# Supplementary material for: Intrinsic RIG-I restrains STAT5 activation to modulate antitumor activity of CD8+ T cells
Source: J Clin Invest. 2023 May 1;133(9):e160790. doi: 10.1172/JCI160790 (PMC10145944; doi:10.1172/JCI160790)
Supplement: Supplemental data set 1 [file jci-133-160790-s189.xlsx]

## Sheet: proteins
Protein Group	Protein ID	Accession	-10lgP	Coverage (%)	Coverage (%) IgG	Coverage (%) Flag	Intensity IgG	Intensity Flag	#Peptides	#Unique	#Spec IgG	#Spec Flag	PTM	Avg. Mass	Description
2	1	sp|P04264|K2C1_HUMAN	409.72	73	71	66	1360000000	1640000000	125	89	315	322	Carbamidomethylation; Oxidation (M); Deamidation (NQ)	66039	Keratin type II cytoskeletal 1 OS=Homo sapiens OX=9606 GN=KRT1 PE=1 SV=6
4	3	sp|P35527|K1C9_HUMAN	390.2	75	64	65	1100000000	1420000000	90	89	268	210	Oxidation (M); Deamidation (NQ)	62064	Keratin type I cytoskeletal 9 OS=Homo sapiens OX=9606 GN=KRT9 PE=1 SV=3
3	8	sp|O95786|DDX58_HUMAN	375.2	70	12	70	2540000	2730000000	130	130	14	502	Carbamidomethylation; Oxidation (M); Deamidation (NQ)	106600	Probable ATP-dependent RNA helicase DDX58 OS=Homo sapiens OX=9606 GN=DDX58 PE=1 SV=2
6	5	sp|P35908|K22E_HUMAN	343.29	81	80	66	253000000	382000000	96	61	186	162	Carbamidomethylation; Acetylation (Protein N-term); Oxidation (M); Deamidation (NQ)	65433	Keratin type II cytoskeletal 2 epidermal OS=Homo sapiens OX=9606 GN=KRT2 PE=1 SV=2
7	10	sp|Q86YZ3|HORN_HUMAN	324.72	26	20	22	335000000	365000000	66	66	118	152	Deamidation (NQ)	282389	Hornerin OS=Homo sapiens OX=9606 GN=HRNR PE=1 SV=2
5	12	sp|P13645|K1C10_HUMAN	320.47	56	52	54	318000000	642000000	69	39	180	168	Carbamidomethylation; Oxidation (M); Deamidation (NQ)	58827	Keratin type I cytoskeletal 10 OS=Homo sapiens OX=9606 GN=KRT10 PE=1 SV=6
24	23	sp|P60709|ACTB_HUMAN	272.73	52	45	50	24900000	362000000	32	32	30	99	Carbamidomethylation; Acetylation (Protein N-term); Oxidation (M); Deamidation (NQ)	41737	Actin cytoplasmic 1 OS=Homo sapiens OX=9606 GN=ACTB PE=1 SV=1
28	14	sp|P11142|HSP7C_HUMAN	260.25	45	4	45	0	158000000	39	20	4	106	Carbamidomethylation; Oxidation (M); Deamidation (NQ)	70898	Heat shock cognate 71 kDa protein OS=Homo sapiens OX=9606 GN=HSPA8 PE=1 SV=1
21	32	sp|P02768|ALBU_HUMAN	247.34	49	45	25	26000000	3230000	36	20	74	59	Carbamidomethylation; Oxidation (M); Deamidation (NQ)	69367	Serum albumin OS=Homo sapiens OX=9606 GN=ALB PE=1 SV=2
36	16	sp|P0DMV8|HS71A_HUMAN	245.68	40	10	40	338000	70100000	37	11	8	80	Carbamidomethylation; Oxidation (M); Deamidation (NQ)	70052	Heat shock 70 kDa protein 1A OS=Homo sapiens OX=9606 GN=HSPA1A PE=1 SV=1
36	17	sp|P0DMV9|HS71B_HUMAN	245.68	40	10	40	338000	70100000	37	11	8	80	Carbamidomethylation; Oxidation (M); Deamidation (NQ)	70052	Heat shock 70 kDa protein 1B OS=Homo sapiens OX=9606 GN=HSPA1B PE=1 SV=1
36	18	tr|A0A0G2JIW1|A0A0G2JIW1_HUMAN	245.68	40	10	40	338000	70100000	37	11	8	80	Carbamidomethylation; Oxidation (M); Deamidation (NQ)	70109	Heat shock 70 kDa protein 1B OS=Homo sapiens OX=9606 GN=HSPA1B PE=1 SV=1
19	25	sp|P02533|K1C14_HUMAN	244.13	58	57	51	4580000	8110000	38	9	65	62	Carbamidomethylation; Oxidation (M); Deamidation (NQ)	51562	Keratin type I cytoskeletal 14 OS=Homo sapiens OX=9606 GN=KRT14 PE=1 SV=4
40	27	tr|A0A0U1RQF0|A0A0U1RQF0_HUMAN	238.89	21	0	21		49900000	52	51	0	74	Carbamidomethylation; Acetylation (Protein N-term); Oxidation (M); Deamidation (NQ)	273196	Fatty acid synthase OS=Homo sapiens OX=9606 GN=FASN PE=1 SV=1
40	28	sp|P49327|FAS_HUMAN	238.89	21	0	21		49900000	52	51	0	74	Carbamidomethylation; Acetylation (Protein N-term); Oxidation (M); Deamidation (NQ)	273424	Fatty acid synthase OS=Homo sapiens OX=9606 GN=FASN PE=1 SV=3
8	63	sp|P13647|K2C5_HUMAN	238.87	52	52	44	23800000	51800000	52	8	91	88	Carbamidomethylation; Oxidation (M); Deamidation (NQ)	62378	Keratin type II cytoskeletal 5 OS=Homo sapiens OX=9606 GN=KRT5 PE=1 SV=3
42	20	sp|Q5D862|FILA2_HUMAN	236.64	18	11	16	25800000	66200000	28	28	21	47	Carbamidomethylation; Deamidation (NQ)	248072	Filaggrin-2 OS=Homo sapiens OX=9606 GN=FLG2 PE=1 SV=1
25	88	sp|P15924|DESP_HUMAN	231.69	24	18	16	23300000	57100000	77	77	67	55	Carbamidomethylation; Oxidation (M); Deamidation (NQ)	331774	Desmoplakin OS=Homo sapiens OX=9606 GN=DSP PE=1 SV=3
50	42	tr|F8VPD4|F8VPD4_HUMAN	230.74	19	0	19		39100000	40	39	0	57	Carbamidomethylation; Oxidation (M); Deamidation (NQ)	236020	CAD protein OS=Homo sapiens OX=9606 GN=CAD PE=1 SV=1
50	43	sp|P27708|PYR1_HUMAN	230.74	19	0	19		39100000	40	39	0	57	Carbamidomethylation; Oxidation (M); Deamidation (NQ)	242981	CAD protein OS=Homo sapiens OX=9606 GN=CAD PE=1 SV=3
26	50	sp|P08779|K1C16_HUMAN	227.62	64	58	52	5210000	9560000	36	15	55	50	Carbamidomethylation; Oxidation (M); Deamidation (NQ)	51268	Keratin type I cytoskeletal 16 OS=Homo sapiens OX=9606 GN=KRT16 PE=1 SV=4
68	22	sp|O14654|IRS4_HUMAN	219.64	21	0	21		32700000	22	22	0	46	Carbamidomethylation; Oxidation (M); Deamidation (NQ)	133767	Insulin receptor substrate 4 OS=Homo sapiens OX=9606 GN=IRS4 PE=1 SV=1
61	103	sp|P26641|EF1G_HUMAN	217.26	31	7	31	264000	118000000	19	19	3	47	Carbamidomethylation; Oxidation (M); Deamidation (NQ)	50119	Elongation factor 1-gamma OS=Homo sapiens OX=9606 GN=EEF1G PE=1 SV=3
16	76	sp|P04259|K2C6B_HUMAN	216.78	49	42	41	122000	187000	47	1	69	73	Carbamidomethylation; Acetylation (Protein N-term); Oxidation (M); Deamidation (NQ)	60067	Keratin type II cytoskeletal 6B OS=Homo sapiens OX=9606 GN=KRT6B PE=1 SV=5
22	83	sp|P02538|K2C6A_HUMAN	216.48	51	48	41	313000	2670000	50	1	64	67	Carbamidomethylation; Acetylation (Protein N-term); Oxidation (M); Deamidation (NQ)	60045	Keratin type II cytoskeletal 6A OS=Homo sapiens OX=9606 GN=KRT6A PE=1 SV=3
48	62	sp|P08670|VIME_HUMAN	214.74	60	11	60	761000	79800000	31	27	7	57	Oxidation (M); Deamidation (NQ)	53652	Vimentin OS=Homo sapiens OX=9606 GN=VIM PE=1 SV=4
75	69	sp|Q71U36|TBA1A_HUMAN	211.53	41	12	41	1120000	51500000	20	20	5	33	Carbamidomethylation; Oxidation (M); Deamidation (NQ)	50136	Tubulin alpha-1A chain OS=Homo sapiens OX=9606 GN=TUBA1A PE=1 SV=1
75	70	sp|P68363|TBA1B_HUMAN	211.53	41	12	41	1120000	51500000	20	20	5	33	Carbamidomethylation; Oxidation (M); Deamidation (NQ)	50152	Tubulin alpha-1B chain OS=Homo sapiens OX=9606 GN=TUBA1B PE=1 SV=1
31	45	sp|P07437|TBB5_HUMAN	210.72	40	12	36		11100000	20	3	13	79	Carbamidomethylation; Oxidation (M); Deamidation (NQ)	49671	Tubulin beta chain OS=Homo sapiens OX=9606 GN=TUBB PE=1 SV=2
45	56	sp|P61978|HNRPK_HUMAN	210.22	42	7	42	1760000	105000000	23	23	3	61	Carbamidomethylation; Acetylation (Protein N-term); Oxidation (M); Deamidation (NQ)	50976	Heterogeneous nuclear ribonucleoprotein K OS=Homo sapiens OX=9606 GN=HNRNPK PE=1 SV=1
81	40	sp|P17844|DDX5_HUMAN	208.54	39	1	39	44000000	26200000	28	17	1	34	Carbamidomethylation; Oxidation (M)	69148	Probable ATP-dependent RNA helicase DDX5 OS=Homo sapiens OX=9606 GN=DDX5 PE=1 SV=1
53	41	sp|P60842|IF4A1_HUMAN	208.17	43	12	43	255000	73800000	17	15	4	46	Carbamidomethylation; Oxidation (M); Deamidation (NQ)	46154	Eukaryotic initiation factor 4A-I OS=Homo sapiens OX=9606 GN=EIF4A1 PE=1 SV=1
34	55	sp|P68371|TBB4B_HUMAN	207.6	42	12	39	35600	5750000	20	3	12	76	Carbamidomethylation; Oxidation (M); Deamidation (NQ)	49831	Tubulin beta-4B chain OS=Homo sapiens OX=9606 GN=TUBB4B PE=1 SV=1
74	29	sp|P14866|HNRPL_HUMAN	204.6	47	3	47	689000	76400000	22	22	2	38	Carbamidomethylation; Oxidation (M); Deamidation (NQ)	64133	Heterogeneous nuclear ribonucleoprotein L OS=Homo sapiens OX=9606 GN=HNRNPL PE=1 SV=2
56	77	sp|P08238|HS90B_HUMAN	204.29	40	8	40	74600	42400000	28	18	5	46	Carbamidomethylation; Oxidation (M); Deamidation (NQ)	83264	Heat shock protein HSP 90-beta OS=Homo sapiens OX=9606 GN=HSP90AB1 PE=1 SV=4
84	54	sp|P00558|PGK1_HUMAN	200.35	47	8	43	0	32600000	20	20	2	32	Carbamidomethylation; Oxidation (M); Deamidation (NQ)	44615	Phosphoglycerate kinase 1 OS=Homo sapiens OX=9606 GN=PGK1 PE=1 SV=3
10	312	sp|P62979|RS27A_HUMAN	200.23	48	37	48	520000	467000	17	1	19	138	Oxidation (M); Deamidation (NQ)	17965	Ubiquitin-40S ribosomal protein S27a OS=Homo sapiens OX=9606 GN=RPS27A PE=1 SV=2
77	106	sp|P54652|HSP72_HUMAN	199.88	21	3	21		34100	18	1	3	36	Carbamidomethylation; Oxidation (M); Deamidation (NQ)	70021	Heat shock-related 70 kDa protein 2 OS=Homo sapiens OX=9606 GN=HSPA2 PE=1 SV=1
92	46	sp|Q92841|DDX17_HUMAN	199.6	35	3	34	41300	18200000	25	15	2	32	Carbamidomethylation; Oxidation (M); Deamidation (NQ)	80273	Probable ATP-dependent RNA helicase DDX17 OS=Homo sapiens OX=9606 GN=DDX17 PE=1 SV=2
92	47	tr|A0A1X7SBZ2|A0A1X7SBZ2_HUMAN	199.6	35	3	34	41300	18200000	25	15	2	32	Carbamidomethylation; Oxidation (M); Deamidation (NQ)	80255	Probable ATP-dependent RNA helicase DDX17 OS=Homo sapiens OX=9606 GN=DDX17 PE=1 SV=1
92	48	tr|A0A1W2PQ51|A0A1W2PQ51_HUMAN	199.6	35	3	34	41300	18200000	25	15	2	32	Carbamidomethylation; Oxidation (M); Deamidation (NQ)	80458	Probable ATP-dependent RNA helicase DDX17 OS=Homo sapiens OX=9606 GN=DDX17 PE=1 SV=1
12	324	tr|J3QS39|J3QS39_HUMAN	199.08	78	53	78		174000	17	1	18	138	Oxidation (M); Deamidation (NQ)	10469	Polyubiquitin-B (Fragment) OS=Homo sapiens OX=9606 GN=UBB PE=1 SV=1
12	326	tr|F5H6Q2|F5H6Q2_HUMAN	199.08	60	40	60		174000	17	1	18	138	Oxidation (M); Deamidation (NQ)	13732	Polyubiquitin-C (Fragment) OS=Homo sapiens OX=9606 GN=UBC PE=1 SV=8
12	327	tr|F5GYU3|F5GYU3_HUMAN	199.08	54	37	54		174000	17	1	18	138	Oxidation (M); Deamidation (NQ)	15032	Polyubiquitin-C (Fragment) OS=Homo sapiens OX=9606 GN=UBC PE=1 SV=1
12	328	tr|F5H2Z3|F5H2Z3_HUMAN	199.08	54	36	54		174000	17	1	18	138	Oxidation (M); Deamidation (NQ)	15310	Polyubiquitin-C (Fragment) OS=Homo sapiens OX=9606 GN=UBC PE=1 SV=1
12	329	tr|F5H265|F5H265_HUMAN	199.08	49	33	49		174000	17	1	18	138	Oxidation (M); Deamidation (NQ)	16841	Polyubiquitin-C (Fragment) OS=Homo sapiens OX=9606 GN=UBC PE=1 SV=1
12	330	tr|B4DV12|B4DV12_HUMAN	199.08	48	32	48		174000	17	1	18	138	Oxidation (M); Deamidation (NQ)	17215	Polyubiquitin-B OS=Homo sapiens OX=9606 GN=UBB PE=1 SV=1
12	331	tr|F5H388|F5H388_HUMAN	199.08	47	32	47		174000	17	1	18	138	Oxidation (M); Deamidation (NQ)	17484	Polyubiquitin-C (Fragment) OS=Homo sapiens OX=9606 GN=UBC PE=1 SV=1
12	332	tr|F5H747|F5H747_HUMAN	199.08	46	31	46		174000	17	1	18	138	Oxidation (M); Deamidation (NQ)	18073	Polyubiquitin-C (Fragment) OS=Homo sapiens OX=9606 GN=UBC PE=1 SV=8
12	334	tr|F5GXK7|F5GXK7_HUMAN	199.08	43	29	43		174000	17	1	18	138	Oxidation (M); Deamidation (NQ)	19016	Polyubiquitin-C (Fragment) OS=Homo sapiens OX=9606 GN=UBC PE=1 SV=2
12	336	tr|J3QKN0|J3QKN0_HUMAN	199.08	35	24	35		174000	17	1	18	138	Oxidation (M); Deamidation (NQ)	23163	Polyubiquitin-B (Fragment) OS=Homo sapiens OX=9606 GN=UBB PE=1 SV=1
12	337	tr|Q5PY61|Q5PY61_HUMAN	199.08	32	21	32		174000	17	1	18	138	Oxidation (M); Deamidation (NQ)	25758	Polyubiquitin-C OS=Homo sapiens OX=9606 GN=UBC PE=1 SV=1
12	338	tr|Q96C32|Q96C32_HUMAN	199.08	24	16	24		174000	17	1	18	138	Oxidation (M); Deamidation (NQ)	34304	Polyubiquitin-C OS=Homo sapiens OX=9606 GN=UBC PE=1 SV=1
12	341	sp|P0CG48|UBC_HUMAN	199.08	11	7	11		174000	17	1	18	138	Oxidation (M); Deamidation (NQ)	77039	Polyubiquitin-C OS=Homo sapiens OX=9606 GN=UBC PE=1 SV=3
57	71	sp|Q02413|DSG1_HUMAN	197.71	23	21	13	5700000	11800000	20	20	30	20	Carbamidomethylation; Oxidation (M); Deamidation (NQ)	113748	Desmoglein-1 OS=Homo sapiens OX=9606 GN=DSG1 PE=1 SV=2
70	66	sp|P14618|KPYM_HUMAN	197.42	35	12	35	980000	89400000	24	24	6	35	Carbamidomethylation; Oxidation (M); Deamidation (NQ)	57937	Pyruvate kinase PKM OS=Homo sapiens OX=9606 GN=PKM PE=1 SV=4
65	59	sp|P52272|HNRPM_HUMAN	194.23	43	4	40	45500	17000000	30	10	2	43	Carbamidomethylation; Oxidation (M)	77516	Heterogeneous nuclear ribonucleoprotein M OS=Homo sapiens OX=9606 GN=HNRNPM PE=1 SV=3
107	61	sp|Q08211|DHX9_HUMAN	193.78	18	0	18		23300000	24	24	0	30	Carbamidomethylation; Oxidation (M); Deamidation (NQ)	140958	ATP-dependent RNA helicase A OS=Homo sapiens OX=9606 GN=DHX9 PE=1 SV=4
76	172	sp|P20930|FILA_HUMAN	192.88	5	4	4	18700000	13400000	20	20	18	25	Deamidation (NQ)	435180	Filaggrin OS=Homo sapiens OX=9606 GN=FLG PE=1 SV=3
66	98	sp|P68104|EF1A1_HUMAN	191.67	34	28	32	7610000	117000000	18	18	15	32	Carbamidomethylation; Oxidation (M); Deamidation (NQ)	50141	Elongation factor 1-alpha 1 OS=Homo sapiens OX=9606 GN=EEF1A1 PE=1 SV=1
66	99	sp|Q5VTE0|EF1A3_HUMAN	191.67	34	28	32	7610000	117000000	18	18	15	32	Carbamidomethylation; Oxidation (M); Deamidation (NQ)	50185	Putative elongation factor 1-alpha-like 3 OS=Homo sapiens OX=9606 GN=EEF1A1P5 PE=5 SV=1
113	94	sp|Q00610|CLH1_HUMAN	186.74	10	0	10	360000	11900000	16	16	3	22	Carbamidomethylation; Oxidation (M); Deamidation (NQ)	191613	Clathrin heavy chain 1 OS=Homo sapiens OX=9606 GN=CLTC PE=1 SV=5
113	95	tr|A0A087WVQ6|A0A087WVQ6_HUMAN	186.74	10	0	10	360000	11900000	16	16	3	22	Carbamidomethylation; Oxidation (M); Deamidation (NQ)	192057	Clathrin heavy chain OS=Homo sapiens OX=9606 GN=CLTC PE=1 SV=1
86	118	tr|E9PCY7|E9PCY7_HUMAN	183.75	29	13	29	1730000	6900000	13	7	6	24	Carbamidomethylation; Acetylation (Protein N-term); Oxidation (M); Deamidation (NQ)	47087	Heterogeneous nuclear ribonucleoprotein H OS=Homo sapiens OX=9606 GN=HNRNPH1 PE=1 SV=1
86	119	sp|P31943|HNRH1_HUMAN	183.75	28	12	28	1730000	6900000	13	7	6	24	Carbamidomethylation; Acetylation (Protein N-term); Oxidation (M); Deamidation (NQ)	49229	Heterogeneous nuclear ribonucleoprotein H OS=Homo sapiens OX=9606 GN=HNRNPH1 PE=1 SV=4
86	120	tr|G8JLB6|G8JLB6_HUMAN	183.75	26	12	26	1730000	6900000	13	7	6	24	Carbamidomethylation; Acetylation (Protein N-term); Oxidation (M); Deamidation (NQ)	51230	Heterogeneous nuclear ribonucleoprotein H OS=Homo sapiens OX=9606 GN=HNRNPH1 PE=1 SV=1
71	85	tr|A0A0D9SFB3|A0A0D9SFB3_HUMAN	182.84	34	4	34	178000	55100000	26	24	2	40	Carbamidomethylation; Oxidation (M); Deamidation (NQ)	70840	ATP-dependent RNA helicase DDX3X OS=Homo sapiens OX=9606 GN=DDX3X PE=1 SV=1
71	86	tr|A0A0D9SG12|A0A0D9SG12_HUMAN	182.84	34	4	34	178000	55100000	26	24	2	40	Carbamidomethylation; Oxidation (M); Deamidation (NQ)	71541	ATP-dependent RNA helicase DDX3X OS=Homo sapiens OX=9606 GN=DDX3X PE=1 SV=1
71	87	sp|O00571|DDX3X_HUMAN	182.84	33	4	33	178000	55100000	26	24	2	40	Carbamidomethylation; Oxidation (M); Deamidation (NQ)	73244	ATP-dependent RNA helicase DDX3X OS=Homo sapiens OX=9606 GN=DDX3X PE=1 SV=3
71	89	tr|A0A0D9SF53|A0A0D9SF53_HUMAN	182.84	30	4	30	178000	55100000	26	24	2	40	Carbamidomethylation; Oxidation (M); Deamidation (NQ)	81477	ATP-dependent RNA helicase DDX3X OS=Homo sapiens OX=9606 GN=DDX3X PE=1 SV=1
60	81	sp|P14923|PLAK_HUMAN	182.78	31	29	18	6640000	14300000	21	19	30	18	Carbamidomethylation; Oxidation (M)	81745	Junction plakoglobin OS=Homo sapiens OX=9606 GN=JUP PE=1 SV=3
88	283	sp|P16403|H12_HUMAN	182.02	42	35	41	48400	12700000	16	5	14	19	Acetylation (Protein N-term)	21365	Histone H1.2 OS=Homo sapiens OX=9606 GN=HIST1H1C PE=1 SV=2
108	57	sp|P11021|BIP_HUMAN	181.84	33	3	33	172000	14600000	17	15	3	23	Oxidation (M); Deamidation (NQ)	72333	Endoplasmic reticulum chaperone BiP OS=Homo sapiens OX=9606 GN=HSPA5 PE=1 SV=2
110	78	sp|P07814|SYEP_HUMAN	181.68	18	0	18		14600000	22	22	0	25	Carbamidomethylation; Oxidation (M)	170590	Bifunctional glutamate/proline--tRNA ligase OS=Homo sapiens OX=9606 GN=EPRS PE=1 SV=5
97	104	sp|P07900|HS90A_HUMAN	181.26	26	9	26	58400	9670000	17	8	5	24	Carbamidomethylation; Oxidation (M)	84660	Heat shock protein HSP 90-alpha OS=Homo sapiens OX=9606 GN=HSP90AA1 PE=1 SV=5
119	91	sp|Q9NZI8|IF2B1_HUMAN	181.21	31	0	31		25000000	18	14	0	23	Carbamidomethylation; Oxidation (M); Deamidation (NQ)	63481	Insulin-like growth factor 2 mRNA-binding protein 1 OS=Homo sapiens OX=9606 GN=IGF2BP1 PE=1 SV=2
105	130	sp|P50991|TCPD_HUMAN	180.86	35	1	35	91200	35200000	20	20	1	28	Carbamidomethylation; Oxidation (M)	57924	T-complex protein 1 subunit delta OS=Homo sapiens OX=9606 GN=CCT4 PE=1 SV=4
89	289	sp|P10412|H14_HUMAN	180.39	40	36	40	83100	3740000	15	4	14	21	Acetylation (Protein N-term)	21865	Histone H1.4 OS=Homo sapiens OX=9606 GN=HIST1H1E PE=1 SV=2
43	100	sp|Q04695|K1C17_HUMAN	178.89	41	31	32	1230000	2240000	25	3	31	36	Carbamidomethylation; Oxidation (M); Deamidation (NQ)	48106	Keratin type I cytoskeletal 17 OS=Homo sapiens OX=9606 GN=KRT17 PE=1 SV=2
17	691	tr|M0R2S1|M0R2S1_HUMAN	177.06	35	22	35		1100000	13	1	16	124	Acetylation (Protein N-term); Deamidation (NQ)	15476	Ubiquitin-60S ribosomal protein L40 (Fragment) OS=Homo sapiens OX=9606 GN=UBA52 PE=1 SV=1
125	192	tr|E9PK01|E9PK01_HUMAN	174.03	41	5	41		2080000	10	3	1	19	Acetylation (Protein N-term); Oxidation (M); Deamidation (NQ)	28821	Elongation factor 1-delta (Fragment) OS=Homo sapiens OX=9606 GN=EEF1D PE=1 SV=1
125	193	sp|P29692|EF1D_HUMAN	174.03	38	4	38		2080000	10	3	1	19	Acetylation (Protein N-term); Oxidation (M); Deamidation (NQ)	31122	Elongation factor 1-delta OS=Homo sapiens OX=9606 GN=EEF1D PE=1 SV=5
41	147	sp|Q7Z794|K2C1B_HUMAN	172.93	22	12	22	189000	2450000	21	7	28	42	Carbamidomethylation; Deamidation (NQ)	61901	Keratin type II cytoskeletal 1b OS=Homo sapiens OX=9606 GN=KRT77 PE=1 SV=3
132	173	sp|P40939|ECHA_HUMAN	172.39	25	0	25		13900000	19	19	0	22	Carbamidomethylation; Oxidation (M)	83000	Trifunctional enzyme subunit alpha mitochondrial OS=Homo sapiens OX=9606 GN=HADHA PE=1 SV=2
33	217	sp|P12035|K2C3_HUMAN	171.97	18	16	14	0		24	1	54	37	Oxidation (M); Deamidation (NQ)	64417	Keratin type II cytoskeletal 3 OS=Homo sapiens OX=9606 GN=KRT3 PE=1 SV=3
114	178	sp|Q5T749|KPRP_HUMAN	170.99	31	26	18	5620000	12100000	13	13	11	14	Carbamidomethylation; Deamidation (NQ)	64136	Keratinocyte proline-rich protein OS=Homo sapiens OX=9606 GN=KPRP PE=1 SV=1
94	105	tr|M0QZM1|M0QZM1_HUMAN	170.29	52	2	52		0	21	1	1	34	Oxidation (M); Deamidation (NQ)	40052	Heterogeneous nuclear ribonucleoprotein M (Fragment) OS=Homo sapiens OX=9606 GN=HNRNPM PE=1 SV=1
82	109	sp|Q00839|HNRPU_HUMAN	169.61	23	8	23	144000	15800000	18	18	4	30	Carbamidomethylation; Oxidation (M); Deamidation (NQ)	90585	Heterogeneous nuclear ribonucleoprotein U OS=Homo sapiens OX=9606 GN=HNRNPU PE=1 SV=6
82	111	tr|A0A1W2PPS1|A0A1W2PPS1_HUMAN	169.61	21	8	21	144000	14600000	17	17	4	29	Carbamidomethylation; Oxidation (M); Deamidation (NQ)	88318	Heterogeneous nuclear ribonucleoprotein U OS=Homo sapiens OX=9606 GN=HNRNPU PE=1 SV=1
131	132	sp|Q9UHB9|SRP68_HUMAN	166.78	28	0	28		31300000	16	16	0	19	Carbamidomethylation; Oxidation (M); Deamidation (NQ)	70730	Signal recognition particle subunit SRP68 OS=Homo sapiens OX=9606 GN=SRP68 PE=1 SV=2
140	116	sp|P55072|TERA_HUMAN	166.55	22	0	22		21900000	17	17	0	18	Carbamidomethylation; Acetylation (Protein N-term); Oxidation (M)	89322	Transitional endoplasmic reticulum ATPase OS=Homo sapiens OX=9606 GN=VCP PE=1 SV=4
91	150	sp|P35579|MYH9_HUMAN	166.44	18	2	17	353000	20800000	32	24	2	34	Carbamidomethylation; Oxidation (M); Deamidation (NQ)	226530	Myosin-9 OS=Homo sapiens OX=9606 GN=MYH9 PE=1 SV=4
186	230	sp|Q13263|TIF1B_HUMAN	166.14	21	0	21		18500000	13	13	0	18	Acetylation (Protein N-term); Oxidation (M); Deamidation (NQ)	88550	Transcription intermediary factor 1-beta OS=Homo sapiens OX=9606 GN=TRIM28 PE=1 SV=5
99	138	sp|P53396|ACLY_HUMAN	165.24	18	0	18		14600000	20	20	0	29	Carbamidomethylation; Oxidation (M); Deamidation (NQ)	120839	ATP-citrate synthase OS=Homo sapiens OX=9606 GN=ACLY PE=1 SV=3
161	187	sp|Q96PK6|RBM14_HUMAN	164.11	25	2	25	59400	4390000	13	13	1	15	Carbamidomethylation; Oxidation (M); Deamidation (NQ)	69492	RNA-binding protein 14 OS=Homo sapiens OX=9606 GN=RBM14 PE=1 SV=2
78	117	sp|P49368|TCPG_HUMAN	163.81	34	2	34	35900	36100000	22	22	1	32	Carbamidomethylation; Oxidation (M); Deamidation (NQ)	60534	T-complex protein 1 subunit gamma OS=Homo sapiens OX=9606 GN=CCT3 PE=1 SV=4
124	155	sp|P17987|TCPA_HUMAN	163.31	25	0	25		23400000	17	17	0	22	Carbamidomethylation; Oxidation (M); Deamidation (NQ)	60344	T-complex protein 1 subunit alpha OS=Homo sapiens OX=9606 GN=TCP1 PE=1 SV=1
138	237	sp|P10809|CH60_HUMAN	162.67	24	18	17	1410000	11500000	12	12	9	11	Oxidation (M); Deamidation (NQ)	61055	60 kDa heat shock protein mitochondrial OS=Homo sapiens OX=9606 GN=HSPD1 PE=1 SV=2
117	112	sp|Q12906|ILF3_HUMAN	162.47	20	0	20		7650000	15	15	0	23	Carbamidomethylation; Oxidation (M)	95339	Interleukin enhancer-binding factor 3 OS=Homo sapiens OX=9606 GN=ILF3 PE=1 SV=3
141	125	tr|B9A067|B9A067_HUMAN	162.39	28	0	28		25400000	21	21	0	22	Oxidation (M)	78974	MICOS complex subunit MIC60 OS=Homo sapiens OX=9606 GN=IMMT PE=1 SV=2
141	126	sp|Q16891|MIC60_HUMAN	162.39	26	0	26		25400000	21	21	0	22	Oxidation (M)	83678	MICOS complex subunit MIC60 OS=Homo sapiens OX=9606 GN=IMMT PE=1 SV=1
104	186	sp|P04406|G3P_HUMAN	160.21	40	31	28	2920000	15800000	12	11	10	19	Carbamidomethylation; Oxidation (M); Deamidation (NQ)	36053	Glyceraldehyde-3-phosphate dehydrogenase OS=Homo sapiens OX=9606 GN=GAPDH PE=1 SV=3
95	142	sp|P61247|RS3A_HUMAN	160.02	49	8	49	738000	54700000	17	17	2	28	Carbamidomethylation; Oxidation (M)	29945	40S ribosomal protein S3a OS=Homo sapiens OX=9606 GN=RPS3A PE=1 SV=2
137	122	sp|P13639|EF2_HUMAN	159.43	19	1	19		20800000	17	16	1	19	Carbamidomethylation; Oxidation (M)	95338	Elongation factor 2 OS=Homo sapiens OX=9606 GN=EEF2 PE=1 SV=4
160	140	sp|O76094|SRP72_HUMAN	158.51	23	1	21	1180000	11900000	13	13	1	15	Carbamidomethylation; Oxidation (M); Deamidation (NQ)	74606	Signal recognition particle subunit SRP72 OS=Homo sapiens OX=9606 GN=SRP72 PE=1 SV=3
96	144	sp|P50990|TCPQ_HUMAN	158.46	37	5	36	178000	27100000	20	20	2	28	Carbamidomethylation; Oxidation (M); Deamidation (NQ)	59621	T-complex protein 1 subunit theta OS=Homo sapiens OX=9606 GN=CCT8 PE=1 SV=4
103	597	sp|Q6UWP8|SBSN_HUMAN	156.73	15	15	9	11000000	7130000	8	8	25	9		60541	Suprabasin OS=Homo sapiens OX=9606 GN=SBSN PE=1 SV=2
166	167	sp|P26640|SYVC_HUMAN	155.79	12	1	12	3230000	12300000	14	14	1	17	Carbamidomethylation; Acetylation (Protein N-term); Oxidation (M)	140476	Valine--tRNA ligase OS=Homo sapiens OX=9606 GN=VARS PE=1 SV=4
143	128	sp|P38646|GRP75_HUMAN	155.7	24	3	24	31000	17900000	16	13	2	18	Carbamidomethylation; Oxidation (M)	73681	Stress-70 protein mitochondrial OS=Homo sapiens OX=9606 GN=HSPA9 PE=1 SV=2
134	176	sp|P06733|ENOA_HUMAN	154.5	24	13	24	1980000	34900000	11	11	5	13	Carbamidomethylation	47169	Alpha-enolase OS=Homo sapiens OX=9606 GN=ENO1 PE=1 SV=2
205	252	sp|P41091|IF2G_HUMAN	153.23	21	0	21		3240000	9	9	0	11	Carbamidomethylation; Acetylation (Protein N-term)	51110	Eukaryotic translation initiation factor 2 subunit 3 OS=Homo sapiens OX=9606 GN=EIF2S3 PE=1 SV=3
169	177	sp|P09874|PARP1_HUMAN	152.94	16	0	16		10600000	16	16	0	18	Carbamidomethylation; Oxidation (M)	113084	Poly [ADP-ribose] polymerase 1 OS=Homo sapiens OX=9606 GN=PARP1 PE=1 SV=4
63	640	sp|P81605|DCD_HUMAN	152.24	71	71	51	32300000	57200000	14	14	33	11	Carbamidomethylation; Deamidation (NQ)	11284	Dermcidin OS=Homo sapiens OX=9606 GN=DCD PE=1 SV=2
146	154	sp|Q99832|TCPH_HUMAN	151.66	23	0	23		13100000	14	14	0	17	Carbamidomethylation; Acetylation (Protein N-term); Oxidation (M)	59367	T-complex protein 1 subunit eta OS=Homo sapiens OX=9606 GN=CCT7 PE=1 SV=2
13	439	sp|P01857|IGHG1_HUMAN	151.45	29	25	16	0	66500	17	2	146	36	Carbamidomethylation; Oxidation (M)	36106	Immunoglobulin heavy constant gamma 1 OS=Homo sapiens OX=9606 GN=IGHG1 PE=1 SV=1
13	442	tr|A0A0A0MS08|A0A0A0MS08_HUMAN	151.45	24	21	14	0	66500	17	2	146	36	Carbamidomethylation; Oxidation (M)	43912	Immunoglobulin heavy constant gamma 1 (Fragment) OS=Homo sapiens OX=9606 GN=IGHG1 PE=1 SV=1
13	443	tr|A0A0A0MS07|A0A0A0MS07_HUMAN	151.45	33	28	18	0	66500	17	2	146	36	Carbamidomethylation; Oxidation (M)	31983	Immunoglobulin heavy constant gamma 1 (Fragment) OS=Homo sapiens OX=9606 GN=IGHG1 PE=1 SV=1
111	124	sp|P23396|RS3_HUMAN	149.49	63	9	63	127000	37200000	16	16	2	25	Carbamidomethylation; Acetylation (Protein N-term); Oxidation (M)	26688	40S ribosomal protein S3 OS=Homo sapiens OX=9606 GN=RPS3 PE=1 SV=2
130	288	sp|P55795|HNRH2_HUMAN	148.91	20	7	20		1010000	10	4	3	17	Carbamidomethylation; Acetylation (Protein N-term); Oxidation (M); Deamidation (NQ)	49264	Heterogeneous nuclear ribonucleoprotein H2 OS=Homo sapiens OX=9606 GN=HNRNPH2 PE=1 SV=1
121	164	tr|A0A286YF22|A0A286YF22_HUMAN	148.86	27	5	27	138000	20200000	14	13	2	20	Carbamidomethylation; Acetylation (Protein N-term); Oxidation (M); Deamidation (NQ)	55939	D-3-phosphoglycerate dehydrogenase OS=Homo sapiens OX=9606 GN=PHGDH PE=1 SV=1
121	165	tr|A0A2C9F2M7|A0A2C9F2M7_HUMAN	148.86	27	5	27	138000	20200000	14	13	2	20	Carbamidomethylation; Acetylation (Protein N-term); Oxidation (M); Deamidation (NQ)	56112	D-3-phosphoglycerate dehydrogenase OS=Homo sapiens OX=9606 GN=PHGDH PE=1 SV=1
121	166	sp|O43175|SERA_HUMAN	148.86	27	5	27	138000	20200000	14	13	2	20	Carbamidomethylation; Acetylation (Protein N-term); Oxidation (M); Deamidation (NQ)	56651	D-3-phosphoglycerate dehydrogenase OS=Homo sapiens OX=9606 GN=PHGDH PE=1 SV=4
164	212	sp|Q9UQ80|PA2G4_HUMAN	148.81	30	0	30		9360000	12	12	0	15	Carbamidomethylation; Acetylation (Protein N-term); Oxidation (M)	43787	Proliferation-associated protein 2G4 OS=Homo sapiens OX=9606 GN=PA2G4 PE=1 SV=3
122	264	sp|P07737|PROF1_HUMAN	147.99	76	75	54	4330000	3380000	11	11	14	9	Carbamidomethylation; Oxidation (M); Deamidation (NQ)	15054	Profilin-1 OS=Homo sapiens OX=9606 GN=PFN1 PE=1 SV=2
102	301	sp|P62826|RAN_HUMAN	146.99	36	26	34	400000	17400000	11	11	6	21	Carbamidomethylation; Acetylation (Protein N-term); Deamidation (NQ)	24423	GTP-binding nuclear protein Ran OS=Homo sapiens OX=9606 GN=RAN PE=1 SV=3
102	303	tr|B5MDF5|B5MDF5_HUMAN	146.99	33	24	32	400000	17400000	11	11	6	21	Carbamidomethylation; Acetylation (Protein N-term); Deamidation (NQ)	26224	GTP-binding nuclear protein Ran OS=Homo sapiens OX=9606 GN=RAN PE=1 SV=1
144	272	sp|P38919|IF4A3_HUMAN	146.41	26	4	26		8320000	10	8	1	16	Acetylation (Protein N-term); Oxidation (M); Deamidation (NQ)	46871	Eukaryotic initiation factor 4A-III OS=Homo sapiens OX=9606 GN=EIF4A3 PE=1 SV=4
147	399	sp|P62937|PPIA_HUMAN	146.01	48	48	12	2990000	3640000	9	9	14	4	Carbamidomethylation; Oxidation (M)	18012	Peptidyl-prolyl cis-trans isomerase A OS=Homo sapiens OX=9606 GN=PPIA PE=1 SV=2
123	191	sp|P62701|RS4X_HUMAN	145.01	41	3	41	230000	45400000	13	13	2	19	Carbamidomethylation; Oxidation (M); Deamidation (NQ)	29598	40S ribosomal protein S4 X isoform OS=Homo sapiens OX=9606 GN=RPS4X PE=1 SV=2
145	190	sp|P35580|MYH10_HUMAN	144.88	9	0	9		9180000	17	11	0	19	Carbamidomethylation; Oxidation (M)	228997	Myosin-10 OS=Homo sapiens OX=9606 GN=MYH10 PE=1 SV=3
152	162	sp|P49750|YLPM1_HUMAN	144.2	10	0	10		17900000	18	18	0	21	Oxidation (M)	241643	YLP motif-containing protein 1 OS=Homo sapiens OX=9606 GN=YLPM1 PE=1 SV=4
217	266	sp|P05023|AT1A1_HUMAN	144.02	11	0	11		7820000	10	10	0	10	Carbamidomethylation; Deamidation (NQ)	112896	Sodium/potassium-transporting ATPase subunit alpha-1 OS=Homo sapiens OX=9606 GN=ATP1A1 PE=1 SV=1
106	211	sp|P19474|RO52_HUMAN	143.64	29	25	19	8350000	13400000	15	15	17	12	Carbamidomethylation; Oxidation (M)	54170	E3 ubiquitin-protein ligase TRIM21 OS=Homo sapiens OX=9606 GN=TRIM21 PE=1 SV=1
153	156	sp|P11586|C1TC_HUMAN	142.2	15	0	15		4210000	15	14	0	22	Oxidation (M); Deamidation (NQ)	101559	C-1-tetrahydrofolate synthase cytoplasmic OS=Homo sapiens OX=9606 GN=MTHFD1 PE=1 SV=3
153	157	tr|F5H2F4|F5H2F4_HUMAN	142.2	14	0	14		4210000	15	14	0	22	Oxidation (M); Deamidation (NQ)	110613	C-1-tetrahydrofolate synthase cytoplasmic OS=Homo sapiens OX=9606 GN=MTHFD1 PE=1 SV=1
197	1063	tr|B8ZZQ6|B8ZZQ6_HUMAN	142.13	39	39	13	12100000	0	7	7	11	1	Acetylation (Protein N-term); Deamidation (NQ)	11759	Prothymosin alpha OS=Homo sapiens OX=9606 GN=PTMA PE=1 SV=1
197	1064	sp|P06454|PTMA_HUMAN	142.13	38	38	13	12100000	0	7	7	11	1	Acetylation (Protein N-term); Deamidation (NQ)	12203	Prothymosin alpha OS=Homo sapiens OX=9606 GN=PTMA PE=1 SV=2
182	223	sp|P49411|EFTU_HUMAN	141.42	22	6	21	433000	22000000	11	11	3	13	Carbamidomethylation; Oxidation (M); Deamidation (NQ)	49542	Elongation factor Tu mitochondrial OS=Homo sapiens OX=9606 GN=TUFM PE=1 SV=2
133	242	sp|P25705|ATPA_HUMAN	140.52	21	7	19	391000	3960000	12	12	4	15	Oxidation (M)	59751	ATP synthase subunit alpha mitochondrial OS=Homo sapiens OX=9606 GN=ATP5F1A PE=1 SV=1
136	204	sp|P78527|PRKDC_HUMAN	140.39	5	0	5		10400000	22	22	0	23	Carbamidomethylation	469093	DNA-dependent protein kinase catalytic subunit OS=Homo sapiens OX=9606 GN=PRKDC PE=1 SV=3
159	174	sp|P08243|ASNS_HUMAN	140.38	20	0	20		11800000	11	11	0	15	Carbamidomethylation; Oxidation (M)	64370	Asparagine synthetase [glutamine-hydrolyzing] OS=Homo sapiens OX=9606 GN=ASNS PE=1 SV=4
184	246	sp|Q9NR30|DDX21_HUMAN	140.18	15	0	15		4990000	11	11	0	12	Oxidation (M)	87344	Nucleolar RNA helicase 2 OS=Homo sapiens OX=9606 GN=DDX21 PE=1 SV=5
14	818	sp|P01860|IGHG3_HUMAN	139.67	17	17	11	122000		14	2	143	35	Carbamidomethylation; Oxidation (M)	41287	Immunoglobulin heavy constant gamma 3 OS=Homo sapiens OX=9606 GN=IGHG3 PE=1 SV=2
14	820	tr|A0A286YES1|A0A286YES1_HUMAN	139.67	14	14	9	122000		14	2	143	35	Carbamidomethylation; Oxidation (M)	49141	Immunoglobulin heavy constant gamma 3 (Fragment) OS=Homo sapiens OX=9606 GN=IGHG3 PE=1 SV=1
149	322	tr|M0QZC5|M0QZC5_HUMAN	138.27	55	15	55	981000	23400000	10	10	2	15	Carbamidomethylation; Deamidation (NQ)	13997	40S ribosomal protein S11 OS=Homo sapiens OX=9606 GN=RPS11 PE=1 SV=1
149	323	sp|P62280|RS11_HUMAN	138.27	41	11	41	981000	23400000	10	10	2	15	Carbamidomethylation; Deamidation (NQ)	18431	40S ribosomal protein S11 OS=Homo sapiens OX=9606 GN=RPS11 PE=1 SV=3
148	358	sp|Q08188|TGM3_HUMAN	138.18	16	15	9	2400000	6200000	10	10	9	7	Carbamidomethylation; Oxidation (M)	76632	Protein-glutamine gamma-glutamyltransferase E OS=Homo sapiens OX=9606 GN=TGM3 PE=1 SV=4
29	523	tr|A0A286YEY4|A0A286YEY4_HUMAN	137.86	17	17	10	323000	109000	12	2	91	21	Carbamidomethylation; Oxidation (M); Deamidation (NQ)	43806	Immunoglobulin heavy constant gamma 2 (Fragment) OS=Homo sapiens OX=9606 GN=IGHG2 PE=1 SV=1
29	524	sp|P01859|IGHG2_HUMAN	137.86	21	21	12	323000	109000	12	2	91	21	Carbamidomethylation; Oxidation (M); Deamidation (NQ)	35901	Immunoglobulin heavy constant gamma 2 OS=Homo sapiens OX=9606 GN=IGHG2 PE=1 SV=2
156	305	tr|E9PL71|E9PL71_HUMAN	136.98	45	6	45		343000	8	1	1	14	Acetylation (Protein N-term); Oxidation (M); Deamidation (NQ)	20819	Elongation factor 1-delta (Fragment) OS=Homo sapiens OX=9606 GN=EEF1D PE=1 SV=1
142	206	sp|Q8N1F7|NUP93_HUMAN	136.65	20	1	20	159000	8950000	17	17	1	20	Carbamidomethylation; Oxidation (M)	93488	Nuclear pore complex protein Nup93 OS=Homo sapiens OX=9606 GN=NUP93 PE=1 SV=2
90	291	sp|P13646|K1C13_HUMAN	136.23	18	13	16		859000	12	1	17	18	Deamidation (NQ)	49588	Keratin type I cytoskeletal 13 OS=Homo sapiens OX=9606 GN=KRT13 PE=1 SV=4
30	792	tr|A0A286YFJ8|A0A286YFJ8_HUMAN	135.79	18	18	7	73100		12	2	91	20	Carbamidomethylation; Oxidation (M)	43832	Immunoglobulin heavy constant gamma 4 (Fragment) OS=Homo sapiens OX=9606 GN=IGHG4 PE=1 SV=1
30	797	sp|P01861|IGHG4_HUMAN	135.79	22	22	9	73100		12	2	91	20	Carbamidomethylation; Oxidation (M)	35941	Immunoglobulin heavy constant gamma 4 OS=Homo sapiens OX=9606 GN=IGHG4 PE=1 SV=1
172	357	sp|O75534|CSDE1_HUMAN	135.57	15	0	15		14700000	14	14	0	16	Oxidation (M); Deamidation (NQ)	88885	Cold shock domain-containing protein E1 OS=Homo sapiens OX=9606 GN=CSDE1 PE=1 SV=2
115	325	sp|Q08554|DSC1_HUMAN	135.36	10	6	10	1670000	4730000	8	8	9	12	Carbamidomethylation; Oxidation (M)	99987	Desmocollin-1 OS=Homo sapiens OX=9606 GN=DSC1 PE=1 SV=2
80	359	sp|Q9BUF5|TBB6_HUMAN	135.21	19	5	15		265000	9	2	10	28	Carbamidomethylation; Oxidation (M); Deamidation (NQ)	49857	Tubulin beta-6 chain OS=Homo sapiens OX=9606 GN=TUBB6 PE=1 SV=1
163	394	sp|P39019|RS19_HUMAN	134.57	53	53	19	7460000	5900000	11	11	10	4		16060	40S ribosomal protein S19 OS=Homo sapiens OX=9606 GN=RPS19 PE=1 SV=2
116	214	sp|P05141|ADT2_HUMAN	134.46	35	7	35	38000	5670000	12	5	2	21	Acetylation (Protein N-term); Oxidation (M); Deamidation (NQ)	32852	ADP/ATP translocase 2 OS=Homo sapiens OX=9606 GN=SLC25A5 PE=1 SV=7
118	251	sp|P62269|RS18_HUMAN	134.19	52	39	38	5160000	36300000	11	11	9	18	Acetylation (Protein N-term); Oxidation (M); Deamidation (NQ)	17719	40S ribosomal protein S18 OS=Homo sapiens OX=9606 GN=RPS18 PE=1 SV=3
191	349	sp|P40227|TCPZ_HUMAN	133.69	16	0	16		6660000	10	10	0	14	Oxidation (M)	58024	T-complex protein 1 subunit zeta OS=Homo sapiens OX=9606 GN=CCT6A PE=1 SV=3
181	228	sp|P26639|SYTC_HUMAN	133.29	17	1	16		8250000	12	11	1	12	Carbamidomethylation; Oxidation (M); Deamidation (NQ)	83435	Threonine--tRNA ligase cytoplasmic OS=Homo sapiens OX=9606 GN=TARS PE=1 SV=3
151	447	sp|P62851|RS25_HUMAN	132.6	53	47	26	7560000	5500000	9	9	10	6	Carbamidomethylation; Deamidation (NQ)	13742	40S ribosomal protein S25 OS=Homo sapiens OX=9606 GN=RPS25 PE=1 SV=1
185	279	tr|G3V4W0|G3V4W0_HUMAN	132.58	35	8	35	219000	27400000	9	9	2	15	Acetylation (Protein N-term); Oxidation (M)	28916	Heterogeneous nuclear ribonucleoproteins C1/C2 (Fragment) OS=Homo sapiens OX=9606 GN=HNRNPC PE=1 SV=1
185	280	tr|B4DY08|B4DY08_HUMAN	132.58	32	7	32	219000	27400000	9	9	2	15	Acetylation (Protein N-term); Oxidation (M)	31972	Heterogeneous nuclear ribonucleoproteins C1/C2 OS=Homo sapiens OX=9606 GN=HNRNPC PE=1 SV=1
185	281	tr|B2R5W2|B2R5W2_HUMAN	132.58	32	7	32	219000	27400000	9	9	2	15	Acetylation (Protein N-term); Oxidation (M)	31948	Heterogeneous nuclear ribonucleoproteins C1/C2 OS=Homo sapiens OX=9606 GN=HNRNPC PE=1 SV=1
185	282	sp|P07910|HNRPC_HUMAN	132.58	30	7	30	219000	27400000	9	9	2	15	Acetylation (Protein N-term); Oxidation (M)	33670	Heterogeneous nuclear ribonucleoproteins C1/C2 OS=Homo sapiens OX=9606 GN=HNRNPC PE=1 SV=4
178	227	sp|P23526|SAHH_HUMAN	132.16	25	0	25		8030000	12	12	0	13	Carbamidomethylation; Oxidation (M)	47716	Adenosylhomocysteinase OS=Homo sapiens OX=9606 GN=AHCY PE=1 SV=4
211	210	sp|Q4VCS5|AMOT_HUMAN	131.7	11	0	11		5030000	9	9	0	11	Oxidation (M)	118085	Angiomotin OS=Homo sapiens OX=9606 GN=AMOT PE=1 SV=1
176	213	sp|P31040|SDHA_HUMAN	130.96	15	0	15		11600000	11	10	0	15	Carbamidomethylation; Oxidation (M)	72692	Succinate dehydrogenase [ubiquinone] flavoprotein subunit mitochondrial OS=Homo sapiens OX=9606 GN=SDHA PE=1 SV=2
174	258	sp|P61011|SRP54_HUMAN	130.69	26	0	26		9340000	12	12	0	13	Oxidation (M)	55705	Signal recognition particle 54 kDa protein OS=Homo sapiens OX=9606 GN=SRP54 PE=1 SV=1
204	610	tr|E5RIW3|E5RIW3_HUMAN	130.11	92	92	0	4980000		9	9	13	0	Carbamidomethylation; Oxidation (M)	10080	Tubulin-specific chaperone A OS=Homo sapiens OX=9606 GN=TBCA PE=1 SV=1
204	611	sp|O75347|TBCA_HUMAN	130.11	71	71	0	4980000		9	9	13	0	Carbamidomethylation; Oxidation (M)	12855	Tubulin-specific chaperone A OS=Homo sapiens OX=9606 GN=TBCA PE=1 SV=3
204	612	tr|E5RJD8|E5RJD8_HUMAN	130.11	65	65	0	4980000		9	9	13	0	Carbamidomethylation; Oxidation (M)	14306	Tubulin-specific chaperone A OS=Homo sapiens OX=9606 GN=TBCA PE=1 SV=1
233	249	sp|Q7Z2W4|ZCCHV_HUMAN	128.92	11	0	11		7180000	8	8	0	8	Carbamidomethylation	101431	Zinc finger CCCH-type antiviral protein 1 OS=Homo sapiens OX=9606 GN=ZC3HAV1 PE=1 SV=3
162	219	sp|P53621|COPA_HUMAN	128.78	9	0	9		4870000	12	11	0	14	Oxidation (M)	138345	Coatomer subunit alpha OS=Homo sapiens OX=9606 GN=COPA PE=1 SV=2
170	411	sp|P38159|RBMX_HUMAN	128.05	40	4	40	120000	25700000	17	17	1	17	Acetylation (Protein N-term); Oxidation (M)	42332	RNA-binding motif protein X chromosome OS=Homo sapiens OX=9606 GN=RBMX PE=1 SV=3
236	509	tr|A0A0U1RQH7|A0A0U1RQH7_HUMAN	127.99	27	17	21	1250000	1700000	5	5	4	4	Oxidation (M)	26699	RNA-binding protein 39 (Fragment) OS=Homo sapiens OX=9606 GN=RBM39 PE=1 SV=1
236	511	tr|G3XAC6|G3XAC6_HUMAN	127.99	16	10	12	1250000	1700000	5	5	4	4	Oxidation (M)	48024	RNA-binding protein 39 OS=Homo sapiens OX=9606 GN=RBM39 PE=1 SV=1
236	512	sp|Q14498|RBM39_HUMAN	127.99	12	8	10	1250000	1700000	5	5	4	4	Oxidation (M)	59380	RNA-binding protein 39 OS=Homo sapiens OX=9606 GN=RBM39 PE=1 SV=2
319	636	sp|Q7Z6Z7|HUWE1_HUMAN	126.76	2	0	2		1820000	7	7	0	8		481896	E3 ubiquitin-protein ligase HUWE1 OS=Homo sapiens OX=9606 GN=HUWE1 PE=1 SV=3
157	553	sp|P62913|RL11_HUMAN	126.26	36	12	36	477000	33300000	9	9	2	14	Acetylation (Protein N-term); Oxidation (M)	20252	60S ribosomal protein L11 OS=Homo sapiens OX=9606 GN=RPL11 PE=1 SV=2
135	318	sp|Q15365|PCBP1_HUMAN	125.93	27	9	27	80800	3150000	8	4	3	16	Carbamidomethylation; Oxidation (M); Deamidation (NQ)	37498	Poly(rC)-binding protein 1 OS=Homo sapiens OX=9606 GN=PCBP1 PE=1 SV=2
228	368	tr|E9PF10|E9PF10_HUMAN	125.27	9	0	9		4460000	9	9	0	10	Carbamidomethylation; Oxidation (M); Deamidation (NQ)	148094	Nuclear pore complex protein Nup155 OS=Homo sapiens OX=9606 GN=NUP155 PE=1 SV=1
228	370	sp|O75694|NU155_HUMAN	125.27	9	0	9		4460000	9	9	0	10	Carbamidomethylation; Oxidation (M); Deamidation (NQ)	155199	Nuclear pore complex protein Nup155 OS=Homo sapiens OX=9606 GN=NUP155 PE=1 SV=1
179	275	sp|Q9Y3I0|RTCB_HUMAN	125.22	17	0	17		9360000	8	8	0	14	Oxidation (M); Deamidation (NQ)	55210	tRNA-splicing ligase RtcB homolog OS=Homo sapiens OX=9606 GN=RTCB PE=1 SV=1
250	365	sp|P35998|PRS7_HUMAN	124.95	19	0	19		8060000	8	7	0	10	Carbamidomethylation; Oxidation (M)	48634	26S proteasome regulatory subunit 7 OS=Homo sapiens OX=9606 GN=PSMC2 PE=1 SV=3
206	430	tr|Q32Q12|Q32Q12_HUMAN	124.6	26	26	0	2000000		8	3	11	0	Carbamidomethylation; Oxidation (M)	32642	Nucleoside diphosphate kinase OS=Homo sapiens OX=9606 GN=NME1-NME2 PE=1 SV=1
206	433	sp|P22392|NDKB_HUMAN	124.6	50	50	0	2000000		8	3	11	0	Carbamidomethylation; Oxidation (M)	17298	Nucleoside diphosphate kinase B OS=Homo sapiens OX=9606 GN=NME2 PE=1 SV=1
154	253	tr|D6REM6|D6REM6_HUMAN	124.33	11	0	11		18300000	10	10	0	17	Oxidation (M); Deamidation (NQ)	88359	Matrin-3 OS=Homo sapiens OX=9606 GN=MATR3 PE=1 SV=1
154	254	tr|A0A0R4J2E8|A0A0R4J2E8_HUMAN	124.33	10	0	10		18300000	10	10	0	17	Oxidation (M); Deamidation (NQ)	94623	Matrin-3 OS=Homo sapiens OX=9606 GN=MATR3 PE=1 SV=1
154	255	sp|P43243|MATR3_HUMAN	124.33	10	0	10		18300000	10	10	0	17	Oxidation (M); Deamidation (NQ)	94623	Matrin-3 OS=Homo sapiens OX=9606 GN=MATR3 PE=1 SV=2
154	257	tr|A8MXP9|A8MXP9_HUMAN	124.33	9	0	9		18300000	10	10	0	17	Oxidation (M); Deamidation (NQ)	99967	Matrin-3 OS=Homo sapiens OX=9606 GN=MATR3 PE=1 SV=1
200	344	tr|A0A024R4E5|A0A024R4E5_HUMAN	124.13	12	1	12	1660000	10300000	17	17	1	18	Carbamidomethylation; Oxidation (M)	141439	High density lipoprotein binding protein (Vigilin) isoform CRA_a OS=Homo sapiens OX=9606 GN=HDLBP PE=1 SV=1
223	566	sp|P24752|THIL_HUMAN	124.06	18	0	18		2870000	6	6	0	9	Oxidation (M); Deamidation (NQ)	45200	Acetyl-CoA acetyltransferase mitochondrial OS=Homo sapiens OX=9606 GN=ACAT1 PE=1 SV=1
192	451	sp|Q15233|NONO_HUMAN	124	22	3	22	26500	7600000	11	11	1	15	Oxidation (M)	54232	Non-POU domain-containing octamer-binding protein OS=Homo sapiens OX=9606 GN=NONO PE=1 SV=4
173	422	sp|Q96C36|P5CR2_HUMAN	123.63	26	0	26		8110000	9	8	0	13	Oxidation (M)	33637	Pyrroline-5-carboxylate reductase 2 OS=Homo sapiens OX=9606 GN=PYCR2 PE=1 SV=1
294	450	sp|Q9Y230|RUVB2_HUMAN	123.39	19	0	19		2020000	7	7	0	7	Carbamidomethylation; Oxidation (M)	51157	RuvB-like 2 OS=Homo sapiens OX=9606 GN=RUVBL2 PE=1 SV=3
189	287	sp|P78371|TCPB_HUMAN	123.05	19	0	19		14400000	11	11	0	13	Oxidation (M)	57488	T-complex protein 1 subunit beta OS=Homo sapiens OX=9606 GN=CCT2 PE=1 SV=4
247	350	sp|P78344|IF4G2_HUMAN	122.98	9	0	9		3480000	7	7	0	8	Acetylation (Protein N-term); Oxidation (M)	102362	Eukaryotic translation initiation factor 4 gamma 2 OS=Homo sapiens OX=9606 GN=EIF4G2 PE=1 SV=1
348	937	sp|O95684|FR1OP_HUMAN	122.93	15	0	15		3010000	6	6	0	6		43065	FGFR1 oncogene partner OS=Homo sapiens OX=9606 GN=FGFR1OP PE=1 SV=1
177	782	sp|P06748|NPM_HUMAN	122.65	24	11	22	3640000	22800000	8	7	5	7	Deamidation (NQ)	32575	Nucleophosmin OS=Homo sapiens OX=9606 GN=NPM1 PE=1 SV=2
202	457	sp|P22626|ROA2_HUMAN	122.58	23	4	19	86500	10500000	8	8	1	10	Oxidation (M); Deamidation (NQ)	37430	Heterogeneous nuclear ribonucleoproteins A2/B1 OS=Homo sapiens OX=9606 GN=HNRNPA2B1 PE=1 SV=2
226	239	sp|Q92616|GCN1_HUMAN	122.09	4	0	4	990000	4950000	10	10	1	10	Acetylation (Protein N-term); Oxidation (M)	292756	eIF-2-alpha kinase activator GCN1 OS=Homo sapiens OX=9606 GN=GCN1 PE=1 SV=6
180	500	sp|P60891|PRPS1_HUMAN	121.98	20	4	20	269000	7420000	7	7	1	12	Carbamidomethylation; Oxidation (M); Deamidation (NQ)	34834	Ribose-phosphate pyrophosphokinase 1 OS=Homo sapiens OX=9606 GN=PRPS1 PE=1 SV=2
230	294	sp|P42704|LPPRC_HUMAN	121.79	7	0	7		4920000	9	9	0	10	Carbamidomethylation; Oxidation (M)	157904	Leucine-rich PPR motif-containing protein mitochondrial OS=Homo sapiens OX=9606 GN=LRPPRC PE=1 SV=3
139	569	sp|P62805|H4_HUMAN	121.46	54	37	53	6670000	15300000	8	8	8	11	Oxidation (M); Deamidation (NQ)	11367	Histone H4 OS=Homo sapiens OX=9606 GN=HIST1H4A PE=1 SV=2
87	444	sp|Q8N1N4|K2C78_HUMAN	121.31	16	13	11	4070000	6530000	15	7	17	16	Carbamidomethylation; Deamidation (NQ)	56866	Keratin type II cytoskeletal 78 OS=Homo sapiens OX=9606 GN=KRT78 PE=1 SV=2
196	508	sp|P01040|CYTA_HUMAN	121.13	87	87	12	3650000	239000	7	7	10	1	Oxidation (M)	11006	Cystatin-A OS=Homo sapiens OX=9606 GN=CSTA PE=1 SV=1
194	425	sp|P12004|PCNA_HUMAN	120.9	27	0	27		11600000	7	7	0	12	Oxidation (M); Deamidation (NQ)	28769	Proliferating cell nuclear antigen OS=Homo sapiens OX=9606 GN=PCNA PE=1 SV=1
311	762	sp|Q96P63|SPB12_HUMAN	120.89	15	15	2	343000	42300	5	5	6	1		46276	Serpin B12 OS=Homo sapiens OX=9606 GN=SERPINB12 PE=1 SV=1
187	414	sp|Q14103|HNRPD_HUMAN	120.51	25	4	25	125000	14100000	10	9	1	13	Carbamidomethylation; Oxidation (M); Deamidation (NQ)	38434	Heterogeneous nuclear ribonucleoprotein D0 OS=Homo sapiens OX=9606 GN=HNRNPD PE=1 SV=1
209	436	sp|P11177|ODPB_HUMAN	120.43	21	0	21		2550000	6	6	0	11	Oxidation (M)	39233	Pyruvate dehydrogenase E1 component subunit beta mitochondrial OS=Homo sapiens OX=9606 GN=PDHB PE=1 SV=3
251	400	sp|P22695|QCR2_HUMAN	120.14	17	0	17		11900000	8	8	0	9	Carbamidomethylation; Oxidation (M); Deamidation (NQ)	48443	Cytochrome b-c1 complex subunit 2 mitochondrial OS=Homo sapiens OX=9606 GN=UQCRC2 PE=1 SV=3
251	423	tr|H3BRG4|H3BRG4_HUMAN	120.14	17	0	17		10900000	7	7	0	8	Carbamidomethylation; Oxidation (M); Deamidation (NQ)	44635	Cytochrome b-c1 complex subunit 2 mitochondrial OS=Homo sapiens OX=9606 GN=UQCRC2 PE=1 SV=1
253	494	sp|P00338|LDHA_HUMAN	119.73	17	7	14	142000	11600000	6	5	2	5	Carbamidomethylation; Deamidation (NQ)	36689	L-lactate dehydrogenase A chain OS=Homo sapiens OX=9606 GN=LDHA PE=1 SV=2
219	346	sp|P62249|RS16_HUMAN	119.42	51	8	44	35600	9830000	9	9	1	8	Carbamidomethylation; Oxidation (M)	16445	40S ribosomal protein S16 OS=Homo sapiens OX=9606 GN=RPS16 PE=1 SV=2
401	674	tr|F8VWS0|F8VWS0_HUMAN	119.24	22	0	22		10700000	5	5	0	5	Carbamidomethylation; Oxidation (M)	30456	60S acidic ribosomal protein P0 OS=Homo sapiens OX=9606 GN=RPLP0 PE=1 SV=1
401	675	sp|P05388|RLA0_HUMAN	119.24	20	0	20		10700000	5	5	0	5	Carbamidomethylation; Oxidation (M)	34274	60S acidic ribosomal protein P0 OS=Homo sapiens OX=9606 GN=RPLP0 PE=1 SV=1
401	678	tr|F8VQY6|F8VQY6_HUMAN	119.24	44	0	44		10700000	5	5	0	5	Carbamidomethylation; Oxidation (M)	15814	60S acidic ribosomal protein P0 OS=Homo sapiens OX=9606 GN=RPLP0 PE=1 SV=1
401	679	tr|F8VRK7|F8VRK7_HUMAN	119.24	40	0	40		10700000	5	5	0	5	Carbamidomethylation; Oxidation (M)	17442	60S acidic ribosomal protein P0 OS=Homo sapiens OX=9606 GN=RPLP0 PE=1 SV=1
401	680	tr|G3V210|G3V210_HUMAN	119.24	37	0	37		10700000	5	5	0	5	Carbamidomethylation; Oxidation (M)	18270	60S acidic ribosomal protein P0 OS=Homo sapiens OX=9606 GN=RPLP0 PE=1 SV=1
401	682	tr|F8VU65|F8VU65_HUMAN	119.24	25	0	25		10700000	5	5	0	5	Carbamidomethylation; Oxidation (M)	27188	60S acidic ribosomal protein P0 (Fragment) OS=Homo sapiens OX=9606 GN=RPLP0 PE=1 SV=1
401	732	sp|Q8NHW5|RLA0L_HUMAN	119.24	17	0	17		8900000	4	4	0	4	Carbamidomethylation	34364	60S acidic ribosomal protein P0-like OS=Homo sapiens OX=9606 GN=RPLP0P6 PE=5 SV=1
257	570	sp|O43684|BUB3_HUMAN	118.68	20	0	20		3670000	6	6	0	8	Carbamidomethylation; Oxidation (M)	37155	Mitotic checkpoint protein BUB3 OS=Homo sapiens OX=9606 GN=BUB3 PE=1 SV=1
257	571	tr|J3QT28|J3QT28_HUMAN	118.68	23	0	23		3670000	6	6	0	8	Carbamidomethylation; Oxidation (M)	31704	Mitotic checkpoint protein BUB3 (Fragment) OS=Homo sapiens OX=9606 GN=BUB3 PE=1 SV=1
150	479	tr|H3BRU6|H3BRU6_HUMAN	118.38	24	7	24		3540000	6	2	2	14	Carbamidomethylation; Oxidation (M); Deamidation (NQ)	31719	Poly(rC)-binding protein 2 (Fragment) OS=Homo sapiens OX=9606 GN=PCBP2 PE=1 SV=1
150	480	tr|F8VZX2|F8VZX2_HUMAN	118.38	22	6	22		3540000	6	2	2	14	Carbamidomethylation; Oxidation (M); Deamidation (NQ)	33800	Poly(rC)-binding protein 2 OS=Homo sapiens OX=9606 GN=PCBP2 PE=1 SV=1
150	481	sp|Q15366|PCBP2_HUMAN	118.38	20	5	20		3540000	6	2	2	14	Carbamidomethylation; Oxidation (M); Deamidation (NQ)	38580	Poly(rC)-binding protein 2 OS=Homo sapiens OX=9606 GN=PCBP2 PE=1 SV=1
215	418	sp|P52292|IMA1_HUMAN	118.32	15	0	15		3160000	7	7	0	10	Acetylation (Protein N-term); Deamidation (NQ)	57862	Importin subunit alpha-1 OS=Homo sapiens OX=9606 GN=KPNA2 PE=1 SV=1
128	313	sp|P12236|ADT3_HUMAN	117.98	32	6	29	95900	2230000	11	4	2	20	Carbamidomethylation; Oxidation (M); Deamidation (NQ)	32866	ADP/ATP translocase 3 OS=Homo sapiens OX=9606 GN=SLC25A6 PE=1 SV=4
199	816	sp|P62750|RL23A_HUMAN	117.42	29	29	21	1790000	4140000	7	7	8	4		17695	60S ribosomal protein L23a OS=Homo sapiens OX=9606 GN=RPL23A PE=1 SV=1
168	993	sp|P62263|RS14_HUMAN	117.39	34	19	34	1830000	15700000	7	7	4	11	Oxidation (M)	16273	40S ribosomal protein S14 OS=Homo sapiens OX=9606 GN=RPS14 PE=1 SV=3
165	385	sp|P33993|MCM7_HUMAN	117.3	16	0	16		9080000	13	13	0	16	Oxidation (M)	81308	DNA replication licensing factor MCM7 OS=Homo sapiens OX=9606 GN=MCM7 PE=1 SV=4
357	685	sp|Q9H3P7|GCP60_HUMAN	117.27	13	0	13		1250000	4	4	0	5	Oxidation (M); Deamidation (NQ)	60593	Golgi resident protein GCP60 OS=Homo sapiens OX=9606 GN=ACBD3 PE=1 SV=4
330	492	sp|Q9Y6M1|IF2B2_HUMAN	117.26	13	0	13		2790000	6	4	0	7	Oxidation (M)	66121	Insulin-like growth factor 2 mRNA-binding protein 2 OS=Homo sapiens OX=9606 GN=IGF2BP2 PE=1 SV=2
330	493	tr|F8W930|F8W930_HUMAN	117.26	13	0	13		2790000	6	4	0	7	Oxidation (M)	66786	Insulin-like growth factor 2 mRNA-binding protein 2 OS=Homo sapiens OX=9606 GN=IGF2BP2 PE=1 SV=1
210	290	sp|P20700|LMNB1_HUMAN	117.05	22	1	21	72100	4480000	15	13	1	15	Oxidation (M); Deamidation (NQ)	66408	Lamin-B1 OS=Homo sapiens OX=9606 GN=LMNB1 PE=1 SV=2
296	649	sp|Q04837|SSBP_HUMAN	117.05	45	45	0	9510000		8	8	8	0		17260	Single-stranded DNA-binding protein mitochondrial OS=Homo sapiens OX=9606 GN=SSBP1 PE=1 SV=1
296	652	tr|A0A0G2JLD8|A0A0G2JLD8_HUMAN	117.05	49	49	0	9510000		8	8	8	0		15598	Single-stranded DNA-binding protein mitochondrial (Fragment) OS=Homo sapiens OX=9606 GN=SSBP1 PE=1 SV=1
296	653	tr|E7EUY5|E7EUY5_HUMAN	117.05	49	49	0	9510000		8	8	8	0		15713	Single-stranded DNA-binding protein mitochondrial (Fragment) OS=Homo sapiens OX=9606 GN=SSBP1 PE=1 SV=1
241	419	tr|E9PQD7|E9PQD7_HUMAN	116.31	27	0	27		4720000	6	6	0	9	Carbamidomethylation; Oxidation (M)	25211	40S ribosomal protein S2 OS=Homo sapiens OX=9606 GN=RPS2 PE=1 SV=1
241	420	sp|P15880|RS2_HUMAN	116.31	22	0	22		4720000	6	6	0	9	Carbamidomethylation; Oxidation (M)	31324	40S ribosomal protein S2 OS=Homo sapiens OX=9606 GN=RPS2 PE=1 SV=2
218	351	tr|E7EQV3|E7EQV3_HUMAN	115.22	18	0	18		584000	9	4	0	9	Oxidation (M)	65748	Polyadenylate-binding protein OS=Homo sapiens OX=9606 GN=PABPC1 PE=1 SV=1
218	352	sp|P11940|PABP1_HUMAN	115.22	17	0	17		584000	9	4	0	9	Oxidation (M)	70671	Polyadenylate-binding protein 1 OS=Homo sapiens OX=9606 GN=PABPC1 PE=1 SV=2
214	602	sp|P45974|UBP5_HUMAN	115.09	10	0	10		4010000	7	7	0	9	Oxidation (M)	95786	Ubiquitin carboxyl-terminal hydrolase 5 OS=Homo sapiens OX=9606 GN=USP5 PE=1 SV=2
287	844	sp|Q9BWF3|RBM4_HUMAN	114.72	19	0	19		3980000	5	5	0	8	Oxidation (M)	40314	RNA-binding protein 4 OS=Homo sapiens OX=9606 GN=RBM4 PE=1 SV=1
208	465	sp|P62424|RL7A_HUMAN	114.24	25	0	25		8220000	9	9	0	11		29996	60S ribosomal protein L7a OS=Homo sapiens OX=9606 GN=RPL7A PE=1 SV=2
158	1719	tr|A0A1B0GVI3|A0A1B0GVI3_HUMAN	113.82	24	15	24		178000	5	1	9	8		10030	Keratin type I cytoskeletal 10 (Fragment) OS=Homo sapiens OX=9606 GN=KRT10 PE=1 SV=1
299	587	tr|F6QDS0|F6QDS0_HUMAN	113.64	14	0	14		821000	6	1	0	7	Oxidation (M)	54018	HCG2043426 isoform CRA_b OS=Homo sapiens OX=9606 GN=hCG_2043426 PE=1 SV=1
299	588	tr|H3BQK0|H3BQK0_HUMAN	113.64	14	0	14		821000	6	1	0	7	Oxidation (M)	54500	ATP-dependent RNA helicase DDX19B OS=Homo sapiens OX=9606 GN=DDX19B PE=1 SV=1
299	591	sp|Q9UMR2|DD19B_HUMAN	113.64	14	0	14		821000	6	1	0	7	Oxidation (M)	53927	ATP-dependent RNA helicase DDX19B OS=Homo sapiens OX=9606 GN=DDX19B PE=1 SV=1
112	518	sp|P19013|K2C4_HUMAN	113.61	13	10	13		1540000	14	2	12	18	Deamidation (NQ)	57285	Keratin type II cytoskeletal 4 OS=Homo sapiens OX=9606 GN=KRT4 PE=1 SV=4
64	660	sp|Q7Z3Y7|K1C28_HUMAN	113.48	10	8	9	1150000	378000	7	1	20	24	Oxidation (M); Deamidation (NQ)	50567	Keratin type I cytoskeletal 28 OS=Homo sapiens OX=9606 GN=KRT28 PE=1 SV=2
216	460	sp|Q15046|SYK_HUMAN	113.23	12	1	10	228000	4730000	7	7	1	9	Acetylation (Protein N-term); Oxidation (M); Deamidation (NQ)	68048	Lysine--tRNA ligase OS=Homo sapiens OX=9606 GN=KARS PE=1 SV=3
249	605	sp|P07355|ANXA2_HUMAN	113.08	20	15	11	1510000	1510000	7	7	6	4		38604	Annexin A2 OS=Homo sapiens OX=9606 GN=ANXA2 PE=1 SV=2
249	696	tr|H0YMD0|H0YMD0_HUMAN	113.08	27	22	13	1510000	1460000	6	6	6	3		25342	Annexin (Fragment) OS=Homo sapiens OX=9606 GN=ANXA2 PE=1 SV=1
249	697	tr|H0YMU9|H0YMU9_HUMAN	113.08	27	22	13	1510000	1460000	6	6	6	3		25569	Annexin OS=Homo sapiens OX=9606 GN=ANXA2 PE=1 SV=1
249	698	tr|H0YM50|H0YM50_HUMAN	113.08	25	21	12	1510000	1460000	6	6	6	3		28379	Annexin (Fragment) OS=Homo sapiens OX=9606 GN=ANXA2 PE=1 SV=1
249	699	tr|H0YN42|H0YN42_HUMAN	113.08	24	20	12	1510000	1460000	6	6	6	3		28825	Annexin (Fragment) OS=Homo sapiens OX=9606 GN=ANXA2 PE=1 SV=1
249	719	tr|H0YKS4|H0YKS4_HUMAN	113.08	31	25	17	1180000	1460000	5	5	5	3		19530	Annexin (Fragment) OS=Homo sapiens OX=9606 GN=ANXA2 PE=1 SV=1
301	470	sp|P54886|P5CS_HUMAN	112.77	7	0	7		3830000	6	6	0	6	Oxidation (M)	87302	Delta-1-pyrroline-5-carboxylate synthase OS=Homo sapiens OX=9606 GN=ALDH18A1 PE=1 SV=2
269	683	sp|P15531|NDKA_HUMAN	112.77	40	40	0	323000		6	1	8	0	Carbamidomethylation; Oxidation (M)	17149	Nucleoside diphosphate kinase A OS=Homo sapiens OX=9606 GN=NME1 PE=1 SV=1
203	583	tr|I3L3P7|I3L3P7_HUMAN	112.16	63	56	24	1810000	519000	7	7	8	4	Carbamidomethylation; Oxidation (M)	11478	40S ribosomal protein S15a OS=Homo sapiens OX=9606 GN=RPS15A PE=1 SV=1
203	584	sp|P62244|RS15A_HUMAN	112.16	48	43	18	1810000	519000	7	7	8	4	Carbamidomethylation; Oxidation (M)	14840	40S ribosomal protein S15a OS=Homo sapiens OX=9606 GN=RPS15A PE=1 SV=2
120	424	sp|Q00325|MPCP_HUMAN	112.14	20	0	20		1190000	11	2	0	25	Oxidation (M); Deamidation (NQ)	40095	Phosphate carrier protein mitochondrial OS=Homo sapiens OX=9606 GN=SLC25A3 PE=1 SV=2
183	320	sp|Q15154|PCM1_HUMAN	111.76	7	0	7		7230000	14	12	0	14	Carbamidomethylation; Oxidation (M)	228542	Pericentriolar material 1 protein OS=Homo sapiens OX=9606 GN=PCM1 PE=1 SV=5
243	578	sp|P25205|MCM3_HUMAN	111.59	12	0	12		2290000	9	9	0	10	Carbamidomethylation; Oxidation (M)	90981	DNA replication licensing factor MCM3 OS=Homo sapiens OX=9606 GN=MCM3 PE=1 SV=3
244	616	sp|P39023|RL3_HUMAN	111.17	17	0	17		12000000	8	8	0	8	Oxidation (M)	46109	60S ribosomal protein L3 OS=Homo sapiens OX=9606 GN=RPL3 PE=1 SV=2
212	307	sp|P49588|SYAC_HUMAN	111.13	10	0	10		4330000	9	9	0	10	Oxidation (M)	106810	Alanine--tRNA ligase cytoplasmic OS=Homo sapiens OX=9606 GN=AARS PE=1 SV=2
195	409	sp|P08559|ODPA_HUMAN	111.06	18	2	18	0	21100000	8	8	1	11	Carbamidomethylation; Oxidation (M)	43296	Pyruvate dehydrogenase E1 component subunit alpha somatic form mitochondrial OS=Homo sapiens OX=9606 GN=PDHA1 PE=1 SV=3
213	317	sp|Q7KZF4|SND1_HUMAN	110.91	13	0	13		3450000	10	10	0	10	Carbamidomethylation; Oxidation (M)	101997	Staphylococcal nuclease domain-containing protein 1 OS=Homo sapiens OX=9606 GN=SND1 PE=1 SV=1
129	609	sp|P31944|CASPE_HUMAN	110.55	25	25	19	3510000	2720000	8	8	13	8	Acetylation (Protein N-term); Oxidation (M); Deamidation (NQ)	27680	Caspase-14 OS=Homo sapiens OX=9606 GN=CASP14 PE=1 SV=2
127	426	tr|F8VVM2|F8VVM2_HUMAN	110.16	23	0	23		271000	10	1	0	24	Carbamidomethylation; Oxidation (M); Deamidation (NQ)	36161	Phosphate carrier protein mitochondrial OS=Homo sapiens OX=9606 GN=SLC25A3 PE=1 SV=1
193	347	sp|Q15717|ELAV1_HUMAN	109.06	30	10	30	145000	6350000	8	7	3	11	Carbamidomethylation; Acetylation (Protein N-term); Oxidation (M); Deamidation (NQ)	36092	ELAV-like protein 1 OS=Homo sapiens OX=9606 GN=ELAVL1 PE=1 SV=2
232	314	sp|P62195|PRS8_HUMAN	108.99	28	0	28		8940000	10	8	0	12	Carbamidomethylation; Acetylation (Protein N-term); Oxidation (M); Deamidation (NQ)	45626	26S proteasome regulatory subunit 8 OS=Homo sapiens OX=9606 GN=PSMC5 PE=1 SV=1
329	461	tr|A0A1B0GTJ7|A0A1B0GTJ7_HUMAN	108.42	15	2	13	1060000	3400000	7	7	1	6	Acetylation (Protein N-term)	54434	Adenylosuccinate lyase OS=Homo sapiens OX=9606 GN=ADSL PE=1 SV=1
329	462	tr|A0A1B0GWJ0|A0A1B0GWJ0_HUMAN	108.42	15	2	13	1060000	3400000	7	7	1	6	Acetylation (Protein N-term)	54466	Adenylosuccinate lyase OS=Homo sapiens OX=9606 GN=ADSL PE=1 SV=1
329	463	sp|P30566|PUR8_HUMAN	108.42	15	2	13	1060000	3400000	7	7	1	6	Acetylation (Protein N-term)	54889	Adenylosuccinate lyase OS=Homo sapiens OX=9606 GN=ADSL PE=1 SV=2
329	464	tr|A0A0A6YY92|A0A0A6YY92_HUMAN	108.42	14	2	13	1060000	3400000	7	7	1	6	Acetylation (Protein N-term)	56217	Adenylosuccinate lyase OS=Homo sapiens OX=9606 GN=ADSL PE=1 SV=1
284	651	sp|P30050|RL12_HUMAN	108.23	35	5	35	2140000	27400000	5	5	1	10	Carbamidomethylation	17819	60S ribosomal protein L12 OS=Homo sapiens OX=9606 GN=RPL12 PE=1 SV=1
267	802	sp|P52597|HNRPF_HUMAN	108.19	13	2	13		3630000	4	3	1	6	Acetylation (Protein N-term); Oxidation (M)	45672	Heterogeneous nuclear ribonucleoprotein F OS=Homo sapiens OX=9606 GN=HNRNPF PE=1 SV=3
295	592	tr|I3L0H8|I3L0H8_HUMAN	108.02	15	0	15		1270000	6	1	0	7	Oxidation (M)	50520	ATP-dependent RNA helicase DDX19A OS=Homo sapiens OX=9606 GN=DDX19A PE=1 SV=1
295	593	sp|Q9NUU7|DD19A_HUMAN	108.02	14	0	14		1270000	6	1	0	7	Oxidation (M)	53975	ATP-dependent RNA helicase DDX19A OS=Homo sapiens OX=9606 GN=DDX19A PE=1 SV=1
167	538	sp|O60814|H2B1K_HUMAN	107.58	43	37	43	201000	469000	8	2	8	9		13890	Histone H2B type 1-K OS=Homo sapiens OX=9606 GN=HIST1H2BK PE=1 SV=3
167	539	sp|Q99879|H2B1M_HUMAN	107.58	43	37	43	201000	469000	8	2	8	9		13989	Histone H2B type 1-M OS=Homo sapiens OX=9606 GN=HIST1H2BM PE=1 SV=3
167	540	sp|Q93079|H2B1H_HUMAN	107.58	43	37	43	201000	469000	8	2	8	9		13892	Histone H2B type 1-H OS=Homo sapiens OX=9606 GN=HIST1H2BH PE=1 SV=3
167	541	sp|P62807|H2B1C_HUMAN	107.58	43	37	43	201000	469000	8	2	8	9		13906	Histone H2B type 1-C/E/F/G/I OS=Homo sapiens OX=9606 GN=HIST1H2BC PE=1 SV=4
167	542	sp|P58876|H2B1D_HUMAN	107.58	43	37	43	201000	469000	8	2	8	9		13936	Histone H2B type 1-D OS=Homo sapiens OX=9606 GN=HIST1H2BD PE=1 SV=2
167	543	sp|Q5QNW6|H2B2F_HUMAN	107.58	43	37	43	201000	469000	8	2	8	9		13920	Histone H2B type 2-F OS=Homo sapiens OX=9606 GN=HIST2H2BF PE=1 SV=3
167	544	sp|Q99877|H2B1N_HUMAN	107.58	43	37	43	201000	469000	8	2	8	9		13922	Histone H2B type 1-N OS=Homo sapiens OX=9606 GN=HIST1H2BN PE=1 SV=3
167	550	tr|U3KQK0|U3KQK0_HUMAN	107.58	33	28	33	201000	469000	8	2	8	9		18804	Histone H2B OS=Homo sapiens OX=9606 GN=HIST1H2BN PE=1 SV=1
234	449	sp|O43242|PSMD3_HUMAN	107.08	13	0	13		5430000	7	7	0	9	Oxidation (M)	60978	26S proteasome non-ATPase regulatory subunit 3 OS=Homo sapiens OX=9606 GN=PSMD3 PE=1 SV=2
220	638	sp|O60884|DNJA2_HUMAN	107.07	16	2	16	322000	14800000	7	7	2	8	Carbamidomethylation; Oxidation (M)	45746	DnaJ homolog subfamily A member 2 OS=Homo sapiens OX=9606 GN=DNAJA2 PE=1 SV=1
238	386	sp|P06493|CDK1_HUMAN	106.59	27	0	27		1950000	8	8	0	8	Acetylation (Protein N-term); Oxidation (M)	34095	Cyclin-dependent kinase 1 OS=Homo sapiens OX=9606 GN=CDK1 PE=1 SV=3
238	387	tr|A0A024QZP7|A0A024QZP7_HUMAN	106.59	27	0	27		1950000	8	8	0	8	Acetylation (Protein N-term); Oxidation (M)	34081	Cell division cycle 2 G1 to S and G2 to M isoform CRA_a OS=Homo sapiens OX=9606 GN=CDK1 PE=1 SV=1
238	388	tr|E5RIU6|E5RIU6_HUMAN	106.59	42	0	42		1950000	8	8	0	8	Acetylation (Protein N-term); Oxidation (M)	21738	Cyclin-dependent kinase 1 (Fragment) OS=Homo sapiens OX=9606 GN=CDK1 PE=1 SV=2
238	389	tr|A0A087WZZ9|A0A087WZZ9_HUMAN	106.59	36	0	36		1950000	8	8	0	8	Acetylation (Protein N-term); Oxidation (M)	25836	Cyclin-dependent kinase 1 OS=Homo sapiens OX=9606 GN=CDK1 PE=1 SV=1
271	668	sp|P61604|CH10_HUMAN	106.59	59	59	0	1860000		7	7	8	0	Acetylation (Protein N-term)	10932	10 kDa heat shock protein mitochondrial OS=Homo sapiens OX=9606 GN=HSPE1 PE=1 SV=2
235	452	sp|O00425|IF2B3_HUMAN	106.1	14	0	14		5440000	7	4	0	10	Oxidation (M); Deamidation (NQ)	63705	Insulin-like growth factor 2 mRNA-binding protein 3 OS=Homo sapiens OX=9606 GN=IGF2BP3 PE=1 SV=2
201	434	sp|P55265|DSRAD_HUMAN	105.85	8	0	8		4540000	9	9	0	10	Carbamidomethylation; Oxidation (M)	136066	Double-stranded RNA-specific adenosine deaminase OS=Homo sapiens OX=9606 GN=ADAR PE=1 SV=4
345	1065	sp|P23381|SYWC_HUMAN	105.24	13	0	13		3690000	6	6	0	8	Oxidation (M)	53165	Tryptophan--tRNA ligase cytoplasmic OS=Homo sapiens OX=9606 GN=WARS PE=1 SV=2
175	534	sp|Q16778|H2B2E_HUMAN	105.04	43	37	43	111000	179000	8	2	8	9		13920	Histone H2B type 2-E OS=Homo sapiens OX=9606 GN=HIST2H2BE PE=1 SV=3
175	535	sp|P33778|H2B1B_HUMAN	105.04	43	37	43	111000	179000	8	2	8	9		13950	Histone H2B type 1-B OS=Homo sapiens OX=9606 GN=HIST1H2BB PE=1 SV=2
175	536	sp|P06899|H2B1J_HUMAN	105.04	43	37	43	111000	179000	8	2	8	9		13904	Histone H2B type 1-J OS=Homo sapiens OX=9606 GN=HIST1H2BJ PE=1 SV=3
175	537	sp|P23527|H2B1O_HUMAN	105.04	43	37	43	111000	179000	8	2	8	9		13906	Histone H2B type 1-O OS=Homo sapiens OX=9606 GN=HIST1H2BO PE=1 SV=3
245	504	sp|P22102|PUR2_HUMAN	104.86	10	1	10	0	8410000	8	8	1	10	Carbamidomethylation; Oxidation (M)	107767	Trifunctional purine biosynthetic protein adenosine-3 OS=Homo sapiens OX=9606 GN=GART PE=1 SV=1
293	456	sp|O75439|MPPB_HUMAN	104.68	13	0	13		2140000	6	6	0	6	Carbamidomethylation; Oxidation (M)	54366	Mitochondrial-processing peptidase subunit beta OS=Homo sapiens OX=9606 GN=PMPCB PE=1 SV=2
300	722	sp|Q96CS3|FAF2_HUMAN	104.37	12	0	12		10600000	6	6	0	9	Acetylation (Protein N-term)	52624	FAS-associated factor 2 OS=Homo sapiens OX=9606 GN=FAF2 PE=1 SV=2
276	390	sp|P19367|HXK1_HUMAN	104.33	9	0	9		1440000	8	7	0	8	Oxidation (M)	102486	Hexokinase-1 OS=Homo sapiens OX=9606 GN=HK1 PE=1 SV=3
304	708	tr|F8W1R7|F8W1R7_HUMAN	103.41	39	39	0	1590000		5	5	6	0	Carbamidomethylation	16290	Myosin light polypeptide 6 OS=Homo sapiens OX=9606 GN=MYL6 PE=1 SV=1
304	709	sp|P60660|MYL6_HUMAN	103.41	37	37	0	1590000		5	5	6	0	Carbamidomethylation	16930	Myosin light polypeptide 6 OS=Homo sapiens OX=9606 GN=MYL6 PE=1 SV=2
304	710	tr|J3KND3|J3KND3_HUMAN	103.41	37	37	0	1590000		5	5	6	0	Carbamidomethylation	17058	Myosin light polypeptide 6 OS=Homo sapiens OX=9606 GN=MYL6 PE=1 SV=1
304	711	tr|G8JLA2|G8JLA2_HUMAN	103.41	37	37	0	1590000		5	5	6	0	Carbamidomethylation	17089	Myosin light polypeptide 6 OS=Homo sapiens OX=9606 GN=MYL6 PE=1 SV=1
304	712	tr|G3V1V0|G3V1V0_HUMAN	103.41	35	35	0	1590000		5	5	6	0	Carbamidomethylation	18037	Myosin light polypeptide 6 OS=Homo sapiens OX=9606 GN=MYL6 PE=1 SV=1
304	716	tr|B7Z6Z4|B7Z6Z4_HUMAN	103.41	24	24	0	1590000		5	5	6	0	Carbamidomethylation	26707	Myosin light polypeptide 6 OS=Homo sapiens OX=9606 GN=MYL6 PE=1 SV=1
207	454	sp|Q9H9B4|SFXN1_HUMAN	103.24	22	0	22		7540000	8	8	0	11	Deamidation (NQ)	35619	Sideroflexin-1 OS=Homo sapiens OX=9606 GN=SFXN1 PE=1 SV=4
280	631	sp|Q14566|MCM6_HUMAN	103.16	7	0	7		6310000	6	6	0	7	Carbamidomethylation	92889	DNA replication licensing factor MCM6 OS=Homo sapiens OX=9606 GN=MCM6 PE=1 SV=1
263	799	sp|P62917|RL8_HUMAN	103.04	23	4	23	104000	15200000	7	7	1	7		28025	60S ribosomal protein L8 OS=Homo sapiens OX=9606 GN=RPL8 PE=1 SV=2
198	665	sp|P62899|RL31_HUMAN	102.91	58	54	17	1750000	1250000	7	7	9	2	Oxidation (M); Deamidation (NQ)	14463	60S ribosomal protein L31 OS=Homo sapiens OX=9606 GN=RPL31 PE=1 SV=1
302	489	sp|P55036|PSMD4_HUMAN	102.55	22	0	22		2470000	8	8	0	8	Carbamidomethylation; Oxidation (M)	40737	26S proteasome non-ATPase regulatory subunit 4 OS=Homo sapiens OX=9606 GN=PSMD4 PE=1 SV=1
302	491	tr|Q5VWC4|Q5VWC4_HUMAN	102.55	22	0	22		2470000	8	8	0	8	Carbamidomethylation; Oxidation (M)	41079	26S proteasome non-ATPase regulatory subunit 4 OS=Homo sapiens OX=9606 GN=PSMD4 PE=1 SV=1
327	912	sp|P46783|RS10_HUMAN	102.38	30	15	30	5860000	10600000	6	6	2	6		18898	40S ribosomal protein S10 OS=Homo sapiens OX=9606 GN=RPS10 PE=1 SV=1
394	894	sp|Q14318|FKBP8_HUMAN	102.23	10	0	10		1800000	4	4	0	5		44562	Peptidyl-prolyl cis-trans isomerase FKBP8 OS=Homo sapiens OX=9606 GN=FKBP8 PE=1 SV=2
394	904	tr|A0A0A0MTJ1|A0A0A0MTJ1_HUMAN	102.23	17	0	17		1800000	4	4	0	5		27133	Peptidyl-prolyl cis-trans isomerase FKBP8 OS=Homo sapiens OX=9606 GN=FKBP8 PE=1 SV=1
79	718	sp|Q14CN4|K2C72_HUMAN	102.1	10	9	9	973000		8	1	25	11	Oxidation (M)	55877	Keratin type II cytoskeletal 72 OS=Homo sapiens OX=9606 GN=KRT72 PE=1 SV=2
171	606	tr|M0R0F0|M0R0F0_HUMAN	101.63	26	8	26	2790000	21200000	7	7	2	12	Carbamidomethylation; Oxidation (M)	22391	40S ribosomal protein S5 (Fragment) OS=Homo sapiens OX=9606 GN=RPS5 PE=1 SV=1
171	607	sp|P46782|RS5_HUMAN	101.63	25	7	25	2790000	21200000	7	7	2	12	Carbamidomethylation; Oxidation (M)	22876	40S ribosomal protein S5 OS=Homo sapiens OX=9606 GN=RPS5 PE=1 SV=4
171	608	tr|M0R0R2|M0R0R2_HUMAN	101.63	23	7	23	2790000	21200000	7	7	2	12	Carbamidomethylation; Oxidation (M)	25333	40S ribosomal protein S5 OS=Homo sapiens OX=9606 GN=RPS5 PE=1 SV=1
343	855	sp|P39748|FEN1_HUMAN	101.19	13	0	13		5380000	5	5	0	5		42593	Flap endonuclease 1 OS=Homo sapiens OX=9606 GN=FEN1 PE=1 SV=1
347	764	sp|P26373|RL13_HUMAN	100.82	19	0	19		3390000	5	5	0	5		24261	60S ribosomal protein L13 OS=Homo sapiens OX=9606 GN=RPL13 PE=1 SV=4
237	559	tr|B1ANR0|B1ANR0_HUMAN	100.75	11	0	11		1180000	9	4	0	9	Oxidation (M)	67971	Polyadenylate-binding protein OS=Homo sapiens OX=9606 GN=PABPC4 PE=1 SV=1
237	560	sp|Q13310|PABP4_HUMAN	100.75	10	0	10		1180000	9	4	0	9	Oxidation (M)	70783	Polyadenylate-binding protein 4 OS=Homo sapiens OX=9606 GN=PABPC4 PE=1 SV=1
449	924	tr|A0A087WX29|A0A087WX29_HUMAN	100.47	16	0	16		2180000	3	3	0	3		26743	TAR DNA-binding protein 43 (Fragment) OS=Homo sapiens OX=9606 GN=TARDBP PE=1 SV=1
449	925	sp|Q13148|TADBP_HUMAN	100.47	9	0	9		2180000	3	3	0	3		44740	TAR DNA-binding protein 43 OS=Homo sapiens OX=9606 GN=TARDBP PE=1 SV=1
225	600	tr|B3KNJ4|B3KNJ4_HUMAN	100.27	22	0	22		10300000	7	7	0	9	Acetylation (Protein N-term); Oxidation (M)	33384	SUMO-1 activating enzyme subunit 1 isoform CRA_a OS=Homo sapiens OX=9606 GN=SAE1 PE=1 SV=1
225	601	sp|Q9UBE0|SAE1_HUMAN	100.27	19	0	19		10300000	7	7	0	9	Acetylation (Protein N-term); Oxidation (M)	38450	SUMO-activating enzyme subunit 1 OS=Homo sapiens OX=9606 GN=SAE1 PE=1 SV=1
259	951	tr|F8W6I7|F8W6I7_HUMAN	99.8	15	6	15	142000	3870000	4	4	1	6		33155	Heterogeneous nuclear ribonucleoprotein A1 OS=Homo sapiens OX=9606 GN=HNRNPA1 PE=1 SV=2
259	952	sp|P09651|ROA1_HUMAN	99.8	12	5	12	142000	3870000	4	4	1	6		38747	Heterogeneous nuclear ribonucleoprotein A1 OS=Homo sapiens OX=9606 GN=HNRNPA1 PE=1 SV=5
341	684	sp|Q9NSD9|SYFB_HUMAN	99.77	9	0	9		1600000	5	5	0	6		66116	Phenylalanine--tRNA ligase beta subunit OS=Homo sapiens OX=9606 GN=FARSB PE=1 SV=3
331	565	sp|O75643|U520_HUMAN	99.62	2	0	2		1300000	5	5	0	5	Oxidation (M)	244505	U5 small nuclear ribonucleoprotein 200 kDa helicase OS=Homo sapiens OX=9606 GN=SNRNP200 PE=1 SV=2
227	415	sp|Q8IX12|CCAR1_HUMAN	99.21	10	0	10		5420000	11	11	0	13	Carbamidomethylation; Oxidation (M)	132821	Cell division cycle and apoptosis regulator protein 1 OS=Homo sapiens OX=9606 GN=CCAR1 PE=1 SV=2
315	1267	sp|Q13151|ROA0_HUMAN	99.06	14	5	13	222000	4200000	6	6	1	7		30841	Heterogeneous nuclear ribonucleoprotein A0 OS=Homo sapiens OX=9606 GN=HNRNPA0 PE=1 SV=1
418	836	sp|Q96A65|EXOC4_HUMAN	98.49	7	0	7		860000	5	5	0	5		110498	Exocyst complex component 4 OS=Homo sapiens OX=9606 GN=EXOC4 PE=1 SV=1
278	1246	sp|Q13835|PKP1_HUMAN	98.35	7	5	2	1760000	271000	4	4	5	1	Oxidation (M)	82861	Plakophilin-1 OS=Homo sapiens OX=9606 GN=PKP1 PE=1 SV=2
384	763	sp|O00139|KIF2A_HUMAN	98.33	8	0	8		2600000	5	5	0	6	Carbamidomethylation; Oxidation (M)	79955	Kinesin-like protein KIF2A OS=Homo sapiens OX=9606 GN=KIF2A PE=1 SV=3
322	1081	tr|A0A0J9YYL3|A0A0J9YYL3_HUMAN	98.04	14	13	1	550000	212000	6	6	7	1	Oxidation (M)	54627	Poly(U)-binding-splicing factor PUF60 (Fragment) OS=Homo sapiens OX=9606 GN=PUF60 PE=1 SV=1
322	1083	tr|A0A0J9YXJ8|A0A0J9YXJ8_HUMAN	98.04	14	12	1	550000	212000	6	6	7	1	Oxidation (M)	56331	Poly(U)-binding-splicing factor PUF60 (Fragment) OS=Homo sapiens OX=9606 GN=PUF60 PE=1 SV=1
322	1085	tr|A0A0J9YVP6|A0A0J9YVP6_HUMAN	98.04	13	12	1	550000	212000	6	6	7	1	Oxidation (M)	57399	Poly(U)-binding-splicing factor PUF60 (Fragment) OS=Homo sapiens OX=9606 GN=PUF60 PE=1 SV=1
322	1086	tr|A0A0J9YXX5|A0A0J9YXX5_HUMAN	98.04	13	12	1	550000	212000	6	6	7	1	Oxidation (M)	59103	Poly(U)-binding-splicing factor PUF60 (Fragment) OS=Homo sapiens OX=9606 GN=PUF60 PE=1 SV=1
322	1087	sp|Q9UHX1|PUF60_HUMAN	98.04	13	12	1	550000	212000	6	6	7	1	Oxidation (M)	59876	Poly(U)-binding-splicing factor PUF60 OS=Homo sapiens OX=9606 GN=PUF60 PE=1 SV=1
479	958	tr|F8WAE5|F8WAE5_HUMAN	98.03	8	0	8		581000	3	3	0	3		64450	Eukaryotic translation initiation factor 2A OS=Homo sapiens OX=9606 GN=EIF2A PE=1 SV=1
479	959	sp|Q9BY44|EIF2A_HUMAN	98.03	8	0	8		581000	3	3	0	3		64990	Eukaryotic translation initiation factor 2A OS=Homo sapiens OX=9606 GN=EIF2A PE=1 SV=3
283	520	tr|D6R9I9|D6R9I9_HUMAN	97.53	14	0	14		5720000	6	6	0	8	Carbamidomethylation	47037	ATP-binding cassette sub-family E member 1 OS=Homo sapiens OX=9606 GN=ABCE1 PE=1 SV=1
283	522	sp|P61221|ABCE1_HUMAN	97.53	10	0	10		5720000	6	6	0	8	Carbamidomethylation	67314	ATP-binding cassette sub-family E member 1 OS=Homo sapiens OX=9606 GN=ABCE1 PE=1 SV=1
470	987	tr|E9PM69|E9PM69_HUMAN	97.44	11	0	11		283000	4	4	0	4	Oxidation (M)	44324	26S proteasome regulatory subunit 6A OS=Homo sapiens OX=9606 GN=PSMC3 PE=1 SV=1
470	988	tr|E9PN50|E9PN50_HUMAN	97.44	18	0	18		283000	4	4	0	4	Oxidation (M)	28586	26S proteasome regulatory subunit 6A (Fragment) OS=Homo sapiens OX=9606 GN=PSMC3 PE=1 SV=9
470	989	tr|R4GNH3|R4GNH3_HUMAN	97.44	11	0	11		283000	4	4	0	4	Oxidation (M)	47352	26S proteasome regulatory subunit 6A OS=Homo sapiens OX=9606 GN=PSMC3 PE=1 SV=1
470	990	sp|P17980|PRS6A_HUMAN	97.44	10	0	10		283000	4	4	0	4	Oxidation (M)	49204	26S proteasome regulatory subunit 6A OS=Homo sapiens OX=9606 GN=PSMC3 PE=1 SV=3
470	996	tr|E9PMD8|E9PMD8_HUMAN	97.44	15	0	15		283000	4	4	0	4	Oxidation (M)	32915	26S proteasome regulatory subunit 6A (Fragment) OS=Homo sapiens OX=9606 GN=PSMC3 PE=1 SV=9
470	1007	tr|E9PKD5|E9PKD5_HUMAN	97.44	14	0	14		283000	4	4	0	4	Oxidation (M)	34614	26S proteasome regulatory subunit 6A (Fragment) OS=Homo sapiens OX=9606 GN=PSMC3 PE=1 SV=2
239	661	sp|P32119|PRDX2_HUMAN	96.43	33	33	14	974000	2530000	8	7	7	3		21892	Peroxiredoxin-2 OS=Homo sapiens OX=9606 GN=PRDX2 PE=1 SV=5
317	786	sp|Q99426|TBCB_HUMAN	96.31	28	0	28		1190000	6	6	0	6		27326	Tubulin-folding cofactor B OS=Homo sapiens OX=9606 GN=TBCB PE=1 SV=2
317	798	tr|K7EK42|K7EK42_HUMAN	96.31	36	0	36		1190000	6	6	0	6		21296	Tubulin-folding cofactor B OS=Homo sapiens OX=9606 GN=TBCB PE=1 SV=1
412	1107	tr|E7EVX8|E7EVX8_HUMAN	95.77	9	0	9		761000	4	4	0	4	Oxidation (M)	54766	U4/U6 small nuclear ribonucleoprotein Prp31 OS=Homo sapiens OX=9606 GN=PRPF31 PE=1 SV=1
412	1108	sp|Q8WWY3|PRP31_HUMAN	95.77	9	0	9		761000	4	4	0	4	Oxidation (M)	55456	U4/U6 small nuclear ribonucleoprotein Prp31 OS=Homo sapiens OX=9606 GN=PRPF31 PE=1 SV=2
318	1138	tr|C9JFR7|C9JFR7_HUMAN	95.73	31	31	0	1090000		5	5	6	0		11333	Cytochrome c (Fragment) OS=Homo sapiens OX=9606 GN=CYCS PE=1 SV=1
318	1139	sp|P99999|CYC_HUMAN	95.73	30	30	0	1090000		5	5	6	0		11749	Cytochrome c OS=Homo sapiens OX=9606 GN=CYCS PE=1 SV=2
371	824	sp|Q96GA3|LTV1_HUMAN	95.55	9	0	9		4100000	4	4	0	5	Oxidation (M)	54855	Protein LTV1 homolog OS=Homo sapiens OX=9606 GN=LTV1 PE=1 SV=1
440	1152	sp|Q8N1G4|LRC47_HUMAN	95.35	6	0	6		1940000	3	3	0	3		63473	Leucine-rich repeat-containing protein 47 OS=Homo sapiens OX=9606 GN=LRRC47 PE=1 SV=1
485	1407	sp|P14868|SYDC_HUMAN	94.95	9	1	7	0	913000	4	4	1	4	Oxidation (M)	57136	Aspartate--tRNA ligase cytoplasmic OS=Homo sapiens OX=9606 GN=DARS PE=1 SV=2
485	1570	tr|H7BZ35|H7BZ35_HUMAN	94.95	19	4	15	0	451000	3	3	1	3	Oxidation (M)	21608	Aspartate--tRNA ligase cytoplasmic (Fragment) OS=Homo sapiens OX=9606 GN=DARS PE=1 SV=1
231	617	sp|Q04637|IF4G1_HUMAN	94.82	7	0	7		3390000	7	7	0	9	Oxidation (M)	175490	Eukaryotic translation initiation factor 4 gamma 1 OS=Homo sapiens OX=9606 GN=EIF4G1 PE=1 SV=4
231	618	tr|E7EX73|E7EX73_HUMAN	94.82	7	0	7		3390000	7	7	0	9	Oxidation (M)	158644	Eukaryotic translation initiation factor 4 gamma 1 OS=Homo sapiens OX=9606 GN=EIF4G1 PE=1 SV=1
231	619	tr|E7EUU4|E7EUU4_HUMAN	94.82	7	0	7		3390000	7	7	0	9	Oxidation (M)	171641	Eukaryotic translation initiation factor 4 gamma 1 OS=Homo sapiens OX=9606 GN=EIF4G1 PE=1 SV=1
231	620	tr|E9PGM1|E9PGM1_HUMAN	94.82	7	0	7		3390000	7	7	0	9	Oxidation (M)	166746	Eukaryotic translation initiation factor 4 gamma 1 OS=Homo sapiens OX=9606 GN=EIF4G1 PE=1 SV=1
266	567	sp|P34897|GLYM_HUMAN	94.56	11	0	11		3660000	6	6	0	8	Oxidation (M)	55993	Serine hydroxymethyltransferase mitochondrial OS=Homo sapiens OX=9606 GN=SHMT2 PE=1 SV=3
190	427	tr|H7C5W9|H7C5W9_HUMAN	94.55	13	0	13		6660000	10	10	0	14	Carbamidomethylation; Oxidation (M)	102599	Sarcoplasmic/endoplasmic reticulum calcium ATPase 2 (Fragment) OS=Homo sapiens OX=9606 GN=ATP2A2 PE=1 SV=1
190	428	sp|P16615|AT2A2_HUMAN	94.55	11	0	11		6660000	10	10	0	14	Carbamidomethylation; Oxidation (M)	114757	Sarcoplasmic/endoplasmic reticulum calcium ATPase 2 OS=Homo sapiens OX=9606 GN=ATP2A2 PE=1 SV=1
328	459	sp|Q96I24|FUBP3_HUMAN	94.5	19	0	19		2830000	11	10	0	11	Oxidation (M)	61640	Far upstream element-binding protein 3 OS=Homo sapiens OX=9606 GN=FUBP3 PE=1 SV=2
246	641	sp|Q6P2E9|EDC4_HUMAN	94.49	7	0	7		4350000	9	9	0	10	Carbamidomethylation; Oxidation (M)	151661	Enhancer of mRNA-decapping protein 4 OS=Homo sapiens OX=9606 GN=EDC4 PE=1 SV=1
256	554	sp|P17812|PYRG1_HUMAN	94.27	14	0	14		9700000	10	10	0	11	Carbamidomethylation	66690	CTP synthase 1 OS=Homo sapiens OX=9606 GN=CTPS1 PE=1 SV=2
495	1129	sp|Q8NC51|PAIRB_HUMAN	94.16	10	0	10		2130000	3	3	0	3		44965	Plasminogen activator inhibitor 1 RNA-binding protein OS=Homo sapiens OX=9606 GN=SERBP1 PE=1 SV=2
325	664	sp|P27694|RFA1_HUMAN	94.09	17	0	17		8070000	6	6	0	8	Oxidation (M); Deamidation (NQ)	68138	Replication protein A 70 kDa DNA-binding subunit OS=Homo sapiens OX=9606 GN=RPA1 PE=1 SV=2
439	1272	tr|A0A0A0MRM8|A0A0A0MRM8_HUMAN	93.6	4	0	4		977000	4	4	0	4	Oxidation (M)	145015	Unconventional myosin-VI OS=Homo sapiens OX=9606 GN=MYO6 PE=1 SV=1
279	586	sp|P62191|PRS4_HUMAN	93.57	16	0	16		8390000	8	6	0	9	Oxidation (M)	49185	26S proteasome regulatory subunit 4 OS=Homo sapiens OX=9606 GN=PSMC1 PE=1 SV=1
258	613	tr|E9PCA1|E9PCA1_HUMAN	93.3	12	0	12		12800000	7	7	0	9	Oxidation (M)	57144	T-complex protein 1 subunit epsilon OS=Homo sapiens OX=9606 GN=CCT5 PE=1 SV=1
258	614	tr|E7ENZ3|E7ENZ3_HUMAN	93.3	13	0	13		12800000	7	7	0	9	Oxidation (M)	53849	T-complex protein 1 subunit epsilon OS=Homo sapiens OX=9606 GN=CCT5 PE=1 SV=1
258	615	sp|P48643|TCPE_HUMAN	93.3	12	0	12		12800000	7	7	0	9	Oxidation (M)	59671	T-complex protein 1 subunit epsilon OS=Homo sapiens OX=9606 GN=CCT5 PE=1 SV=1
368	1028	tr|C9JW69|C9JW69_HUMAN	93.24	9	3	9	60100	3420000	3	3	1	4	Carbamidomethylation	39584	Regulator of chromosome condensation (Fragment) OS=Homo sapiens OX=9606 GN=RCC1 PE=1 SV=1
368	1029	sp|P18754|RCC1_HUMAN	93.24	8	2	8	60100	3420000	3	3	1	4	Carbamidomethylation	44969	Regulator of chromosome condensation OS=Homo sapiens OX=9606 GN=RCC1 PE=1 SV=1
255	487	sp|P46060|RAGP1_HUMAN	93.23	17	0	17		3130000	9	9	0	10	Carbamidomethylation; Oxidation (M)	63542	Ran GTPase-activating protein 1 OS=Homo sapiens OX=9606 GN=RANGAP1 PE=1 SV=1
288	1161	sp|P33176|KINH_HUMAN	93.16	8	0	8		964000	6	6	0	7	Carbamidomethylation	109685	Kinesin-1 heavy chain OS=Homo sapiens OX=9606 GN=KIF5B PE=1 SV=1
428	892	sp|P13489|RINI_HUMAN	93.05	12	0	12		430000	4	4	0	4	Carbamidomethylation	49974	Ribonuclease inhibitor OS=Homo sapiens OX=9606 GN=RNH1 PE=1 SV=2
365	736	sp|P83731|RL24_HUMAN	92.36	29	0	29		5910000	5	5	0	6	Carbamidomethylation; Oxidation (M)	17779	60S ribosomal protein L24 OS=Homo sapiens OX=9606 GN=RPL24 PE=1 SV=1
365	748	tr|C9JXB8|C9JXB8_HUMAN	92.36	37	0	37		5910000	5	5	0	6	Carbamidomethylation; Oxidation (M)	14369	60S ribosomal protein L24 OS=Homo sapiens OX=9606 GN=RPL24 PE=1 SV=1
365	749	tr|C9JNW5|C9JNW5_HUMAN	92.36	30	0	30		5910000	5	5	0	6	Carbamidomethylation; Oxidation (M)	17543	60S ribosomal protein L24 OS=Homo sapiens OX=9606 GN=RPL24 PE=1 SV=1
434	940	sp|Q8TEQ6|GEMI5_HUMAN	92.19	3	0	3		628000	4	4	0	4		168589	Gem-associated protein 5 OS=Homo sapiens OX=9606 GN=GEMIN5 PE=1 SV=3
356	635	sp|P31689|DNJA1_HUMAN	91.86	15	0	15		1580000	5	5	0	5	Carbamidomethylation	44868	DnaJ homolog subfamily A member 1 OS=Homo sapiens OX=9606 GN=DNAJA1 PE=1 SV=2
289	900	sp|Q15517|CDSN_HUMAN	91.73	11	10	6	316000	0	5	4	5	2	Oxidation (M)	51522	Corneodesmosin OS=Homo sapiens OX=9606 GN=CDSN PE=1 SV=3
289	901	tr|G8JLG2|G8JLG2_HUMAN	91.73	11	10	6	316000	0	5	4	5	2	Oxidation (M)	51607	CDSN OS=Homo sapiens OX=9606 GN=CDSN PE=1 SV=1
289	902	tr|Q2L6G8|Q2L6G8_HUMAN	91.73	11	10	6	316000	0	5	4	5	2	Oxidation (M)	51539	CDSN OS=Homo sapiens OX=9606 GN=CDSN PE=1 SV=1
274	811	sp|Q96HS1|PGAM5_HUMAN	91.67	23	0	23		1810000	7	6	0	7	Carbamidomethylation; Oxidation (M)	32004	Serine/threonine-protein phosphatase PGAM5 mitochondrial OS=Homo sapiens OX=9606 GN=PGAM5 PE=1 SV=2
221	1650	sp|P53597|SUCA_HUMAN	91.64	6	4	6	4500000	5510000	3	3	3	7	Carbamidomethylation; Oxidation (M)	36250	Succinate--CoA ligase [ADP/GDP-forming] subunit alpha mitochondrial OS=Homo sapiens OX=9606 GN=SUCLG1 PE=1 SV=4
416	803	sp|P50402|EMD_HUMAN	90.88	16	0	16		3500000	4	4	0	4		28994	Emerin OS=Homo sapiens OX=9606 GN=EMD PE=1 SV=1
277	642	sp|P51659|DHB4_HUMAN	90.8	12	0	12		1090000	9	9	0	10	Oxidation (M); Deamidation (NQ)	79686	Peroxisomal multifunctional enzyme type 2 OS=Homo sapiens OX=9606 GN=HSD17B4 PE=1 SV=3
277	645	tr|E7ER27|E7ER27_HUMAN	90.8	16	0	16		1090000	8	8	0	9	Oxidation (M); Deamidation (NQ)	53929	Peroxisomal multifunctional enzyme type 2 OS=Homo sapiens OX=9606 GN=HSD17B4 PE=1 SV=3
459	1531	sp|Q96KR1|ZFR_HUMAN	90.59	3	0	3		427000	2	2	0	3		117012	Zinc finger RNA-binding protein OS=Homo sapiens OX=9606 GN=ZFR PE=1 SV=2
303	637	sp|P29508|SPB3_HUMAN	90.19	14	10	4	285000	183000	6	6	4	2		44565	Serpin B3 OS=Homo sapiens OX=9606 GN=SERPINB3 PE=1 SV=2
513	1603	sp|P47914|RL29_HUMAN	89.86	15	0	15		4300000	3	3	0	3		17752	60S ribosomal protein L29 OS=Homo sapiens OX=9606 GN=RPL29 PE=1 SV=2
326	805	sp|P49915|GUAA_HUMAN	89.83	7	1	7	115000	4450000	6	6	1	7	Carbamidomethylation; Oxidation (M); Deamidation (NQ)	76716	GMP synthase [glutamine-hydrolyzing] OS=Homo sapiens OX=9606 GN=GMPS PE=1 SV=1
308	906	sp|P60866|RS20_HUMAN	89.71	31	31	21	2700000	4120000	5	5	4	3	Carbamidomethylation; Acetylation (Protein N-term)	13373	40S ribosomal protein S20 OS=Homo sapiens OX=9606 GN=RPS20 PE=1 SV=1
275	779	sp|Q6KB66|K2C80_HUMAN	89.3	16	5	12	1490000	4720000	8	8	4	6		50525	Keratin type II cytoskeletal 80 OS=Homo sapiens OX=9606 GN=KRT80 PE=1 SV=2
355	1575	sp|P10599|THIO_HUMAN	89.22	23	23	10	8420000	5360000	3	3	3	3		11737	Thioredoxin OS=Homo sapiens OX=9606 GN=TXN PE=1 SV=3
305	817	sp|P36578|RL4_HUMAN	88.99	9	0	9		7920000	4	4	0	6	Carbamidomethylation; Oxidation (M)	47697	60S ribosomal protein L4 OS=Homo sapiens OX=9606 GN=RPL4 PE=1 SV=5
310	624	sp|Q5JTZ9|SYAM_HUMAN	88.7	7	0	7		957000	6	6	0	6		107340	Alanine--tRNA ligase mitochondrial OS=Homo sapiens OX=9606 GN=AARS2 PE=1 SV=1
285	724	sp|P24534|EF1B_HUMAN	88.25	20	0	20		7550000	6	5	0	7		24764	Elongation factor 1-beta OS=Homo sapiens OX=9606 GN=EEF1B2 PE=1 SV=3
447	1154	sp|Q86V81|THOC4_HUMAN	87.79	15	15	4	3820000	0	3	3	3	1		26888	THO complex subunit 4 OS=Homo sapiens OX=9606 GN=ALYREF PE=1 SV=3
447	1155	tr|E9PB61|E9PB61_HUMAN	87.79	15	15	4	3820000	0	3	3	3	1		27558	THO complex subunit 4 OS=Homo sapiens OX=9606 GN=ALYREF PE=1 SV=1
411	1027	sp|Q14157|UBP2L_HUMAN	87.51	8	0	8		2370000	5	5	0	5	Oxidation (M)	114534	Ubiquitin-associated protein 2-like OS=Homo sapiens OX=9606 GN=UBAP2L PE=1 SV=2
379	841	sp|Q9NX63|MIC19_HUMAN	87.51	22	0	22		6130000	5	5	0	5		26152	MICOS complex subunit MIC19 OS=Homo sapiens OX=9606 GN=CHCHD3 PE=1 SV=1
379	842	tr|C9JRZ6|C9JRZ6_HUMAN	87.51	22	0	22		6130000	5	5	0	5		26753	MICOS complex subunit OS=Homo sapiens OX=9606 GN=CHCHD3 PE=1 SV=2
379	846	tr|F8WAR4|F8WAR4_HUMAN	87.51	21	0	21		6130000	5	5	0	5		27735	MICOS complex subunit OS=Homo sapiens OX=9606 GN=CHCHD3 PE=1 SV=1
411	1088	tr|F8W726|F8W726_HUMAN	87.51	6	0	6		1980000	4	4	0	4	Oxidation (M)	113628	Ubiquitin-associated protein 2-like OS=Homo sapiens OX=9606 GN=UBAP2L PE=1 SV=2
446	960	sp|P28838|AMPL_HUMAN	87.38	7	0	7		2190000	3	3	0	3	Carbamidomethylation; Oxidation (M)	56166	Cytosol aminopeptidase OS=Homo sapiens OX=9606 GN=LAP3 PE=1 SV=3
396	639	sp|O95573|ACSL3_HUMAN	87.33	8	0	8		2640000	5	5	0	6	Oxidation (M)	80420	Long-chain-fatty-acid--CoA ligase 3 OS=Homo sapiens OX=9606 GN=ACSL3 PE=1 SV=3
313	938	sp|P16152|CBR1_HUMAN	86.21	16	0	16		436000	4	4	0	7	Carbamidomethylation; Oxidation (M)	30375	Carbonyl reductase [NADPH] 1 OS=Homo sapiens OX=9606 GN=CBR1 PE=1 SV=3
261	498	sp|P31939|PUR9_HUMAN	86.09	16	0	16		2770000	8	8	0	10	Carbamidomethylation; Oxidation (M); Deamidation (NQ)	64616	Bifunctional purine biosynthesis protein PURH OS=Homo sapiens OX=9606 GN=ATIC PE=1 SV=3
342	743	sp|P62333|PRS10_HUMAN	86.08	17	0	17		1650000	6	6	0	7	Carbamidomethylation; Oxidation (M)	44173	26S proteasome regulatory subunit 10B OS=Homo sapiens OX=9606 GN=PSMC6 PE=1 SV=1
342	744	tr|A0A087X2I1|A0A087X2I1_HUMAN	86.08	16	0	16		1650000	6	6	0	7	Carbamidomethylation; Oxidation (M)	45797	26S proteasome regulatory subunit 10B OS=Homo sapiens OX=9606 GN=PSMC6 PE=1 SV=1
670	2612	tr|H7C4H2|H7C4H2_HUMAN	85.82	12	0	12		245000	2	2	0	2		17621	Signal recognition particle receptor subunit beta (Fragment) OS=Homo sapiens OX=9606 GN=SRPRB PE=1 SV=1
670	2613	sp|Q9Y5M8|SRPRB_HUMAN	85.82	7	0	7		245000	2	2	0	2		29702	Signal recognition particle receptor subunit beta OS=Homo sapiens OX=9606 GN=SRPRB PE=1 SV=3
392	747	sp|P07195|LDHB_HUMAN	85.61	17	6	11	35500	1100000	5	4	2	3	Carbamidomethylation; Oxidation (M)	36639	L-lactate dehydrogenase B chain OS=Homo sapiens OX=9606 GN=LDHB PE=1 SV=2
361	1102	tr|D6R938|D6R938_HUMAN	85.55	13	0	13		2090000	5	5	0	6	Oxidation (M)	56298	Calcium/calmodulin-dependent protein kinase (CaM kinase) II delta isoform CRA_e OS=Homo sapiens OX=9606 GN=CAMK2D PE=1 SV=1
361	1103	sp|Q13557|KCC2D_HUMAN	85.55	13	0	13		2090000	5	5	0	6	Oxidation (M)	56369	Calcium/calmodulin-dependent protein kinase type II subunit delta OS=Homo sapiens OX=9606 GN=CAMK2D PE=1 SV=3
361	1104	tr|E9PBG7|E9PBG7_HUMAN	85.55	12	0	12		2090000	5	5	0	6	Oxidation (M)	57763	Calcium/calmodulin-dependent protein kinase type II subunit delta OS=Homo sapiens OX=9606 GN=CAMK2D PE=1 SV=1
361	1105	tr|E9PF82|E9PF82_HUMAN	85.55	12	0	12		2090000	5	5	0	6	Oxidation (M)	60005	Calcium/calmodulin-dependent protein kinase type II subunit delta OS=Homo sapiens OX=9606 GN=CAMK2D PE=1 SV=1
517	1799	tr|A0A087WYR0|A0A087WYR0_HUMAN	85.41	23	0	23		5850000	3	3	0	3	Oxidation (M)	13654	Signal recognition particle 19 kDa protein OS=Homo sapiens OX=9606 GN=SRP19 PE=1 SV=1
517	1800	sp|P09132|SRP19_HUMAN	85.41	19	0	19		5850000	3	3	0	3	Oxidation (M)	16156	Signal recognition particle 19 kDa protein OS=Homo sapiens OX=9606 GN=SRP19 PE=1 SV=3
381	978	sp|P84103|SRSF3_HUMAN	85.41	27	27	0	5010000		5	5	7	0	Carbamidomethylation; Deamidation (NQ)	19330	Serine/arginine-rich splicing factor 3 OS=Homo sapiens OX=9606 GN=SRSF3 PE=1 SV=1
552	1764	sp|P51991|ROA3_HUMAN	85.38	10	0	10		874000	2	2	0	2	Acetylation (Protein N-term); Oxidation (M)	39595	Heterogeneous nuclear ribonucleoprotein A3 OS=Homo sapiens OX=9606 GN=HNRNPA3 PE=1 SV=2
565	1662	sp|Q16643|DREB_HUMAN	85.29	5	0	5		830000	2	2	0	2		71429	Drebrin OS=Homo sapiens OX=9606 GN=DBN1 PE=1 SV=4
600	1583	tr|D6RD18|D6RD18_HUMAN	85.13	8	0	8		889000	2	1	0	2	Carbamidomethylation	30474	Heterogeneous nuclear ribonucleoprotein A/B OS=Homo sapiens OX=9606 GN=HNRNPAB PE=1 SV=1
600	1786	tr|D6R9P3|D6R9P3_HUMAN	85.13	8	0	8		889000	2	1	0	2	Carbamidomethylation	30303	Heterogeneous nuclear ribonucleoprotein A/B OS=Homo sapiens OX=9606 GN=HNRNPAB PE=1 SV=1
600	1787	tr|D6RBZ0|D6RBZ0_HUMAN	85.13	7	0	7		889000	2	1	0	2	Carbamidomethylation	35682	Heterogeneous nuclear ribonucleoprotein A/B OS=Homo sapiens OX=9606 GN=HNRNPAB PE=1 SV=1
600	1788	sp|Q99729|ROAA_HUMAN	85.13	7	0	7		889000	2	1	0	2	Carbamidomethylation	36225	Heterogeneous nuclear ribonucleoprotein A/B OS=Homo sapiens OX=9606 GN=HNRNPAB PE=1 SV=2
350	1021	tr|C9JAB2|C9JAB2_HUMAN	85.07	20	20	0	2190000		6	6	6	0	Oxidation (M)	26928	Serine/arginine-rich-splicing factor 7 OS=Homo sapiens OX=9606 GN=SRSF7 PE=1 SV=1
350	1022	sp|Q16629|SRSF7_HUMAN	85.07	19	19	0	2190000		6	6	6	0	Oxidation (M)	27367	Serine/arginine-rich splicing factor 7 OS=Homo sapiens OX=9606 GN=SRSF7 PE=1 SV=1
350	1038	tr|A0A0B4J1Z1|A0A0B4J1Z1_HUMAN	85.07	34	34	0	2190000		6	6	6	0	Oxidation (M)	15763	Serine/arginine-rich-splicing factor 7 OS=Homo sapiens OX=9606 GN=SRSF7 PE=1 SV=1
366	858	sp|O95831|AIFM1_HUMAN	84.72	9	4	7	64400	3770000	6	6	2	5		66901	Apoptosis-inducing factor 1 mitochondrial OS=Homo sapiens OX=9606 GN=AIFM1 PE=1 SV=1
383	644	sp|Q9Y2L1|RRP44_HUMAN	84.71	6	0	6		1600000	5	5	0	5		109003	Exosome complex exonuclease RRP44 OS=Homo sapiens OX=9606 GN=DIS3 PE=1 SV=2
383	750	tr|G3V1J5|G3V1J5_HUMAN	84.71	5	0	5		787000	4	4	0	4		90584	Exosome complex exonuclease RRP44 OS=Homo sapiens OX=9606 GN=DIS3 PE=1 SV=1
404	1182	sp|Q05048|CSTF1_HUMAN	84.61	10	0	10		1320000	4	4	0	5	Oxidation (M)	48358	Cleavage stimulation factor subunit 1 OS=Homo sapiens OX=9606 GN=CSTF1 PE=1 SV=1
436	1263	sp|P49792|RBP2_HUMAN	84.55	2	0	2		1050000	3	3	0	3	Oxidation (M)	358201	E3 SUMO-protein ligase RanBP2 OS=Homo sapiens OX=9606 GN=RANBP2 PE=1 SV=2
262	622	sp|Q9UHI6|DDX20_HUMAN	84.42	7	0	7		4750000	6	6	0	7	Carbamidomethylation; Oxidation (M)	92241	Probable ATP-dependent RNA helicase DDX20 OS=Homo sapiens OX=9606 GN=DDX20 PE=1 SV=2
297	738	tr|E9PP50|E9PP50_HUMAN	84.38	33	19	20	557000	1380000	6	4	3	5	Acetylation (Protein N-term); Oxidation (M)	17778	Cofilin-1 (Fragment) OS=Homo sapiens OX=9606 GN=CFL1 PE=1 SV=8
297	739	sp|P23528|COF1_HUMAN	84.38	31	19	19	557000	1380000	6	4	3	5	Acetylation (Protein N-term); Oxidation (M)	18502	Cofilin-1 OS=Homo sapiens OX=9606 GN=CFL1 PE=1 SV=3
188	997	sp|Q2M2I5|K1C24_HUMAN	84.21	7	5	5	0		5	1	7	6	Carbamidomethylation; Deamidation (NQ)	55087	Keratin type I cytoskeletal 24 OS=Homo sapiens OX=9606 GN=KRT24 PE=1 SV=1
523	1444	sp|P62318|SMD3_HUMAN	84.19	32	32	0	1030000		3	3	3	0	Carbamidomethylation; Oxidation (M)	13916	Small nuclear ribonucleoprotein Sm D3 OS=Homo sapiens OX=9606 GN=SNRPD3 PE=1 SV=1
413	1157	sp|Q8TBB5|KLDC4_HUMAN	84.18	11	0	11		1450000	4	4	0	4	Carbamidomethylation	57892	Kelch domain-containing protein 4 OS=Homo sapiens OX=9606 GN=KLHDC4 PE=1 SV=1
336	663	sp|Q9Y5A9|YTHD2_HUMAN	83.77	9	0	9		2430000	5	3	0	6		62334	YTH domain-containing family protein 2 OS=Homo sapiens OX=9606 GN=YTHDF2 PE=1 SV=2
421	907	sp|Q01085|TIAR_HUMAN	82.96	11	3	7	0	436000	4	4	1	3	Oxidation (M)	41591	Nucleolysin TIAR OS=Homo sapiens OX=9606 GN=TIAL1 PE=1 SV=1
264	870	tr|A0A0A0MSM0|A0A0A0MSM0_HUMAN	82.94	7	0	7		5670000	6	6	0	8	Carbamidomethylation; Deamidation (NQ)	88842	Heat shock protein 105 kDa OS=Homo sapiens OX=9606 GN=HSPH1 PE=1 SV=1
264	871	sp|Q92598|HS105_HUMAN	82.94	7	0	7		5670000	6	6	0	8	Carbamidomethylation; Deamidation (NQ)	96865	Heat shock protein 105 kDa OS=Homo sapiens OX=9606 GN=HSPH1 PE=1 SV=1
492	991	sp|Q9Y383|LC7L2_HUMAN	82.77	12	0	12		1270000	4	4	0	4	Oxidation (M)	46514	Putative RNA-binding protein Luc7-like 2 OS=Homo sapiens OX=9606 GN=LUC7L2 PE=1 SV=2
252	974	sp|Q9P2J5|SYLC_HUMAN	82.73	5	1	5	0	2100000	7	7	1	9		134466	Leucine--tRNA ligase cytoplasmic OS=Homo sapiens OX=9606 GN=LARS PE=1 SV=2
491	890	sp|P32322|P5CR1_HUMAN	81.91	15	0	15		3210000	4	3	0	4	Carbamidomethylation; Oxidation (M)	33361	Pyrroline-5-carboxylate reductase 1 mitochondrial OS=Homo sapiens OX=9606 GN=PYCR1 PE=1 SV=2
635	1806	sp|P40938|RFC3_HUMAN	81.8	8	0	8		1410000	2	2	0	2		40556	Replication factor C subunit 3 OS=Homo sapiens OX=9606 GN=RFC3 PE=1 SV=2
270	851	tr|J3KR24|J3KR24_HUMAN	81.77	5	0	5		1860000	6	5	0	7	Carbamidomethylation; Oxidation (M)	131763	Isoleucine--tRNA ligase cytoplasmic OS=Homo sapiens OX=9606 GN=IARS PE=1 SV=1
270	853	tr|A0A0A0MSX9|A0A0A0MSX9_HUMAN	81.77	5	0	5		1860000	6	5	0	7	Carbamidomethylation; Oxidation (M)	142288	Isoleucine--tRNA ligase cytoplasmic OS=Homo sapiens OX=9606 GN=IARS PE=1 SV=1
270	854	sp|P41252|SYIC_HUMAN	81.77	5	0	5		1860000	6	5	0	7	Carbamidomethylation; Oxidation (M)	144498	Isoleucine--tRNA ligase cytoplasmic OS=Homo sapiens OX=9606 GN=IARS PE=1 SV=2
442	1284	tr|A2A274|A2A274_HUMAN	81.33	4	0	4		1020000	3	3	0	3		87820	Aconitate hydratase mitochondrial OS=Homo sapiens OX=9606 GN=ACO2 PE=1 SV=1
442	1285	sp|Q99798|ACON_HUMAN	81.33	4	0	4		1020000	3	3	0	3		85425	Aconitate hydratase mitochondrial OS=Homo sapiens OX=9606 GN=ACO2 PE=1 SV=2
281	672	sp|Q9NVI7|ATD3A_HUMAN	81.09	13	0	13		13600000	9	9	0	11	Oxidation (M)	71369	ATPase family AAA domain-containing protein 3A OS=Homo sapiens OX=9606 GN=ATAD3A PE=1 SV=2
281	673	tr|H0Y2W2|H0Y2W2_HUMAN	81.09	13	0	13		12100000	8	8	0	10	Oxidation (M)	64363	ATPase family AAA domain-containing protein 3A (Fragment) OS=Homo sapiens OX=9606 GN=ATAD3A PE=1 SV=1
254	690	sp|Q9Y5K6|CD2AP_HUMAN	81.02	10	0	10		1100000	5	5	0	9	Carbamidomethylation	71451	CD2-associated protein OS=Homo sapiens OX=9606 GN=CD2AP PE=1 SV=1
419	840	sp|P62829|RL23_HUMAN	81.02	40	20	20	277000	8840000	5	5	2	3	Carbamidomethylation; Oxidation (M)	14865	60S ribosomal protein L23 OS=Homo sapiens OX=9606 GN=RPL23 PE=1 SV=1
332	730	sp|Q9Y678|COPG1_HUMAN	80.82	8	0	8		1350000	6	5	0	6	Oxidation (M)	97718	Coatomer subunit gamma-1 OS=Homo sapiens OX=9606 GN=COPG1 PE=1 SV=1
367	945	sp|P47813|IF1AX_HUMAN	80.81	23	18	12	306000	3660000	3	3	3	2		16460	Eukaryotic translation initiation factor 1A X-chromosomal OS=Homo sapiens OX=9606 GN=EIF1AX PE=1 SV=2
367	962	sp|O14602|IF1AY_HUMAN	80.81	23	18	12	306000	3660000	3	3	3	2		16442	Eukaryotic translation initiation factor 1A Y-chromosomal OS=Homo sapiens OX=9606 GN=EIF1AY PE=1 SV=4
367	1046	tr|A6NJH9|A6NJH9_HUMAN	80.81	26	20	13	306000	3660000	3	3	3	2		14455	Eukaryotic translation initiation factor 1A Y-chromosomal OS=Homo sapiens OX=9606 GN=EIF1AY PE=1 SV=1
397	828	sp|Q9H3U1|UN45A_HUMAN	80.78	5	0	5		1400000	4	4	0	4	Oxidation (M)	103077	Protein unc-45 homolog A OS=Homo sapiens OX=9606 GN=UNC45A PE=1 SV=1
397	830	tr|A0A1W2PNX8|A0A1W2PNX8_HUMAN	80.78	4	0	4		1400000	4	4	0	4	Oxidation (M)	118395	Protein unc-45 homolog A OS=Homo sapiens OX=9606 GN=UNC45A PE=1 SV=1
292	741	tr|A0A0A0MSI0|A0A0A0MSI0_HUMAN	80.72	39	18	26	528000	3010000	7	6	4	5	Oxidation (M)	18976	Peroxiredoxin-1 (Fragment) OS=Homo sapiens OX=9606 GN=PRDX1 PE=1 SV=1
292	742	sp|Q06830|PRDX1_HUMAN	80.72	33	15	23	528000	3010000	7	6	4	5	Oxidation (M)	22110	Peroxiredoxin-1 OS=Homo sapiens OX=9606 GN=PRDX1 PE=1 SV=1
265	1146	sp|P61586|RHOA_HUMAN	80.61	20	0	20		5450000	3	3	0	7	Carbamidomethylation; Oxidation (M)	21768	Transforming protein RhoA OS=Homo sapiens OX=9606 GN=RHOA PE=1 SV=1
364	594	sp|Q9UNE7|CHIP_HUMAN	80.6	20	0	20		1710000	6	6	0	6	Carbamidomethylation	34856	E3 ubiquitin-protein ligase CHIP OS=Homo sapiens OX=9606 GN=STUB1 PE=1 SV=2
273	1089	tr|A0A087WTZ5|A0A087WTZ5_HUMAN	80.54	24	0	24		6700000	4	4	0	8	Oxidation (M); Deamidation (NQ)	27016	UBX domain-containing protein 1 OS=Homo sapiens OX=9606 GN=UBXN1 PE=1 SV=1
273	1090	tr|E9PJ81|E9PJ81_HUMAN	80.54	20	0	20		6700000	4	4	0	8	Oxidation (M); Deamidation (NQ)	32611	UBX domain-containing protein 1 (Fragment) OS=Homo sapiens OX=9606 GN=UBXN1 PE=1 SV=1
273	1091	sp|Q04323|UBXN1_HUMAN	80.54	19	0	19		6700000	4	4	0	8	Oxidation (M); Deamidation (NQ)	33325	UBX domain-containing protein 1 OS=Homo sapiens OX=9606 GN=UBXN1 PE=1 SV=2
291	1463	sp|P60174|TPIS_HUMAN	80.54	13	9	9	482000	1240000	3	3	4	3	Carbamidomethylation	30791	Triosephosphate isomerase OS=Homo sapiens OX=9606 GN=TPI1 PE=1 SV=3
389	1106	sp|Q14739|LBR_HUMAN	80.46	8	1	7	562000	5030000	6	6	1	5		70703	Lamin-B receptor OS=Homo sapiens OX=9606 GN=LBR PE=1 SV=2
389	1112	tr|C9JXK0|C9JXK0_HUMAN	80.46	19	0	19		5030000	5	5	0	5		24284	Lamin-B receptor (Fragment) OS=Homo sapiens OX=9606 GN=LBR PE=1 SV=1
321	914	tr|H0Y2V6|H0Y2V6_HUMAN	80.45	5	1	4	262000	3080000	7	7	1	7		172091	Centrosomal protein of 170 kDa (Fragment) OS=Homo sapiens OX=9606 GN=CEP170 PE=1 SV=1
321	915	sp|Q5SW79|CE170_HUMAN	80.45	5	1	4	262000	3080000	7	7	1	7		175292	Centrosomal protein of 170 kDa OS=Homo sapiens OX=9606 GN=CEP170 PE=1 SV=1
353	1204	sp|P62316|SMD2_HUMAN	80.02	31	31	8	2170000	110000	4	4	4	1	Carbamidomethylation	13527	Small nuclear ribonucleoprotein Sm D2 OS=Homo sapiens OX=9606 GN=SNRPD2 PE=1 SV=1
438	1190	sp|Q9Y263|PLAP_HUMAN	79.85	6	1	6	556000	1080000	5	5	1	4	Deamidation (NQ)	87157	Phospholipase A-2-activating protein OS=Homo sapiens OX=9606 GN=PLAA PE=1 SV=2
272	897	sp|P62258|1433E_HUMAN	79.39	20	7	20	0	811000	5	3	2	6	Acetylation (Protein N-term); Oxidation (M)	29174	14-3-3 protein epsilon OS=Homo sapiens OX=9606 GN=YWHAE PE=1 SV=1
444	934	sp|Q9BW92|SYTM_HUMAN	79.24	6	1	5		1780000	5	4	1	4	Oxidation (M); Deamidation (NQ)	81036	Threonine--tRNA ligase mitochondrial OS=Homo sapiens OX=9606 GN=TARS2 PE=1 SV=1
307	880	tr|Q5JR95|Q5JR95_HUMAN	79.06	25	0	25		5090000	5	5	0	6		21880	40S ribosomal protein S8 OS=Homo sapiens OX=9606 GN=RPS8 PE=1 SV=1
307	881	sp|P62241|RS8_HUMAN	79.06	23	0	23		5090000	5	5	0	6		24205	40S ribosomal protein S8 OS=Homo sapiens OX=9606 GN=RPS8 PE=1 SV=2
458	1459	sp|Q9BRX2|PELO_HUMAN	78.99	9	0	9		2940000	4	4	0	4		43359	Protein pelota homolog OS=Homo sapiens OX=9606 GN=PELO PE=1 SV=2
422	1130	sp|O95376|ARI2_HUMAN	78.83	10	0	10		800000	4	4	0	4	Carbamidomethylation	57819	E3 ubiquitin-protein ligase ARIH2 OS=Homo sapiens OX=9606 GN=ARIH2 PE=1 SV=1
417	806	sp|Q9UGI8|TES_HUMAN	78.73	11	0	11		494000	4	4	0	4	Oxidation (M)	47996	Testin OS=Homo sapiens OX=9606 GN=TES PE=1 SV=1
314	1120	tr|K7ERI7|K7ERI7_HUMAN	78.51	55	39	42	300000	1580000	4	4	3	3		11169	60S ribosomal protein L22 OS=Homo sapiens OX=9606 GN=RPL22 PE=1 SV=1
314	1121	sp|P35268|RL22_HUMAN	78.51	41	29	31	300000	1580000	4	4	3	3		14787	60S ribosomal protein L22 OS=Homo sapiens OX=9606 GN=RPL22 PE=1 SV=2
316	721	sp|P42166|LAP2A_HUMAN	78.32	11	0	11		865000	5	5	0	6		75492	Lamina-associated polypeptide 2 isoform alpha OS=Homo sapiens OX=9606 GN=TMPO PE=1 SV=2
374	1207	tr|F8W6P5|F8W6P5_HUMAN	77.64	34	34	23	608000	606000	3	3	3	2		9670	Hemoglobin subunit beta (Fragment) OS=Homo sapiens OX=9606 GN=HBB PE=1 SV=1
374	1208	sp|P68871|HBB_HUMAN	77.64	21	21	14	608000	606000	3	3	3	2		15998	Hemoglobin subunit beta OS=Homo sapiens OX=9606 GN=HBB PE=1 SV=2
393	865	tr|C9JZR2|C9JZR2_HUMAN	77.59	5	0	5		1860000	5	5	0	5		104848	Catenin delta-1 OS=Homo sapiens OX=9606 GN=CTNND1 PE=1 SV=2
393	866	sp|O60716|CTND1_HUMAN	77.59	5	0	5		1860000	5	5	0	5		108170	Catenin delta-1 OS=Homo sapiens OX=9606 GN=CTNND1 PE=1 SV=1
477	2429	sp|P31151|S10A7_HUMAN	77.53	23	23	11	182000	33500	3	3	3	1	Oxidation (M)	11471	Protein S100-A7 OS=Homo sapiens OX=9606 GN=S100A7 PE=1 SV=4
481	1255	sp|P49643|PRI2_HUMAN	77.47	8	3	6	153000	488000	4	4	1	3	Acetylation (Protein N-term); Oxidation (M)	58806	DNA primase large subunit OS=Homo sapiens OX=9606 GN=PRIM2 PE=1 SV=2
358	826	tr|F8WB06|F8WB06_HUMAN	77.23	6	0	6		2370000	5	5	0	6	Oxidation (M)	113882	Ataxin-2 OS=Homo sapiens OX=9606 GN=ATXN2 PE=1 SV=1
358	827	tr|F8VQP2|F8VQP2_HUMAN	77.23	6	0	6		2370000	5	5	0	6	Oxidation (M)	116514	Ataxin-2 OS=Homo sapiens OX=9606 GN=ATXN2 PE=1 SV=1
358	829	tr|V9GY86|V9GY86_HUMAN	77.23	5	0	5		2370000	5	5	0	6	Oxidation (M)	124403	Ataxin-2 OS=Homo sapiens OX=9606 GN=ATXN2 PE=1 SV=1
358	831	sp|Q99700|ATX2_HUMAN	77.23	5	0	5		2370000	5	5	0	6	Oxidation (M)	140283	Ataxin-2 OS=Homo sapiens OX=9606 GN=ATXN2 PE=1 SV=2
358	833	tr|H0YH87|H0YH87_HUMAN	77.23	7	0	7		2370000	5	5	0	6	Oxidation (M)	98123	Ataxin-2 (Fragment) OS=Homo sapiens OX=9606 GN=ATXN2 PE=1 SV=1
388	1060	sp|P50914|RL14_HUMAN	76.95	15	0	15		8270000	4	4	0	5	Carbamidomethylation; Oxidation (M)	23432	60S ribosomal protein L14 OS=Homo sapiens OX=9606 GN=RPL14 PE=1 SV=4
323	882	sp|P33991|MCM4_HUMAN	76.81	8	1	7	86200	2540000	7	7	2	7	Carbamidomethylation	96558	DNA replication licensing factor MCM4 OS=Homo sapiens OX=9606 GN=MCM4 PE=1 SV=5
402	856	sp|P62753|RS6_HUMAN	75.84	15	0	15		10700000	4	4	0	4		28681	40S ribosomal protein S6 OS=Homo sapiens OX=9606 GN=RPS6 PE=1 SV=1
372	1132	sp|P25398|RS12_HUMAN	75.66	20	20	8	4170000	191000	3	3	4	1	Carbamidomethylation	14515	40S ribosomal protein S12 OS=Homo sapiens OX=9606 GN=RPS12 PE=1 SV=3
420	899	sp|Q01813|PFKAP_HUMAN	75.38	7	0	7		738000	5	4	0	5	Acetylation (Protein N-term); Oxidation (M)	85596	ATP-dependent 6-phosphofructokinase platelet type OS=Homo sapiens OX=9606 GN=PFKP PE=1 SV=2
435	1178	sp|Q9ULT8|HECD1_HUMAN	75.18	2	0	2		2250000	5	5	0	5	Oxidation (M)	289383	E3 ubiquitin-protein ligase HECTD1 OS=Homo sapiens OX=9606 GN=HECTD1 PE=1 SV=3
435	1179	tr|A0A087X2H1|A0A087X2H1_HUMAN	75.18	2	0	2		2250000	5	5	0	5	Oxidation (M)	289631	E3 ubiquitin-protein ligase HECTD1 OS=Homo sapiens OX=9606 GN=HECTD1 PE=1 SV=1
435	1180	tr|H0YJP0|H0YJP0_HUMAN	75.18	3	0	3		2250000	5	5	0	5	Oxidation (M)	162187	E3 ubiquitin-protein ligase HECTD1 (Fragment) OS=Homo sapiens OX=9606 GN=HECTD1 PE=1 SV=2
360	1084	sp|Q8TEX9|IPO4_HUMAN	75.17	3	0	3		925000	3	3	0	5	Oxidation (M)	118715	Importin-4 OS=Homo sapiens OX=9606 GN=IPO4 PE=1 SV=2
360	1114	tr|H0YN14|H0YN14_HUMAN	75.17	3	0	3		925000	3	3	0	5	Oxidation (M)	101490	Importin-4 OS=Homo sapiens OX=9606 GN=IPO4 PE=1 SV=1
268	939	sp|P62266|RS23_HUMAN	75.13	26	8	26	0	10900000	4	4	1	7		15808	40S ribosomal protein S23 OS=Homo sapiens OX=9606 GN=RPS23 PE=1 SV=3
298	812	sp|P05198|IF2A_HUMAN	74.98	19	0	19		5770000	5	5	0	8	Oxidation (M)	36112	Eukaryotic translation initiation factor 2 subunit 1 OS=Homo sapiens OX=9606 GN=EIF2S1 PE=1 SV=3
445	941	sp|Q9P2R3|ANFY1_HUMAN	74.98	4	0	4		819000	4	4	0	5	Carbamidomethylation; Acetylation (Protein N-term)	128399	Rabankyrin-5 OS=Homo sapiens OX=9606 GN=ANKFY1 PE=1 SV=2
634	1789	tr|X6R5E5|X6R5E5_HUMAN	74.86	14	0	14		206000	2	2	0	2	Oxidation (M)	23075	Ubiquitin-associated domain-containing protein 2 (Fragment) OS=Homo sapiens OX=9606 GN=UBAC2 PE=1 SV=1
634	1790	sp|Q8NBM4|UBAC2_HUMAN	74.86	8	0	8		206000	2	2	0	2	Oxidation (M)	38964	Ubiquitin-associated domain-containing protein 2 OS=Homo sapiens OX=9606 GN=UBAC2 PE=1 SV=1
385	809	sp|P63104|1433Z_HUMAN	74.8	29	9	23	0	2780000	7	4	2	6	Acetylation (Protein N-term); Oxidation (M)	27745	14-3-3 protein zeta/delta OS=Homo sapiens OX=9606 GN=YWHAZ PE=1 SV=1
385	810	tr|E7EX29|E7EX29_HUMAN	74.8	29	9	23	0	2780000	7	4	2	6	Acetylation (Protein N-term); Oxidation (M)	28037	14-3-3 protein zeta/delta (Fragment) OS=Homo sapiens OX=9606 GN=YWHAZ PE=1 SV=1
363	2011	sp|Q9NZT1|CALL5_HUMAN	74.73	16	16	16	1240000	468000	3	3	3	2	Acetylation (Protein N-term)	15893	Calmodulin-like protein 5 OS=Homo sapiens OX=9606 GN=CALML5 PE=1 SV=2
493	1011	tr|A0A087WUK2|A0A087WUK2_HUMAN	74.69	8	0	8		595000	3	2	0	3	Carbamidomethylation	40040	Heterogeneous nuclear ribonucleoprotein D-like OS=Homo sapiens OX=9606 GN=HNRNPDL PE=1 SV=1
493	1013	sp|O14979|HNRDL_HUMAN	74.69	7	0	7		595000	3	2	0	3	Carbamidomethylation	46438	Heterogeneous nuclear ribonucleoprotein D-like OS=Homo sapiens OX=9606 GN=HNRNPDL PE=1 SV=3
352	1093	sp|P46779|RL28_HUMAN	74.26	35	0	35		16400000	6	6	0	6	Oxidation (M)	15747	60S ribosomal protein L28 OS=Homo sapiens OX=9606 GN=RPL28 PE=1 SV=3
352	1142	tr|H0YKD8|H0YKD8_HUMAN	74.26	23	0	23		13600000	5	5	0	5		19072	60S ribosomal protein L28 OS=Homo sapiens OX=9606 GN=RPL28 PE=1 SV=1
359	873	tr|I3L2C7|I3L2C7_HUMAN	74.21	4	0	4		3140000	4	4	0	5		118822	Gem-associated protein 4 OS=Homo sapiens OX=9606 GN=GEMIN4 PE=1 SV=1
359	874	sp|P57678|GEMI4_HUMAN	74.21	4	0	4		3140000	4	4	0	5		120037	Gem-associated protein 4 OS=Homo sapiens OX=9606 GN=GEMIN4 PE=1 SV=2
507	1109	sp|P31942|HNRH3_HUMAN	74.12	10	0	10		1310000	3	3	0	3	Oxidation (M)	36926	Heterogeneous nuclear ribonucleoprotein H3 OS=Homo sapiens OX=9606 GN=HNRNPH3 PE=1 SV=2
425	928	sp|Q9NSE4|SYIM_HUMAN	73.72	5	0	5		596000	4	4	0	4	Oxidation (M)	113791	Isoleucine--tRNA ligase mitochondrial OS=Homo sapiens OX=9606 GN=IARS2 PE=1 SV=2
663	1815	sp|Q92804|RBP56_HUMAN	73.65	4	0	4		682000	2	1	0	2		61830	TATA-binding protein-associated factor 2N OS=Homo sapiens OX=9606 GN=TAF15 PE=1 SV=1
524	1533	sp|Q8N5K1|CISD2_HUMAN	73.62	24	24	0	176000		3	3	3	0	Carbamidomethylation	15278	CDGSH iron-sulfur domain-containing protein 2 OS=Homo sapiens OX=9606 GN=CISD2 PE=1 SV=1
395	911	sp|P28288|ABCD3_HUMAN	73.48	7	0	7		1450000	4	4	0	7	Oxidation (M)	75476	ATP-binding cassette sub-family D member 3 OS=Homo sapiens OX=9606 GN=ABCD3 PE=1 SV=1
376	927	sp|P14625|ENPL_HUMAN	73.26	6	1	5	66800	808000	5	4	1	5	Deamidation (NQ)	92469	Endoplasmin OS=Homo sapiens OX=9606 GN=HSP90B1 PE=1 SV=1
378	876	tr|E9PD53|E9PD53_HUMAN	73.18	3	0	3		1340000	4	4	0	4	Carbamidomethylation; Oxidation (M)	144455	Structural maintenance of chromosomes protein OS=Homo sapiens OX=9606 GN=SMC4 PE=1 SV=1
378	877	sp|Q9NTJ3|SMC4_HUMAN	73.18	3	0	3		1340000	4	4	0	4	Carbamidomethylation; Oxidation (M)	147182	Structural maintenance of chromosomes protein 4 OS=Homo sapiens OX=9606 GN=SMC4 PE=1 SV=2
631	1680	tr|A0A0D9SFI6|A0A0D9SFI6_HUMAN	73.09	14	0	14		0	2	2	0	2		16824	Four and a half LIM domains protein 1 (Fragment) OS=Homo sapiens OX=9606 GN=FHL1 PE=1 SV=1
631	1681	tr|A0A0D9SFB0|A0A0D9SFB0_HUMAN	73.09	13	0	13		0	2	2	0	2		17438	Four and a half LIM domains protein 1 (Fragment) OS=Homo sapiens OX=9606 GN=FHL1 PE=1 SV=1
631	1682	tr|Q5JXH9|Q5JXH9_HUMAN	73.09	13	0	13		0	2	2	0	2		17807	Four and a half LIM domains protein 1 (Fragment) OS=Homo sapiens OX=9606 GN=FHL1 PE=1 SV=1
631	1683	tr|A0A0D9SFZ9|A0A0D9SFZ9_HUMAN	73.09	11	0	11		0	2	2	0	2		19897	Four and a half LIM domains protein 1 (Fragment) OS=Homo sapiens OX=9606 GN=FHL1 PE=1 SV=1
631	1684	tr|Q5JXH8|Q5JXH8_HUMAN	73.09	10	0	10		0	2	2	0	2		23211	Four and a half LIM domains protein 1 (Fragment) OS=Homo sapiens OX=9606 GN=FHL1 PE=1 SV=1
631	1685	tr|Q5JXH7|Q5JXH7_HUMAN	73.09	10	0	10		0	2	2	0	2		23326	Four and a half LIM domains protein 1 (Fragment) OS=Homo sapiens OX=9606 GN=FHL1 PE=1 SV=1
631	1686	tr|Q5JXI3|Q5JXI3_HUMAN	73.09	10	0	10		0	2	2	0	2		23617	Four and a half LIM domains protein 1 (Fragment) OS=Homo sapiens OX=9606 GN=FHL1 PE=1 SV=1
631	1687	tr|Q5JXI2|Q5JXI2_HUMAN	73.09	10	0	10		0	2	2	0	2		23701	Four and a half LIM domains protein 1 OS=Homo sapiens OX=9606 GN=FHL1 PE=1 SV=1
631	1688	tr|Q5JXI8|Q5JXI8_HUMAN	73.09	8	0	8		0	2	2	0	2		29161	Four and a half LIM domains protein 1 (Fragment) OS=Homo sapiens OX=9606 GN=FHL1 PE=1 SV=1
631	1689	sp|Q13642|FHL1_HUMAN	73.09	6	0	6		0	2	2	0	2		36263	Four and a half LIM domains protein 1 OS=Homo sapiens OX=9606 GN=FHL1 PE=1 SV=4
631	1841	tr|A0A0D9SG53|A0A0D9SG53_HUMAN	73.09	15	0	15		0	2	2	0	2		15015	Four and a half LIM domains protein 1 (Fragment) OS=Homo sapiens OX=9606 GN=FHL1 PE=1 SV=1
631	1842	tr|A0A0D9SGB2|A0A0D9SGB2_HUMAN	73.09	14	0	14		0	2	2	0	2		15859	Four and a half LIM domains protein 1 (Fragment) OS=Homo sapiens OX=9606 GN=FHL1 PE=1 SV=1
631	1843	tr|Q5JXI0|Q5JXI0_HUMAN	73.09	14	0	14		0	2	2	0	2		16151	Four and a half LIM domains protein 1 (Fragment) OS=Homo sapiens OX=9606 GN=FHL1 PE=1 SV=1
248	1070	tr|A0A0B4J1W3|A0A0B4J1W3_HUMAN	72.93	6	0	6		3060000	6	6	0	7	Oxidation (M)	101201	N-alpha-acetyltransferase 15 NatA auxiliary subunit OS=Homo sapiens OX=9606 GN=NAA15 PE=1 SV=1
248	1071	sp|Q9BXJ9|NAA15_HUMAN	72.93	6	0	6		3060000	6	6	0	7	Oxidation (M)	101272	N-alpha-acetyltransferase 15 NatA auxiliary subunit OS=Homo sapiens OX=9606 GN=NAA15 PE=1 SV=1
382	1196	sp|Q709F0|ACD11_HUMAN	72.62	5	0	5		765000	4	4	0	5		87283	Acyl-CoA dehydrogenase family member 11 OS=Homo sapiens OX=9606 GN=ACAD11 PE=1 SV=2
581	1509	tr|J3KPM9|J3KPM9_HUMAN	72.4	5	0	5		955000	3	3	0	3	Oxidation (M); Deamidation (NQ)	83360	Signal transducer and activator of transcription OS=Homo sapiens OX=9606 GN=STAT1 PE=1 SV=1
581	1512	sp|P42224|STAT1_HUMAN	72.4	5	0	5		955000	3	3	0	3	Oxidation (M); Deamidation (NQ)	87335	Signal transducer and activator of transcription 1-alpha/beta OS=Homo sapiens OX=9606 GN=STAT1 PE=1 SV=2
541	1466	tr|A0A0A6YYL4|A0A0A6YYL4_HUMAN	72.21	2	0	2		873000	2	2	0	2		114166	Coronin OS=Homo sapiens OX=9606 GN=CORO7-PAM16 PE=3 SV=1
541	1471	sp|P57737|CORO7_HUMAN	72.21	2	0	2		873000	2	2	0	2		100605	Coronin-7 OS=Homo sapiens OX=9606 GN=CORO7 PE=1 SV=2
400	1045	sp|Q9ULX3|NOB1_HUMAN	72.04	8	0	8		3140000	4	4	0	5		46675	RNA-binding protein NOB1 OS=Homo sapiens OX=9606 GN=NOB1 PE=1 SV=1
423	1192	sp|Q07955|SRSF1_HUMAN	71.99	12	12	0	1290000		3	3	4	0		27745	Serine/arginine-rich splicing factor 1 OS=Homo sapiens OX=9606 GN=SRSF1 PE=1 SV=2
423	1193	tr|J3KTL2|J3KTL2_HUMAN	71.99	12	12	0	1290000		3	3	4	0		28329	Serine/arginine-rich-splicing factor 1 OS=Homo sapiens OX=9606 GN=SRSF1 PE=1 SV=1
573	1357	sp|P42677|RS27_HUMAN	71.85	40	0	40		2720000	3	3	0	3	Carbamidomethylation; Oxidation (M)	9461	40S ribosomal protein S27 OS=Homo sapiens OX=9606 GN=RPS27 PE=1 SV=3
242	863	sp|Q5VT06|CE350_HUMAN	71.68	3	0	3	28600	4210000	10	10	1	10	Oxidation (M)	350931	Centrosome-associated protein 350 OS=Homo sapiens OX=9606 GN=CEP350 PE=1 SV=1
260	1053	tr|K7EK07|K7EK07_HUMAN	71.58	26	20	26	1960000	11900000	4	4	3	6	Oxidation (M)	14914	Histone H3 (Fragment) OS=Homo sapiens OX=9606 GN=H3F3B PE=1 SV=1
260	1054	sp|P68431|H31_HUMAN	71.58	25	20	25	1960000	11900000	4	4	3	6	Oxidation (M)	15404	Histone H3.1 OS=Homo sapiens OX=9606 GN=HIST1H3A PE=1 SV=2
260	1055	sp|Q71DI3|H32_HUMAN	71.58	25	20	25	1960000	11900000	4	4	3	6	Oxidation (M)	15388	Histone H3.2 OS=Homo sapiens OX=9606 GN=HIST2H3A PE=1 SV=3
260	1056	sp|P84243|H33_HUMAN	71.58	25	20	25	1960000	11900000	4	4	3	6	Oxidation (M)	15328	Histone H3.3 OS=Homo sapiens OX=9606 GN=H3F3A PE=1 SV=2
260	1057	sp|Q16695|H31T_HUMAN	71.58	25	20	25	1960000	11900000	4	4	3	6	Oxidation (M)	15508	Histone H3.1t OS=Homo sapiens OX=9606 GN=HIST3H3 PE=1 SV=3
403	1001	sp|Q9BYJ9|YTHD1_HUMAN	71.57	11	0	11		782000	4	2	0	6		60874	YTH domain-containing family protein 1 OS=Homo sapiens OX=9606 GN=YTHDF1 PE=1 SV=1
514	1628	tr|H3BPZ1|H3BPZ1_HUMAN	71.52	7	0	7		1740000	3	3	0	3		40069	Very-long-chain (3R)-3-hydroxyacyl-CoA dehydratase OS=Homo sapiens OX=9606 GN=HACD3 PE=1 SV=1
514	1629	sp|Q9P035|HACD3_HUMAN	71.52	6	0	6		1740000	3	3	0	3		43160	Very-long-chain (3R)-3-hydroxyacyl-CoA dehydratase 3 OS=Homo sapiens OX=9606 GN=HACD3 PE=1 SV=2
514	1630	tr|H3BS72|H3BS72_HUMAN	71.52	6	0	6		1740000	3	3	0	3		47118	Very-long-chain (3R)-3-hydroxyacyl-CoA dehydratase OS=Homo sapiens OX=9606 GN=HACD3 PE=1 SV=1
334	926	sp|P56192|SYMC_HUMAN	71.4	6	1	5	172000	2970000	5	5	1	6		101116	Methionine--tRNA ligase cytoplasmic OS=Homo sapiens OX=9606 GN=MARS PE=1 SV=2
286	814	sp|P33992|MCM5_HUMAN	71.39	10	0	10		7520000	8	8	0	8	Carbamidomethylation; Oxidation (M)	82286	DNA replication licensing factor MCM5 OS=Homo sapiens OX=9606 GN=MCM5 PE=1 SV=5
596	1484	sp|Q9Y295|DRG1_HUMAN	71.16	9	0	9		771000	3	3	0	3	Oxidation (M)	40542	Developmentally-regulated GTP-binding protein 1 OS=Homo sapiens OX=9606 GN=DRG1 PE=1 SV=1
431	2765	sp|P62861|RS30_HUMAN	71.12	20	20	0	220000		3	3	4	0		6648	40S ribosomal protein S30 OS=Homo sapiens OX=9606 GN=FAU PE=1 SV=1
431	2766	tr|E9PR30|E9PR30_HUMAN	71.12	12	12	0	220000		3	3	4	0		10905	40S ribosomal protein S30 OS=Homo sapiens OX=9606 GN=FAU PE=1 SV=1
539	1294	sp|O15067|PUR4_HUMAN	71.06	3	0	3		3720000	4	4	0	4	Carbamidomethylation; Oxidation (M)	144734	Phosphoribosylformylglycinamidine synthase OS=Homo sapiens OX=9606 GN=PFAS PE=1 SV=4
599	1572	tr|A0A0A0MSQ0|A0A0A0MSQ0_HUMAN	71.04	4	0	4		1400000	2	2	0	2		69335	Plastin-3 OS=Homo sapiens OX=9606 GN=PLS3 PE=1 SV=1
599	1573	sp|P13797|PLST_HUMAN	71.04	4	0	4		1400000	2	2	0	2		70811	Plastin-3 OS=Homo sapiens OX=9606 GN=PLS3 PE=1 SV=4
405	1195	sp|P22735|TGM1_HUMAN	70.97	5	3	3	41500	855000	3	3	2	2		89787	Protein-glutamine gamma-glutamyltransferase K OS=Homo sapiens OX=9606 GN=TGM1 PE=1 SV=4
578	1433	sp|Q9H2M9|RBGPR_HUMAN	70.73	4	0	4		809000	4	4	0	4		155984	Rab3 GTPase-activating protein non-catalytic subunit OS=Homo sapiens OX=9606 GN=RAB3GAP2 PE=1 SV=1
386	922	sp|P52701|MSH6_HUMAN	70.67	4	0	4		397000	5	5	0	5	Carbamidomethylation; Oxidation (M)	152785	DNA mismatch repair protein Msh6 OS=Homo sapiens OX=9606 GN=MSH6 PE=1 SV=2
429	1066	sp|Q9Y265|RUVB1_HUMAN	70.45	7	0	7		1750000	3	3	0	4	Oxidation (M)	50228	RuvB-like 1 OS=Homo sapiens OX=9606 GN=RUVBL1 PE=1 SV=1
339	891	sp|P19338|NUCL_HUMAN	70.41	8	1	8	38600	2260000	6	6	1	6		76615	Nucleolin OS=Homo sapiens OX=9606 GN=NCL PE=1 SV=3
476	1594	sp|P61626|LYSC_HUMAN	70.3	14	14	14	472000	1310000	2	2	3	2		16537	Lysozyme C OS=Homo sapiens OX=9606 GN=LYZ PE=1 SV=1
476	1622	tr|F8VV32|F8VV32_HUMAN	70.3	20	20	20	472000	1310000	2	2	3	2		11488	Lysozyme OS=Homo sapiens OX=9606 GN=LYZ PE=1 SV=1
476	1623	tr|A0A0B4J259|A0A0B4J259_HUMAN	70.3	15	15	15	472000	1310000	2	2	3	2		15329	Lysozyme OS=Homo sapiens OX=9606 GN=LYZ PE=1 SV=1
494	1034	tr|D6RHH4|D6RHH4_HUMAN	70.23	16	0	16		3440000	4	4	0	4		25869	Receptor of-activated protein C kinase 1 OS=Homo sapiens OX=9606 GN=RACK1 PE=1 SV=1
494	1035	sp|P63244|RACK1_HUMAN	70.23	12	0	12		3440000	4	4	0	4		35077	Receptor of activated protein C kinase 1 OS=Homo sapiens OX=9606 GN=RACK1 PE=1 SV=3
337	879	sp|P78347|GTF2I_HUMAN	70.19	5	0	5		731000	5	4	0	8	Deamidation (NQ)	112416	General transcription factor II-I OS=Homo sapiens OX=9606 GN=GTF2I PE=1 SV=2
229	1191	sp|O14556|G3PT_HUMAN	69.91	6	6	6	2800000	2170000	3	2	5	6	Oxidation (M); Deamidation (NQ)	44501	Glyceraldehyde-3-phosphate dehydrogenase testis-specific OS=Homo sapiens OX=9606 GN=GAPDHS PE=1 SV=2
689	2115	sp|Q8NE71|ABCF1_HUMAN	69.88	2	0	2		50800	1	1	0	1	Oxidation (M)	95926	ATP-binding cassette sub-family F member 1 OS=Homo sapiens OX=9606 GN=ABCF1 PE=1 SV=2
689	2156	tr|H0YGW7|H0YGW7_HUMAN	69.88	3	0	3		50800	1	1	0	1	Oxidation (M)	67669	ATP-binding cassette sub-family F member 1 (Fragment) OS=Homo sapiens OX=9606 GN=ABCF1 PE=1 SV=1
689	2182	tr|Q5STZ8|Q5STZ8_HUMAN	69.88	6	0	6		50800	1	1	0	1	Oxidation (M)	38319	ATP-binding cassette sub-family F member 1 (Fragment) OS=Homo sapiens OX=9606 GN=ABCF1 PE=1 SV=9
965	2606	tr|A0A087WU03|A0A087WU03_HUMAN	69.84	32	0	32		0	1	1	0	1	Acetylation (Protein N-term); Oxidation (M)	6722	Heterogeneous nuclear ribonucleoprotein D-like OS=Homo sapiens OX=9606 GN=HNRNPDL PE=1 SV=1
354	1238	sp|Q96L21|RL10L_HUMAN	69.82	14	4	14	162000	11700000	3	3	1	5	Carbamidomethylation; Oxidation (M); Deamidation (NQ)	24519	60S ribosomal protein L10-like OS=Homo sapiens OX=9606 GN=RPL10L PE=1 SV=3
354	1240	tr|F8W7C6|F8W7C6_HUMAN	69.82	18	6	18	162000	11700000	3	3	1	5	Carbamidomethylation; Oxidation (M); Deamidation (NQ)	18565	60S ribosomal protein L10 OS=Homo sapiens OX=9606 GN=RPL10 PE=1 SV=2
354	1241	tr|A0A087WV22|A0A087WV22_HUMAN	69.82	17	5	17	162000	11700000	3	3	1	5	Carbamidomethylation; Oxidation (M); Deamidation (NQ)	20439	60S ribosomal protein L10 OS=Homo sapiens OX=9606 GN=RPL10 PE=1 SV=1
354	1242	tr|X1WI28|X1WI28_HUMAN	69.82	15	4	15	162000	11700000	3	3	1	5	Carbamidomethylation; Oxidation (M); Deamidation (NQ)	22975	60S ribosomal protein L10 (Fragment) OS=Homo sapiens OX=9606 GN=RPL10 PE=1 SV=7
354	1243	sp|P27635|RL10_HUMAN	69.82	14	4	14	162000	11700000	3	3	1	5	Carbamidomethylation; Oxidation (M); Deamidation (NQ)	24604	60S ribosomal protein L10 OS=Homo sapiens OX=9606 GN=RPL10 PE=1 SV=4
324	887	sp|O95347|SMC2_HUMAN	69.7	4	0	4		1250000	5	5	0	6		135656	Structural maintenance of chromosomes protein 2 OS=Homo sapiens OX=9606 GN=SMC2 PE=1 SV=2
399	1031	sp|P55884|EIF3B_HUMAN	69.46	6	0	6		3650000	5	5	0	5	Oxidation (M)	92482	Eukaryotic translation initiation factor 3 subunit B OS=Homo sapiens OX=9606 GN=EIF3B PE=1 SV=3
450	933	sp|P04843|RPN1_HUMAN	69.28	7	0	7		5980000	5	5	0	5		68569	Dolichyl-diphosphooligosaccharide--protein glycosyltransferase subunit 1 OS=Homo sapiens OX=9606 GN=RPN1 PE=1 SV=1
489	1736	tr|I3L0K7|I3L0K7_HUMAN	69.2	4	3	4		76500	2	1	1	2		57220	Heat shock protein 75 kDa mitochondrial OS=Homo sapiens OX=9606 GN=TRAP1 PE=1 SV=1
489	1738	sp|Q12931|TRAP1_HUMAN	69.2	3	2	3		76500	2	1	1	2		80110	Heat shock protein 75 kDa mitochondrial OS=Homo sapiens OX=9606 GN=TRAP1 PE=1 SV=3
489	1866	tr|I3L239|I3L239_HUMAN	69.2	10	7	10		76500	2	1	1	2		24931	Heat shock protein 75 kDa mitochondrial (Fragment) OS=Homo sapiens OX=9606 GN=TRAP1 PE=1 SV=1
511	1329	sp|Q9BX68|HINT2_HUMAN	69.19	23	23	0	1540000		3	3	3	0		17162	Histidine triad nucleotide-binding protein 2 mitochondrial OS=Homo sapiens OX=9606 GN=HINT2 PE=1 SV=1
585	1561	sp|O15355|PPM1G_HUMAN	69.06	4	0	4		1420000	2	2	0	2		59272	Protein phosphatase 1G OS=Homo sapiens OX=9606 GN=PPM1G PE=1 SV=1
574	1389	sp|P00492|HPRT_HUMAN	68.97	16	0	16		333000	3	3	0	3	Carbamidomethylation; Oxidation (M)	24579	Hypoxanthine-guanine phosphoribosyltransferase OS=Homo sapiens OX=9606 GN=HPRT1 PE=1 SV=2
461	923	sp|O00116|ADAS_HUMAN	68.86	8	0	8		1050000	5	5	0	5		72912	Alkyldihydroxyacetonephosphate synthase peroxisomal OS=Homo sapiens OX=9606 GN=AGPS PE=1 SV=1
503	1348	sp|P19623|SPEE_HUMAN	68.53	13	0	13		2770000	4	4	0	5	Acetylation (Protein N-term); Oxidation (M)	33825	Spermidine synthase OS=Homo sapiens OX=9606 GN=SRM PE=1 SV=1
586	1582	sp|Q15056|IF4H_HUMAN	68.52	9	0	9		2960000	2	2	0	2	Oxidation (M)	27385	Eukaryotic translation initiation factor 4H OS=Homo sapiens OX=9606 GN=EIF4H PE=1 SV=5
306	862	sp|P31930|QCR1_HUMAN	68.36	14	0	14		1550000	6	6	0	8	Carbamidomethylation; Oxidation (M)	52646	Cytochrome b-c1 complex subunit 1 mitochondrial OS=Homo sapiens OX=9606 GN=UQCRC1 PE=1 SV=3
312	905	sp|Q92499|DDX1_HUMAN	68.06	6	0	6		2190000	5	5	0	6	Carbamidomethylation; Oxidation (M)	82432	ATP-dependent RNA helicase DDX1 OS=Homo sapiens OX=9606 GN=DDX1 PE=1 SV=2
377	1015	sp|Q03252|LMNB2_HUMAN	67.89	9	0	9		2330000	6	4	0	7	Oxidation (M)	69948	Lamin-B2 OS=Homo sapiens OX=9606 GN=LMNB2 PE=1 SV=4
387	1059	sp|P61981|1433G_HUMAN	67.8	24	3	24		1070000	6	4	1	6		28303	14-3-3 protein gamma OS=Homo sapiens OX=9606 GN=YWHAG PE=1 SV=2
633	1761	sp|P53007|TXTP_HUMAN	67.8	6	0	6		1570000	2	2	0	2		34013	Tricarboxylate transport protein mitochondrial OS=Homo sapiens OX=9606 GN=SLC25A1 PE=1 SV=2
589	1651	sp|Q9Y237|PIN4_HUMAN	67.75	27	27	0	2100000		3	3	3	0		13810	Peptidyl-prolyl cis-trans isomerase NIMA-interacting 4 OS=Homo sapiens OX=9606 GN=PIN4 PE=1 SV=1
589	1745	tr|H0Y4T6|H0Y4T6_HUMAN	67.75	27	27	0	2050000		2	2	2	0		9543	Peptidyl-prolyl cis-trans isomerase NIMA-interacting 4 (Fragment) OS=Homo sapiens OX=9606 GN=PIN4 PE=1 SV=1
589	1746	tr|H0Y8P6|H0Y8P6_HUMAN	67.75	22	22	0	2050000		2	2	2	0		12151	Peptidyl-prolyl cis-trans isomerase NIMA-interacting 4 (Fragment) OS=Homo sapiens OX=9606 GN=PIN4 PE=1 SV=1
589	1747	tr|H0Y610|H0Y610_HUMAN	67.75	22	22	0	2050000		2	2	2	0		12520	Peptidyl-prolyl cis-trans isomerase NIMA-interacting 4 (Fragment) OS=Homo sapiens OX=9606 GN=PIN4 PE=1 SV=1
589	1887	tr|J3KMW3|J3KMW3_HUMAN	67.75	23	23	0	2050000		2	2	2	0		11760	Peptidyl-prolyl cis-trans isomerase NIMA-interacting 4 OS=Homo sapiens OX=9606 GN=PIN4 PE=1 SV=1
443	1336	sp|P36871|PGM1_HUMAN	67.65	6	0	6		3810000	3	3	0	3		61449	Phosphoglucomutase-1 OS=Homo sapiens OX=9606 GN=PGM1 PE=1 SV=3
340	898	sp|Q8WUM4|PDC6I_HUMAN	67.63	7	0	7		2710000	7	7	0	7	Oxidation (M)	96023	Programmed cell death 6-interacting protein OS=Homo sapiens OX=9606 GN=PDCD6IP PE=1 SV=1
580	1503	tr|U3KQC1|U3KQC1_HUMAN	67.55	5	0	5		2840000	2	2	0	2		43356	WD repeat-containing protein 18 (Fragment) OS=Homo sapiens OX=9606 GN=WDR18 PE=1 SV=1
580	1504	tr|K7EIR0|K7EIR0_HUMAN	67.55	5	0	5		2840000	2	2	0	2		44837	WD repeat-containing protein 18 OS=Homo sapiens OX=9606 GN=WDR18 PE=1 SV=1
580	1505	tr|A0A0A0MQU0|A0A0A0MQU0_HUMAN	67.55	5	0	5		2840000	2	2	0	2		47029	WD repeat-containing protein 18 (Fragment) OS=Homo sapiens OX=9606 GN=WDR18 PE=1 SV=1
580	1506	sp|Q9BV38|WDR18_HUMAN	67.55	5	0	5		2840000	2	2	0	2		47405	WD repeat-containing protein 18 OS=Homo sapiens OX=9606 GN=WDR18 PE=1 SV=2
597	1510	sp|P35637|FUS_HUMAN	67.5	6	0	6		84900	2	1	0	2	Oxidation (M)	53426	RNA-binding protein FUS OS=Homo sapiens OX=9606 GN=FUS PE=1 SV=1
597	1511	tr|H3BPE7|H3BPE7_HUMAN	67.5	6	0	6		84900	2	1	0	2	Oxidation (M)	53497	RNA-binding protein FUS OS=Homo sapiens OX=9606 GN=FUS PE=1 SV=1
427	1618	tr|H7C2L4|H7C2L4_HUMAN	67.2	19	19	9	933000	748000	2	2	3	1		12667	Transformer-2 protein homolog beta (Fragment) OS=Homo sapiens OX=9606 GN=TRA2B PE=1 SV=1
427	1619	sp|P62995|TRA2B_HUMAN	67.2	7	7	3	933000	748000	2	2	3	1		33666	Transformer-2 protein homolog beta OS=Homo sapiens OX=9606 GN=TRA2B PE=1 SV=1
474	1220	tr|Q5VY60|Q5VY60_HUMAN	67.17	4	0	4		630000	3	3	0	3	Oxidation (M)	91128	HAUS augmin-like complex subunit 6 OS=Homo sapiens OX=9606 GN=HAUS6 PE=1 SV=1
474	1221	sp|Q7Z4H7|HAUS6_HUMAN	67.17	4	0	4		630000	3	3	0	3	Oxidation (M)	108621	HAUS augmin-like complex subunit 6 OS=Homo sapiens OX=9606 GN=HAUS6 PE=1 SV=2
414	1673	sp|O95816|BAG2_HUMAN	67.13	9	0	9		3940000	3	3	0	4	Deamidation (NQ)	23772	BAG family molecular chaperone regulator 2 OS=Homo sapiens OX=9606 GN=BAG2 PE=1 SV=1
601	1592	sp|E9PAV3|NACAM_HUMAN	67.11	1	0	1		153000	2	2	0	2		205419	Nascent polypeptide-associated complex subunit alpha muscle-specific form OS=Homo sapiens OX=9606 GN=NACA PE=1 SV=1
903	2423	tr|C9JRJ5|C9JRJ5_HUMAN	66.9	3	0	3		586000	1	1	0	1		65535	LIM domain-containing protein 1 OS=Homo sapiens OX=9606 GN=LIMD1 PE=1 SV=1
903	2424	sp|Q9UGP4|LIMD1_HUMAN	66.9	2	0	2		586000	1	1	0	1		72190	LIM domain-containing protein 1 OS=Homo sapiens OX=9606 GN=LIMD1 PE=1 SV=1
625	1345	sp|Q8TC12|RDH11_HUMAN	66.6	12	0	12		672000	3	3	0	3		35386	Retinol dehydrogenase 11 OS=Homo sapiens OX=9606 GN=RDH11 PE=1 SV=2
398	950	sp|P62888|RL30_HUMAN	66.56	45	21	31	463000	5670000	4	4	2	3	Carbamidomethylation; Oxidation (M)	12784	60S ribosomal protein L30 OS=Homo sapiens OX=9606 GN=RPL30 PE=1 SV=2
338	885	sp|P49189|AL9A1_HUMAN	66.49	10	2	10	89600	4030000	5	5	1	6	Oxidation (M)	53802	4-trimethylaminobutyraldehyde dehydrogenase OS=Homo sapiens OX=9606 GN=ALDH9A1 PE=1 SV=3
471	1041	tr|E9PL69|E9PL69_HUMAN	66.34	7	0	7		1990000	3	3	0	3	Carbamidomethylation	64837	Ribonucleoside-diphosphate reductase large subunit OS=Homo sapiens OX=9606 GN=RRM1 PE=1 SV=1
471	1042	sp|P23921|RIR1_HUMAN	66.34	5	0	5		1990000	3	3	0	3	Carbamidomethylation	90070	Ribonucleoside-diphosphate reductase large subunit OS=Homo sapiens OX=9606 GN=RRM1 PE=1 SV=1
369	1187	sp|Q5JNZ5|RS26L_HUMAN	66.32	27	14	27	3990000	10600000	3	3	2	5	Oxidation (M); Deamidation (NQ)	13002	Putative 40S ribosomal protein S26-like 1 OS=Homo sapiens OX=9606 GN=RPS26P11 PE=5 SV=1
369	1188	sp|P62854|RS26_HUMAN	66.32	27	14	27	3990000	10600000	3	3	2	5	Oxidation (M); Deamidation (NQ)	13015	40S ribosomal protein S26 OS=Homo sapiens OX=9606 GN=RPS26 PE=1 SV=3
344	980	tr|C9IZZ0|C9IZZ0_HUMAN	66.1	35	9	35	0	2360000	4	4	1	4	Carbamidomethylation; Oxidation (M)	13075	Ras-related protein Rab-7a (Fragment) OS=Homo sapiens OX=9606 GN=RAB7A PE=1 SV=1
344	981	tr|C9J4V0|C9J4V0_HUMAN	66.1	31	8	31	0	2360000	4	4	1	4	Carbamidomethylation; Oxidation (M)	15138	Ras-related protein Rab-7a OS=Homo sapiens OX=9606 GN=RAB7A PE=1 SV=1
344	982	tr|C9J8S3|C9J8S3_HUMAN	66.1	26	7	26	0	2360000	4	4	1	4	Carbamidomethylation; Oxidation (M)	18027	Ras-related protein Rab-7a OS=Homo sapiens OX=9606 GN=RAB7A PE=1 SV=1
344	983	sp|P51149|RAB7A_HUMAN	66.1	20	5	20	0	2360000	4	4	1	4	Carbamidomethylation; Oxidation (M)	23490	Ras-related protein Rab-7a OS=Homo sapiens OX=9606 GN=RAB7A PE=1 SV=1
462	1048	sp|Q5BKZ1|ZN326_HUMAN	65.94	6	0	6		430000	3	3	0	3		65654	DBIRD complex subunit ZNF326 OS=Homo sapiens OX=9606 GN=ZNF326 PE=1 SV=2
688	2022	sp|O43379|WDR62_HUMAN	65.8	1	0	1		166000	1	1	0	1		165953	WD repeat-containing protein 62 OS=Homo sapiens OX=9606 GN=WDR62 PE=1 SV=4
560	1547	sp|P46977|STT3A_HUMAN	65.71	3	0	3		529000	2	2	0	2		80530	Dolichyl-diphosphooligosaccharide--protein glycosyltransferase subunit STT3A OS=Homo sapiens OX=9606 GN=STT3A PE=1 SV=2
407	1270	sp|P05109|S10A8_HUMAN	65.62	45	38	19	765000	942000	4	4	3	2	Carbamidomethylation; Oxidation (M)	10835	Protein S100-A8 OS=Homo sapiens OX=9606 GN=S100A8 PE=1 SV=1
509	1236	sp|Q9P2R7|SUCB1_HUMAN	65.45	7	0	7		540000	3	3	0	3	Carbamidomethylation	50317	Succinate--CoA ligase [ADP-forming] subunit beta mitochondrial OS=Homo sapiens OX=9606 GN=SUCLA2 PE=1 SV=3
616	2161	sp|Q13283|G3BP1_HUMAN	65.27	3	0	3		2300000	2	2	0	2		52164	Ras GTPase-activating protein-binding protein 1 OS=Homo sapiens OX=9606 GN=G3BP1 PE=1 SV=1
380	867	sp|Q14974|IMB1_HUMAN	65.25	7	0	7		4200000	6	6	0	6	Oxidation (M)	97170	Importin subunit beta-1 OS=Homo sapiens OX=9606 GN=KPNB1 PE=1 SV=2
629	1599	sp|P31025|LCN1_HUMAN	65.23	12	12	0	341000		2	2	2	0		19250	Lipocalin-1 OS=Homo sapiens OX=9606 GN=LCN1 PE=1 SV=1
629	1840	sp|Q5VSP4|LC1L1_HUMAN	65.23	14	14	0	341000		2	2	2	0		17918	Putative lipocalin 1-like protein 1 OS=Homo sapiens OX=9606 GN=LCN1P1 PE=5 SV=1
646	2164	tr|E9PLL6|E9PLL6_HUMAN	65.08	19	10	19	93100	35800	3	3	1	2		12201	60S ribosomal protein L27a OS=Homo sapiens OX=9606 GN=RPL27A PE=1 SV=1
646	2165	sp|P46776|RL27A_HUMAN	65.08	14	7	14	93100	35800	3	3	1	2		16561	60S ribosomal protein L27a OS=Homo sapiens OX=9606 GN=RPL27A PE=1 SV=2
646	2658	tr|E9PJD9|E9PJD9_HUMAN	65.08	14	12	14	93100	35800	2	2	1	1		10127	60S ribosomal protein L27a OS=Homo sapiens OX=9606 GN=RPL27A PE=1 SV=1
646	2659	tr|E9PLX7|E9PLX7_HUMAN	65.08	12	10	12	93100	35800	2	2	1	1		12477	60S ribosomal protein L27a OS=Homo sapiens OX=9606 GN=RPL27A PE=1 SV=1
830	2281	sp|Q9H7E9|CH033_HUMAN	64.94	7	0	7		90300	1	1	0	1		24992	UPF0488 protein C8orf33 OS=Homo sapiens OX=9606 GN=C8orf33 PE=1 SV=1
515	1672	sp|P69905|HBA_HUMAN	64.74	23	18	5	332000	0	3	3	3	1		15258	Hemoglobin subunit alpha OS=Homo sapiens OX=9606 GN=HBA1 PE=1 SV=2
373	1156	tr|F8WCJ1|F8WCJ1_HUMAN	64.7	26	26	14	2130000	1520000	3	3	3	3		11688	Eukaryotic translation initiation factor 5A OS=Homo sapiens OX=9606 GN=EIF5A2 PE=1 SV=1
373	1158	tr|C9J7B5|C9J7B5_HUMAN	64.7	25	25	14	2130000	1520000	3	3	3	3		11945	Eukaryotic translation initiation factor 5A OS=Homo sapiens OX=9606 GN=EIF5A2 PE=1 SV=1
373	1159	tr|C9J4W5|C9J4W5_HUMAN	64.7	23	23	13	2130000	1520000	3	3	3	3		12821	Eukaryotic translation initiation factor 5A (Fragment) OS=Homo sapiens OX=9606 GN=EIF5A2 PE=1 SV=1
373	1160	tr|I3L397|I3L397_HUMAN	64.7	18	18	10	2130000	1520000	3	3	3	3		16019	Eukaryotic translation initiation factor 5A (Fragment) OS=Homo sapiens OX=9606 GN=EIF5A PE=1 SV=8
373	1162	sp|Q9GZV4|IF5A2_HUMAN	64.7	18	18	10	2130000	1520000	3	3	3	3		16793	Eukaryotic translation initiation factor 5A-2 OS=Homo sapiens OX=9606 GN=EIF5A2 PE=1 SV=3
373	1163	sp|P63241|IF5A1_HUMAN	64.7	18	18	10	2130000	1520000	3	3	3	3		16832	Eukaryotic translation initiation factor 5A-1 OS=Homo sapiens OX=9606 GN=EIF5A PE=1 SV=2
373	1164	tr|I3L504|I3L504_HUMAN	64.7	15	15	8	2130000	1520000	3	3	3	3		20504	Eukaryotic translation initiation factor 5A-1 OS=Homo sapiens OX=9606 GN=EIF5A PE=1 SV=1
547	1327	sp|Q6P996|PDXD1_HUMAN	64.64	4	0	4		266000	3	3	0	3	Oxidation (M)	86707	Pyridoxal-dependent decarboxylase domain-containing protein 1 OS=Homo sapiens OX=9606 GN=PDXDC1 PE=1 SV=2
547	1330	tr|H3BND4|H3BND4_HUMAN	64.64	4	0	4		266000	3	3	0	3	Oxidation (M)	88762	Pyridoxal-dependent decarboxylase domain-containing protein 1 OS=Homo sapiens OX=9606 GN=PDXDC1 PE=1 SV=1
582	1515	tr|M0R117|M0R117_HUMAN	64.64	15	0	15		296000	2	2	0	2	Carbamidomethylation	18079	60S ribosomal protein L18a OS=Homo sapiens OX=9606 GN=RPL18A PE=1 SV=1
582	1516	sp|Q02543|RL18A_HUMAN	64.64	13	0	13		296000	2	2	0	2	Carbamidomethylation	20762	60S ribosomal protein L18a OS=Homo sapiens OX=9606 GN=RPL18A PE=1 SV=2
582	1693	tr|M0R3D6|M0R3D6_HUMAN	64.64	16	0	16		296000	2	2	0	2	Carbamidomethylation	16715	60S ribosomal protein L18a (Fragment) OS=Homo sapiens OX=9606 GN=RPL18A PE=1 SV=1
582	1694	tr|M0R1A7|M0R1A7_HUMAN	64.64	16	0	16		296000	2	2	0	2	Carbamidomethylation	17477	60S ribosomal protein L18a OS=Homo sapiens OX=9606 GN=RPL18A PE=1 SV=1
543	1569	sp|O95202|LETM1_HUMAN	64.59	3	0	3		794000	2	2	0	2		83354	Mitochondrial proton/calcium exchanger protein OS=Homo sapiens OX=9606 GN=LETM1 PE=1 SV=1
662	1812	sp|Q15654|TRIP6_HUMAN	64.56	12	0	12		481000	2	2	0	2		50288	Thyroid receptor-interacting protein 6 OS=Homo sapiens OX=9606 GN=TRIP6 PE=1 SV=3
577	1422	sp|P48047|ATPO_HUMAN	64.41	15	0	15		811000	3	3	0	3	Oxidation (M)	23277	ATP synthase subunit O mitochondrial OS=Homo sapiens OX=9606 GN=ATP5O PE=1 SV=1
577	1627	tr|H7C0C1|H7C0C1_HUMAN	64.41	8	0	8		761000	2	2	0	2		26799	Uncharacterized protein (Fragment) OS=Homo sapiens OX=9606 PE=4 SV=2
555	1278	tr|E5RHW4|E5RHW4_HUMAN	64.19	11	0	11		1460000	4	4	0	4		37725	Erlin-2 (Fragment) OS=Homo sapiens OX=9606 GN=ERLIN2 PE=1 SV=1
555	1279	sp|O94905|ERLN2_HUMAN	64.19	11	0	11		1460000	4	4	0	4		37840	Erlin-2 OS=Homo sapiens OX=9606 GN=ERLIN2 PE=1 SV=1
555	1346	tr|B0QZ43|B0QZ43_HUMAN	64.19	11	0	11		879000	3	3	0	3		31077	Erlin-1 (Fragment) OS=Homo sapiens OX=9606 GN=ERLIN1 PE=1 SV=1
555	1347	sp|O75477|ERLN1_HUMAN	64.19	8	0	8		879000	3	3	0	3		38926	Erlin-1 OS=Homo sapiens OX=9606 GN=ERLIN1 PE=1 SV=1
626	1352	sp|P61353|RL27_HUMAN	64.13	21	0	21		611000	3	3	0	3	Oxidation (M)	15798	60S ribosomal protein L27 OS=Homo sapiens OX=9606 GN=RPL27 PE=1 SV=2
626	1816	tr|K7EQQ9|K7EQQ9_HUMAN	64.13	25	0	25		575000	2	2	0	2	Oxidation (M)	9741	60S ribosomal protein L27 OS=Homo sapiens OX=9606 GN=RPL27 PE=1 SV=1
626	1820	tr|K7ELC7|K7ELC7_HUMAN	64.13	14	0	14		575000	2	2	0	2	Oxidation (M)	16478	60S ribosomal protein L27 (Fragment) OS=Homo sapiens OX=9606 GN=RPL27 PE=1 SV=1
627	1404	sp|Q13347|EIF3I_HUMAN	63.88	10	0	10		1630000	3	3	0	3	Oxidation (M)	36502	Eukaryotic translation initiation factor 3 subunit I OS=Homo sapiens OX=9606 GN=EIF3I PE=1 SV=1
469	956	tr|A0A087X020|A0A087X020_HUMAN	63.85	17	0	17		1490000	5	5	0	5		28865	Ribosome maturation protein SBDS OS=Homo sapiens OX=9606 GN=SBDS PE=1 SV=1
469	957	sp|Q9Y3A5|SBDS_HUMAN	63.85	17	0	17		1490000	5	5	0	5		28764	Ribosome maturation protein SBDS OS=Homo sapiens OX=9606 GN=SBDS PE=1 SV=4
520	1244	sp|P62820|RAB1A_HUMAN	63.73	15	0	15		906000	3	2	0	3	Oxidation (M)	22678	Ras-related protein Rab-1A OS=Homo sapiens OX=9606 GN=RAB1A PE=1 SV=3
457	1417	sp|Q15029|U5S1_HUMAN	63.32	3	1	3		125000	3	2	1	3		109436	116 kDa U5 small nuclear ribonucleoprotein component OS=Homo sapiens OX=9606 GN=EFTUD2 PE=1 SV=1
562	1604	tr|J3KP33|J3KP33_HUMAN	63.09	6	0	6		671000	2	2	0	2	Carbamidomethylation	37934	Cellular tumor antigen p53 OS=Homo sapiens OX=9606 GN=TP53 PE=1 SV=1
562	1605	sp|P04637|P53_HUMAN	63.09	5	0	5		671000	2	2	0	2	Carbamidomethylation	43653	Cellular tumor antigen p53 OS=Homo sapiens OX=9606 GN=TP53 PE=1 SV=4
562	1606	tr|A0A0U1RQC9|A0A0U1RQC9_HUMAN	63.09	5	0	5		671000	2	2	0	2	Carbamidomethylation	45884	Cellular tumor antigen p53 OS=Homo sapiens OX=9606 GN=TP53 PE=1 SV=1
603	1631	sp|P46777|RL5_HUMAN	62.98	7	0	7		3190000	2	2	0	2	Oxidation (M)	34363	60S ribosomal protein L5 OS=Homo sapiens OX=9606 GN=RPL5 PE=1 SV=3
602	1617	sp|P30044|PRDX5_HUMAN	62.83	10	10	0	158000		2	2	2	0		22086	Peroxiredoxin-5 mitochondrial OS=Homo sapiens OX=9606 GN=PRDX5 PE=1 SV=4
674	2745	tr|G3V279|G3V279_HUMAN	62.77	23	23	0	50800		2	2	2	0	Acetylation (Protein N-term)	8203	Enhancer of rudimentary homolog OS=Homo sapiens OX=9606 GN=ERH PE=1 SV=1
674	2746	sp|P84090|ERH_HUMAN	62.77	15	15	0	50800		2	2	2	0	Acetylation (Protein N-term)	12259	Enhancer of rudimentary homolog OS=Homo sapiens OX=9606 GN=ERH PE=1 SV=1
528	1339	sp|Q86UK7|ZN598_HUMAN	62.65	4	0	4		1500000	3	3	0	3		98637	E3 ubiquitin-protein ligase ZNF598 OS=Homo sapiens OX=9606 GN=ZNF598 PE=1 SV=1
528	1342	tr|H3BQQ2|H3BQQ2_HUMAN	62.65	4	0	4		1500000	3	3	0	3		93288	E3 ubiquitin-protein ligase ZNF598 OS=Homo sapiens OX=9606 GN=ZNF598 PE=1 SV=1
349	955	sp|P47897|SYQ_HUMAN	62.39	5	0	5		933000	4	4	0	6		87799	Glutamine--tRNA ligase OS=Homo sapiens OX=9606 GN=QARS PE=1 SV=1
537	1759	sp|P07237|PDIA1_HUMAN	62.19	6	3	6	0	28300	2	2	1	2		57116	Protein disulfide-isomerase OS=Homo sapiens OX=9606 GN=P4HB PE=1 SV=3
537	1760	tr|H7BZ94|H7BZ94_HUMAN	62.19	6	3	6	0	28300	2	2	1	2		52502	Protein disulfide-isomerase OS=Homo sapiens OX=9606 GN=P4HB PE=1 SV=2
537	2002	tr|I3L3U6|I3L3U6_HUMAN	62.19	9	9	9	0	28300	1	1	1	1		20689	Protein disulfide-isomerase (Fragment) OS=Homo sapiens OX=9606 GN=P4HB PE=1 SV=1
537	2019	tr|I3NI03|I3NI03_HUMAN	62.19	10	10	10	0	28300	1	1	1	1		18513	Protein disulfide-isomerase (Fragment) OS=Homo sapiens OX=9606 GN=P4HB PE=1 SV=1
537	2467	tr|I3L3P5|I3L3P5_HUMAN	62.19	10	10	10	0	28300	1	1	1	1		16876	Protein disulfide-isomerase (Fragment) OS=Homo sapiens OX=9606 GN=P4HB PE=1 SV=1
408	1402	sp|P05089|ARGI1_HUMAN	61.85	10	7	6	354000	1650000	3	3	3	3		34735	Arginase-1 OS=Homo sapiens OX=9606 GN=ARG1 PE=1 SV=2
487	1601	sp|Q01130|SRSF2_HUMAN	61.72	14	14	4	165000	0	2	2	2	1	Acetylation (Protein N-term); Oxidation (M)	25476	Serine/arginine-rich splicing factor 2 OS=Homo sapiens OX=9606 GN=SRSF2 PE=1 SV=4
487	1634	tr|J3QL05|J3QL05_HUMAN	61.72	24	24	6	165000	0	2	2	2	1	Acetylation (Protein N-term); Oxidation (M)	15156	Serine/arginine-rich-splicing factor 2 (Fragment) OS=Homo sapiens OX=9606 GN=SRSF2 PE=1 SV=1
487	1635	tr|J3KP15|J3KP15_HUMAN	61.72	23	23	6	165000	0	2	2	2	1	Acetylation (Protein N-term); Oxidation (M)	15371	Serine/arginine-rich-splicing factor 2 (Fragment) OS=Homo sapiens OX=9606 GN=SRSF2 PE=1 SV=8
351	1074	sp|P61619|S61A1_HUMAN	61.67	7	0	7		2890000	4	4	0	7	Oxidation (M)	52265	Protein transport protein Sec61 subunit alpha isoform 1 OS=Homo sapiens OX=9606 GN=SEC61A1 PE=1 SV=2
351	1075	tr|B4DR61|B4DR61_HUMAN	61.67	7	0	7		2890000	4	4	0	7	Oxidation (M)	52950	Protein transport protein Sec61 subunit alpha isoform 1 OS=Homo sapiens OX=9606 GN=SEC61A1 PE=1 SV=1
498	1265	sp|O00231|PSD11_HUMAN	61.64	6	0	6		203000	3	3	0	3	Acetylation (Protein N-term)	47464	26S proteasome non-ATPase regulatory subunit 11 OS=Homo sapiens OX=9606 GN=PSMD11 PE=1 SV=3
484	1396	tr|H0YLU7|H0YLU7_HUMAN	61.33	12	0	12		3430000	3	3	0	4	Oxidation (M)	31740	Electron transfer flavoprotein subunit alpha mitochondrial (Fragment) OS=Homo sapiens OX=9606 GN=ETFA PE=1 SV=1
484	1397	sp|P13804|ETFA_HUMAN	61.33	11	0	11		3430000	3	3	0	4	Oxidation (M)	35080	Electron transfer flavoprotein subunit alpha mitochondrial OS=Homo sapiens OX=9606 GN=ETFA PE=1 SV=1
484	1403	tr|H0YL12|H0YL12_HUMAN	61.33	15	0	15		3430000	3	3	0	4	Oxidation (M)	24916	Electron transfer flavoprotein subunit alpha mitochondrial (Fragment) OS=Homo sapiens OX=9606 GN=ETFA PE=1 SV=8
484	1421	tr|H0YK49|H0YK49_HUMAN	61.33	16	0	16		3430000	3	3	0	4	Oxidation (M)	24160	Electron transfer flavoprotein subunit alpha mitochondrial OS=Homo sapiens OX=9606 GN=ETFA PE=1 SV=1
484	1423	tr|H0YNX6|H0YNX6_HUMAN	61.33	14	0	14		3430000	3	3	0	4	Oxidation (M)	26892	Electron transfer flavoprotein subunit alpha mitochondrial (Fragment) OS=Homo sapiens OX=9606 GN=ETFA PE=1 SV=1
484	1562	tr|H0YKF0|H0YKF0_HUMAN	61.33	6	0	6		3310000	2	2	0	3		30221	Electron transfer flavoprotein subunit alpha mitochondrial (Fragment) OS=Homo sapiens OX=9606 GN=ETFA PE=1 SV=1
480	1186	sp|P06576|ATPB_HUMAN	61.28	10	2	8	48500	681000	4	4	1	3	Oxidation (M)	56560	ATP synthase subunit beta mitochondrial OS=Homo sapiens OX=9606 GN=ATP5F1B PE=1 SV=3
480	1237	tr|F8W079|F8W079_HUMAN	61.28	15	4	12	48500	185000	3	3	1	2	Oxidation (M)	30170	ATP synthase subunit beta mitochondrial (Fragment) OS=Homo sapiens OX=9606 GN=ATP5F1B PE=1 SV=1
480	1252	tr|H0YH81|H0YH81_HUMAN	61.28	12	3	9	48500	185000	3	3	1	2	Oxidation (M)	38258	ATP synthase subunit beta (Fragment) OS=Homo sapiens OX=9606 GN=ATP5F1B PE=1 SV=1
375	946	sp|Q7Z406|MYH14_HUMAN	61.26	2	0	2		0	4	1	0	5		227868	Myosin-14 OS=Homo sapiens OX=9606 GN=MYH14 PE=1 SV=2
499	1269	sp|P61081|UBC12_HUMAN	61.2	14	0	14		1050000	3	3	0	3		20900	NEDD8-conjugating enzyme Ubc12 OS=Homo sapiens OX=9606 GN=UBE2M PE=1 SV=1
335	979	sp|P62906|RL10A_HUMAN	60.95	18	4	18	605000	6660000	4	4	2	5	Oxidation (M)	24831	60S ribosomal protein L10a OS=Homo sapiens OX=9606 GN=RPL10A PE=1 SV=2
536	1535	sp|Q7L576|CYFP1_HUMAN	60.78	2	0	2		563000	2	2	0	2		145182	Cytoplasmic FMR1-interacting protein 1 OS=Homo sapiens OX=9606 GN=CYFIP1 PE=1 SV=1
496	1150	sp|O75131|CPNE3_HUMAN	60.69	5	0	5		2010000	3	3	0	3	Carbamidomethylation	60131	Copine-3 OS=Homo sapiens OX=9606 GN=CPNE3 PE=1 SV=1
705	1937	sp|Q96JH7|VCIP1_HUMAN	60.69	2	1	1	239000	530000	2	2	1	1		134320	Deubiquitinating protein VCIP135 OS=Homo sapiens OX=9606 GN=VCPIP1 PE=1 SV=2
579	1443	sp|Q16658|FSCN1_HUMAN	59.95	6	0	6		3090000	3	3	0	4		54530	Fascin OS=Homo sapiens OX=9606 GN=FSCN1 PE=1 SV=3
571	1302	tr|A0A087WY81|A0A087WY81_HUMAN	59.94	39	0	39		3190000	4	4	0	4	Oxidation (M)	11293	60S ribosomal protein L17 (Fragment) OS=Homo sapiens OX=9606 GN=RPL17 PE=3 SV=6
571	1303	tr|J3KRB3|J3KRB3_HUMAN	59.94	29	0	29		3190000	4	4	0	4	Oxidation (M)	14894	60S ribosomal protein L17 (Fragment) OS=Homo sapiens OX=9606 GN=RPL17 PE=3 SV=3
571	1304	tr|A0A087WWH0|A0A087WWH0_HUMAN	59.94	29	0	29		3190000	4	4	0	4	Oxidation (M)	15214	60S ribosomal protein L17 (Fragment) OS=Homo sapiens OX=9606 GN=RPL17 PE=3 SV=6
571	1305	tr|J3QS96|J3QS96_HUMAN	59.94	28	0	28		3190000	4	4	0	4	Oxidation (M)	15959	60S ribosomal protein L17 (Fragment) OS=Homo sapiens OX=9606 GN=RPL17 PE=3 SV=1
571	1306	tr|A0A087WXM6|A0A087WXM6_HUMAN	59.94	22	0	22		3190000	4	4	0	4	Oxidation (M)	19586	60S ribosomal protein L17 (Fragment) OS=Homo sapiens OX=9606 GN=RPL17 PE=3 SV=1
571	1307	tr|J3QQT2|J3QQT2_HUMAN	59.94	22	0	22		3190000	4	4	0	4	Oxidation (M)	19786	60S ribosomal protein L17 (Fragment) OS=Homo sapiens OX=9606 GN=RPL17 PE=3 SV=1
571	1308	tr|J3KRX5|J3KRX5_HUMAN	59.94	22	0	22		3190000	4	4	0	4	Oxidation (M)	20170	60S ribosomal protein L17 (Fragment) OS=Homo sapiens OX=9606 GN=RPL17 PE=3 SV=1
571	1309	sp|P18621|RL17_HUMAN	59.94	21	0	21		3190000	4	4	0	4	Oxidation (M)	21397	60S ribosomal protein L17 OS=Homo sapiens OX=9606 GN=RPL17 PE=1 SV=3
571	1310	tr|A0A0A6YYL6|A0A0A6YYL6_HUMAN	59.94	17	0	17		3190000	4	4	0	4	Oxidation (M)	26373	Protein RPL17-C18orf32 OS=Homo sapiens OX=9606 GN=RPL17-C18orf32 PE=3 SV=1
571	1331	tr|J3KSJ0|J3KSJ0_HUMAN	59.94	55	0	55		1990000	3	3	0	3	Oxidation (M)	6505	60S ribosomal protein L17 (Fragment) OS=Homo sapiens OX=9606 GN=RPL17 PE=3 SV=1
785	2246	sp|Q6IAN0|DRS7B_HUMAN	59.84	4	0	4		314000	1	1	0	1	Oxidation (M)	35119	Dehydrogenase/reductase SDR family member 7B OS=Homo sapiens OX=9606 GN=DHRS7B PE=1 SV=2
785	2287	tr|A0A0C4DGQ8|A0A0C4DGQ8_HUMAN	59.84	4	0	4		314000	1	1	0	1	Oxidation (M)	33524	Dehydrogenase/reductase SDR family member 7B OS=Homo sapiens OX=9606 GN=DHRS7B PE=1 SV=1
521	1253	sp|P09914|IFIT1_HUMAN	59.73	6	0	6		592000	3	3	0	3	Oxidation (M)	55360	Interferon-induced protein with tetratricopeptide repeats 1 OS=Homo sapiens OX=9606 GN=IFIT1 PE=1 SV=2
725	2025	sp|Q9UN86|G3BP2_HUMAN	59.72	4	0	4		1860000	2	2	0	2		54121	Ras GTPase-activating protein-binding protein 2 OS=Homo sapiens OX=9606 GN=G3BP2 PE=1 SV=2
628	1501	sp|Q969V3|NCLN_HUMAN	59.62	6	0	6		371000	3	3	0	3	Oxidation (M)	62974	Nicalin OS=Homo sapiens OX=9606 GN=NCLN PE=1 SV=2
460	2030	sp|P61956|SUMO2_HUMAN	59.52	27	27	23	1390000	397000	3	3	2	2		10871	Small ubiquitin-related modifier 2 OS=Homo sapiens OX=9606 GN=SUMO2 PE=1 SV=3
475	1256	sp|Q6ZVX7|FBX50_HUMAN	59.05	19	15	8	629000	208000	3	3	2	2		30847	F-box only protein 50 OS=Homo sapiens OX=9606 GN=NCCRP1 PE=1 SV=1
454	1275	sp|Q7L014|DDX46_HUMAN	59.02	3	1	3	102000	1310000	3	3	1	4		117362	Probable ATP-dependent RNA helicase DDX46 OS=Homo sapiens OX=9606 GN=DDX46 PE=1 SV=2
454	1276	tr|A0A0C4DG89|A0A0C4DG89_HUMAN	59.02	3	1	3	102000	1310000	3	3	1	4		117461	Probable ATP-dependent RNA helicase DDX46 OS=Homo sapiens OX=9606 GN=DDX46 PE=1 SV=1
531	1324	sp|P55060|XPO2_HUMAN	58.88	5	0	5		578000	4	4	0	4		110417	Exportin-2 OS=Homo sapiens OX=9606 GN=CSE1L PE=1 SV=3
430	2085	tr|H7BYH4|H7BYH4_HUMAN	58.71	23	23	0	751000		3	3	4	0	Carbamidomethylation	13909	Superoxide dismutase [Cu-Zn] OS=Homo sapiens OX=9606 GN=SOD1 PE=1 SV=1
430	2086	sp|P00441|SODC_HUMAN	58.71	20	20	0	751000		3	3	4	0	Carbamidomethylation	15936	Superoxide dismutase [Cu-Zn] OS=Homo sapiens OX=9606 GN=SOD1 PE=1 SV=2
426	1140	tr|A0A087WYB4|A0A087WYB4_HUMAN	57.8	12	0	12		1780000	3	3	0	4		33409	Stomatin-like protein 2 mitochondrial OS=Homo sapiens OX=9606 GN=STOML2 PE=1 SV=1
426	1141	sp|Q9UJZ1|STML2_HUMAN	57.8	11	0	11		1780000	3	3	0	4		38534	Stomatin-like protein 2 mitochondrial OS=Homo sapiens OX=9606 GN=STOML2 PE=1 SV=1
892	2072	sp|O00303|EIF3F_HUMAN	57.66	8	0	8		84600	2	2	0	2	Oxidation (M)	37564	Eukaryotic translation initiation factor 3 subunit F OS=Homo sapiens OX=9606 GN=EIF3F PE=1 SV=1
892	2618	tr|H0YDT6|H0YDT6_HUMAN	57.66	17	0	17		28500	1	1	0	1		10807	Eukaryotic translation initiation factor 3 subunit F (Fragment) OS=Homo sapiens OX=9606 GN=EIF3F PE=1 SV=1
473	1211	sp|P08708|RS17_HUMAN	57.5	21	0	21		6040000	3	3	0	3	Oxidation (M)	15550	40S ribosomal protein S17 OS=Homo sapiens OX=9606 GN=RPS17 PE=1 SV=2
473	1222	tr|H0YN88|H0YN88_HUMAN	57.5	21	0	21		6040000	3	3	0	3	Oxidation (M)	15920	40S ribosomal protein S17 OS=Homo sapiens OX=9606 GN=RPS17 PE=1 SV=1
473	1223	tr|A0A075B716|A0A075B716_HUMAN	57.5	15	0	15		6040000	3	3	0	3	Oxidation (M)	21643	40S ribosomal protein S17 OS=Homo sapiens OX=9606 GN=RPS17 PE=1 SV=1
595	1418	sp|P12277|KCRB_HUMAN	57.23	12	3	9	60600	1050000	4	4	1	3	Oxidation (M)	42644	Creatine kinase B-type OS=Homo sapiens OX=9606 GN=CKB PE=1 SV=1
613	1847	tr|E9PMD7|E9PMD7_HUMAN	56.98	8	0	8		526000	2	2	0	3	Carbamidomethylation	28898	Serine/threonine-protein phosphatase (Fragment) OS=Homo sapiens OX=9606 GN=PPP1CA PE=1 SV=1
613	1848	sp|P62136|PP1A_HUMAN	56.98	6	0	6		526000	2	2	0	3	Carbamidomethylation	37512	Serine/threonine-protein phosphatase PP1-alpha catalytic subunit OS=Homo sapiens OX=9606 GN=PPP1CA PE=1 SV=1
687	2004	sp|Q99615|DNJC7_HUMAN	56.7	4	0	4		1520000	2	2	0	2	Oxidation (M)	56441	DnaJ homolog subfamily C member 7 OS=Homo sapiens OX=9606 GN=DNAJC7 PE=1 SV=2
687	2012	tr|K7ESP1|K7ESP1_HUMAN	56.7	8	0	8		1520000	2	2	0	2	Oxidation (M)	29336	DnaJ homolog subfamily C member 7 (Fragment) OS=Homo sapiens OX=9606 GN=DNAJC7 PE=1 SV=1
687	2013	tr|K7EIH8|K7EIH8_HUMAN	56.7	8	0	8		1520000	2	2	0	2	Oxidation (M)	29713	DnaJ homolog subfamily C member 7 (Fragment) OS=Homo sapiens OX=9606 GN=DNAJC7 PE=1 SV=8
687	2015	tr|K7EPP7|K7EPP7_HUMAN	56.7	8	0	8		1520000	2	2	0	2	Oxidation (M)	28704	DnaJ homolog subfamily C member 7 OS=Homo sapiens OX=9606 GN=DNAJC7 PE=1 SV=1
437	1225	sp|Q8TCG1|CIP2A_HUMAN	56.65	3	0	3		825000	3	3	0	3	Oxidation (M)	102185	Protein CIP2A OS=Homo sapiens OX=9606 GN=CIP2A PE=1 SV=2
437	1226	tr|A0A087X211|A0A087X211_HUMAN	56.65	3	0	3		825000	3	3	0	3	Oxidation (M)	102282	Protein CIP2A OS=Homo sapiens OX=9606 GN=CIP2A PE=1 SV=1
684	2042	sp|Q14669|TRIPC_HUMAN	56.43	1	0	1		88600	1	1	0	1		220432	E3 ubiquitin-protein ligase TRIP12 OS=Homo sapiens OX=9606 GN=TRIP12 PE=1 SV=1
466	1518	sp|P35249|RFC4_HUMAN	56.25	9	2	7	40600	876000	4	4	1	3		39682	Replication factor C subunit 4 OS=Homo sapiens OX=9606 GN=RFC4 PE=1 SV=2
466	1522	tr|C9J8M3|C9J8M3_HUMAN	56.25	15	4	12	40600	876000	4	4	1	3		23648	Replication factor C subunit 4 (Fragment) OS=Homo sapiens OX=9606 GN=RFC4 PE=1 SV=1
466	1523	tr|C9JZI1|C9JZI1_HUMAN	56.25	10	2	7	40600	876000	4	4	1	3		36878	Replication factor C subunit 4 OS=Homo sapiens OX=9606 GN=RFC4 PE=1 SV=1
466	1625	tr|C9JXZ7|C9JXZ7_HUMAN	56.25	27	7	20	40600	876000	4	4	1	3		13340	Replication factor C subunit 4 (Fragment) OS=Homo sapiens OX=9606 GN=RFC4 PE=1 SV=1
466	1626	tr|C9JTT7|C9JTT7_HUMAN	56.25	20	5	15	40600	876000	4	4	1	3		18033	Replication factor C subunit 4 (Fragment) OS=Homo sapiens OX=9606 GN=RFC4 PE=1 SV=1
466	1921	tr|C9JGY5|C9JGY5_HUMAN	56.25	26	0	26		876000	3	3	0	3		10088	Replication factor C subunit 4 (Fragment) OS=Homo sapiens OX=9606 GN=RFC4 PE=1 SV=1
466	1922	tr|F8WE44|F8WE44_HUMAN	56.25	26	0	26		876000	3	3	0	3		10292	Replication factor C subunit 4 OS=Homo sapiens OX=9606 GN=RFC4 PE=1 SV=1
664	1851	tr|U3KQT1|U3KQT1_HUMAN	56.23	18	0	18		639000	2	2	0	2		13118	S-formylglutathione hydrolase (Fragment) OS=Homo sapiens OX=9606 GN=ESD PE=1 SV=1
664	1852	tr|H7BZT7|H7BZT7_HUMAN	56.23	9	0	9		639000	2	2	0	2		25488	S-formylglutathione hydrolase (Fragment) OS=Homo sapiens OX=9606 GN=ESD PE=1 SV=1
664	1853	tr|X6RA14|X6RA14_HUMAN	56.23	8	0	8		639000	2	2	0	2		28226	S-formylglutathione hydrolase OS=Homo sapiens OX=9606 GN=ESD PE=1 SV=1
664	1854	sp|P10768|ESTD_HUMAN	56.23	7	0	7		639000	2	2	0	2		31463	S-formylglutathione hydrolase OS=Homo sapiens OX=9606 GN=ESD PE=1 SV=2
587	1600	sp|P60981|DEST_HUMAN	56.21	13	0	13		54200	3	1	0	3	Oxidation (M)	18506	Destrin OS=Homo sapiens OX=9606 GN=DSTN PE=1 SV=3
587	1639	tr|F6RFD5|F6RFD5_HUMAN	56.21	16	0	16		54200	3	1	0	3	Oxidation (M)	15397	Destrin OS=Homo sapiens OX=9606 GN=DSTN PE=1 SV=1
564	1652	tr|B3KVK2|B3KVK2_HUMAN	56.05	9	0	9		363000	2	1	0	2	Carbamidomethylation	25935	Guanine nucleotide-binding protein G(I)/G(S)/G(T) subunit beta-1 OS=Homo sapiens OX=9606 GN=GNB1 PE=1 SV=1
564	1653	sp|P62873|GBB1_HUMAN	56.05	6	0	6		363000	2	1	0	2	Carbamidomethylation	37377	Guanine nucleotide-binding protein G(I)/G(S)/G(T) subunit beta-1 OS=Homo sapiens OX=9606 GN=GNB1 PE=1 SV=3
488	1671	sp|P25311|ZA2G_HUMAN	55.71	11	11	3	210000	786000	3	3	3	2	Carbamidomethylation	34259	Zinc-alpha-2-glycoprotein OS=Homo sapiens OX=9606 GN=AZGP1 PE=1 SV=2
549	1513	tr|E9PB90|E9PB90_HUMAN	55.7	2	0	2		66600	2	1	0	2	Oxidation (M)	98973	Hexokinase-2 OS=Homo sapiens OX=9606 GN=HK2 PE=1 SV=1
549	1514	sp|P52789|HXK2_HUMAN	55.7	2	0	2		66600	2	1	0	2	Oxidation (M)	102380	Hexokinase-2 OS=Homo sapiens OX=9606 GN=HK2 PE=1 SV=2
753	2162	sp|P35520|CBS_HUMAN	55.7	2	0	2		1460000	1	1	0	1		60587	Cystathionine beta-synthase OS=Homo sapiens OX=9606 GN=CBS PE=1 SV=2
753	2163	sp|P0DN79|CBSL_HUMAN	55.7	2	0	2		1460000	1	1	0	1		60587	Cystathionine beta-synthase-like protein OS=Homo sapiens OX=9606 GN=CBSL PE=1 SV=1
753	2425	tr|H7C2H4|H7C2H4_HUMAN	55.7	4	0	4		1460000	1	1	0	1		24763	Cystathionine beta-synthase (Fragment) OS=Homo sapiens OX=9606 GN=CBS PE=1 SV=1
636	1856	tr|C9JPM4|C9JPM4_HUMAN	55.65	17	0	17		373000	2	2	0	2	Oxidation (M)	14553	ADP-ribosylation factor 4 (Fragment) OS=Homo sapiens OX=9606 GN=ARF4 PE=1 SV=1
636	1857	sp|P18085|ARF4_HUMAN	55.65	12	0	12		373000	2	2	0	2	Oxidation (M)	20511	ADP-ribosylation factor 4 OS=Homo sapiens OX=9606 GN=ARF4 PE=1 SV=3
519	1948	sp|P49773|HINT1_HUMAN	55.36	18	18	0	411000		2	2	4	0	Carbamidomethylation	13802	Histidine triad nucleotide-binding protein 1 OS=Homo sapiens OX=9606 GN=HINT1 PE=1 SV=2
451	1067	sp|P48444|COPD_HUMAN	55.32	9	0	9		2510000	5	5	0	5	Oxidation (M)	57210	Coatomer subunit delta OS=Homo sapiens OX=9606 GN=ARCN1 PE=1 SV=1
451	1068	tr|B0YIW6|B0YIW6_HUMAN	55.32	9	0	9		2510000	5	5	0	5	Oxidation (M)	61626	Archain 1 isoform CRA_a OS=Homo sapiens OX=9606 GN=ARCN1 PE=1 SV=1
455	1281	sp|P27348|1433T_HUMAN	55.32	19	3	19		1300000	5	2	1	5	Acetylation (Protein N-term); Oxidation (M)	27764	14-3-3 protein theta OS=Homo sapiens OX=9606 GN=YWHAQ PE=1 SV=1
455	1335	tr|E9PG15|E9PG15_HUMAN	55.32	26	5	26		1300000	4	2	1	4	Acetylation (Protein N-term); Oxidation (M)	17048	14-3-3 protein theta (Fragment) OS=Homo sapiens OX=9606 GN=YWHAQ PE=1 SV=1
584	1558	sp|Q9BY77|PDIP3_HUMAN	55.29	6	0	6		179000	2	2	0	2		46089	Polymerase delta-interacting protein 3 OS=Homo sapiens OX=9606 GN=POLDIP3 PE=1 SV=2
584	1559	tr|F6VRR5|F6VRR5_HUMAN	55.29	6	0	6		179000	2	2	0	2		48104	Polymerase delta-interacting protein 3 OS=Homo sapiens OX=9606 GN=POLDIP3 PE=1 SV=1
590	1751	sp|O95793|STAU1_HUMAN	55.14	5	0	5		35100	2	2	0	2	Oxidation (M)	63182	Double-stranded RNA-binding protein Staufen homolog 1 OS=Homo sapiens OX=9606 GN=STAU1 PE=1 SV=2
390	1198	sp|Q9Y5B9|SP16H_HUMAN	55.1	6	0	6		1920000	5	5	0	6		119914	FACT complex subunit SPT16 OS=Homo sapiens OX=9606 GN=SUPT16H PE=1 SV=1
126	1861	sp|B9A064|IGLL5_HUMAN	54.63	11	11	11	4130000	6810000	3	2	13	10	Carbamidomethylation; Deamidation (NQ)	23063	Immunoglobulin lambda-like polypeptide 5 OS=Homo sapiens OX=9606 GN=IGLL5 PE=2 SV=2
126	1862	tr|A0A0B4J231|A0A0B4J231_HUMAN	54.63	11	11	11	4130000	6810000	3	2	13	10	Carbamidomethylation; Deamidation (NQ)	23150	Immunoglobulin lambda-like polypeptide 5 OS=Homo sapiens OX=9606 GN=IGLL5 PE=1 SV=1
452	1200	sp|Q16543|CDC37_HUMAN	54.58	13	0	13		1720000	4	4	0	4	Oxidation (M)	44468	Hsp90 co-chaperone Cdc37 OS=Homo sapiens OX=9606 GN=CDC37 PE=1 SV=1
452	1203	tr|K7EKQ2|K7EKQ2_HUMAN	54.58	14	0	14		1720000	4	4	0	4	Oxidation (M)	41660	Hsp90 co-chaperone Cdc37 (Fragment) OS=Homo sapiens OX=9606 GN=CDC37 PE=1 SV=1
632	1741	tr|Q3BDU5|Q3BDU5_HUMAN	54.53	5	0	5		326000	2	2	0	2		55638	Prelamin-A/C OS=Homo sapiens OX=9606 GN=LMNA PE=1 SV=1
632	1742	sp|P02545|LMNA_HUMAN	54.53	4	0	4		326000	2	2	0	2		74140	Prelamin-A/C OS=Homo sapiens OX=9606 GN=LMNA PE=1 SV=1
557	1448	sp|Q6PI48|SYDM_HUMAN	54.16	4	0	4		2330000	3	3	0	3	Carbamidomethylation; Oxidation (M)	73563	Aspartate--tRNA ligase mitochondrial OS=Homo sapiens OX=9606 GN=DARS2 PE=1 SV=1
548	1328	sp|P36776|LONM_HUMAN	53.91	3	0	3		390000	3	3	0	3	Oxidation (M)	106489	Lon protease homolog mitochondrial OS=Homo sapiens OX=9606 GN=LONP1 PE=1 SV=2
548	1333	tr|K7EJE8|K7EJE8_HUMAN	53.91	3	0	3		390000	3	3	0	3	Oxidation (M)	93297	Lon protease homolog mitochondrial OS=Homo sapiens OX=9606 GN=LONP1 PE=1 SV=1
548	1334	tr|K7EKE6|K7EKE6_HUMAN	53.91	3	0	3		390000	3	3	0	3	Oxidation (M)	95180	Lon protease homolog mitochondrial OS=Homo sapiens OX=9606 GN=LONP1 PE=1 SV=1
527	1259	tr|E9PK52|E9PK52_HUMAN	53.71	9	0	9		2010000	7	6	0	8	Acetylation (Protein N-term); Oxidation (M); Deamidation (NQ)	90997	Band 4.1-like protein 2 OS=Homo sapiens OX=9606 GN=EPB41L2 PE=1 SV=1
527	1260	tr|E9PHY5|E9PHY5_HUMAN	53.71	8	0	8		2010000	7	6	0	8	Acetylation (Protein N-term); Oxidation (M); Deamidation (NQ)	104360	Band 4.1-like protein 2 OS=Homo sapiens OX=9606 GN=EPB41L2 PE=1 SV=1
527	1261	sp|O43491|E41L2_HUMAN	53.71	7	0	7		2010000	7	6	0	8	Acetylation (Protein N-term); Oxidation (M); Deamidation (NQ)	112588	Band 4.1-like protein 2 OS=Homo sapiens OX=9606 GN=EPB41L2 PE=1 SV=1
527	1287	tr|E9PII3|E9PII3_HUMAN	53.71	6	0	6		890000	4	3	0	5	Acetylation (Protein N-term)	79257	Band 4.1-like protein 2 OS=Homo sapiens OX=9606 GN=EPB41L2 PE=1 SV=1
550	1574	sp|Q9NR12|PDLI7_HUMAN	53.66	5	0	5		474000	2	2	0	2		49845	PDZ and LIM domain protein 7 OS=Homo sapiens OX=9606 GN=PDLIM7 PE=1 SV=1
572	1325	sp|Q08945|SSRP1_HUMAN	53.65	4	0	4		572000	3	3	0	4	Carbamidomethylation; Oxidation (M)	81075	FACT complex subunit SSRP1 OS=Homo sapiens OX=9606 GN=SSRP1 PE=1 SV=1
522	1413	tr|K7EQA1|K7EQA1_HUMAN	53.63	36	36	0	440000		3	3	3	0		10004	Programmed cell death protein 5 OS=Homo sapiens OX=9606 GN=PDCD5 PE=1 SV=1
522	1416	sp|O14737|PDCD5_HUMAN	53.63	25	25	0	440000		3	3	3	0		14285	Programmed cell death protein 5 OS=Homo sapiens OX=9606 GN=PDCD5 PE=1 SV=3
610	1754	sp|P36542|ATPG_HUMAN	53.62	7	0	7		1650000	2	2	0	2		32996	ATP synthase subunit gamma mitochondrial OS=Homo sapiens OX=9606 GN=ATP5F1C PE=1 SV=1
741	1670	sp|Q96P70|IPO9_HUMAN	53.54	2	0	2		1690000	3	3	0	3		115963	Importin-9 OS=Homo sapiens OX=9606 GN=IPO9 PE=1 SV=3
463	1360	sp|Q04917|1433F_HUMAN	53.24	11	3	11		548000	3	1	1	3		28219	14-3-3 protein eta OS=Homo sapiens OX=9606 GN=YWHAH PE=1 SV=4
463	1485	tr|A2IDB2|A2IDB2_HUMAN	53.24	12	5	12		548000	2	1	1	2		18675	14-3-3 protein eta (Fragment) OS=Homo sapiens OX=9606 GN=YWHAH PE=1 SV=1
713	1499	sp|P50995|ANX11_HUMAN	53.23	6	1	6	137000	1310000	3	3	1	3		54390	Annexin A11 OS=Homo sapiens OX=9606 GN=ANXA11 PE=1 SV=1
391	1266	sp|P52732|KIF11_HUMAN	53.11	4	0	4		754000	5	5	0	5		119159	Kinesin-like protein KIF11 OS=Homo sapiens OX=9606 GN=KIF11 PE=1 SV=2
486	1486	sp|P62277|RS13_HUMAN	52.95	19	5	19		557000	3	2	1	4		17222	40S ribosomal protein S13 OS=Homo sapiens OX=9606 GN=RPS13 PE=1 SV=2
486	1727	tr|E9PS50|E9PS50_HUMAN	52.95	19	0	19		557000	2	2	0	3		12460	40S ribosomal protein S13 (Fragment) OS=Homo sapiens OX=9606 GN=RPS13 PE=1 SV=1
486	1728	tr|J3KMX5|J3KMX5_HUMAN	52.95	15	0	15		557000	2	2	0	3		16733	40S ribosomal protein S13 OS=Homo sapiens OX=9606 GN=RPS13 PE=1 SV=1
502	1343	sp|Q8WVV4|POF1B_HUMAN	52.7	6	2	4	35200	1060000	3	3	1	2		68065	Protein POF1B OS=Homo sapiens OX=9606 GN=POF1B PE=1 SV=3
671	2626	tr|C9JA05|C9JA05_HUMAN	52.61	17	0	17		207000	1	1	0	2		8168	Immunoglobulin J chain (Fragment) OS=Homo sapiens OX=9606 GN=JCHAIN PE=1 SV=1
671	2627	tr|D6RHJ6|D6RHJ6_HUMAN	52.61	8	0	8		207000	1	1	0	2		17679	Immunoglobulin J chain (Fragment) OS=Homo sapiens OX=9606 GN=JCHAIN PE=1 SV=1
671	2628	tr|D6RD17|D6RD17_HUMAN	52.61	8	0	8		207000	1	1	0	2		18020	Immunoglobulin J chain (Fragment) OS=Homo sapiens OX=9606 GN=JCHAIN PE=1 SV=8
671	2629	sp|P01591|IGJ_HUMAN	52.61	8	0	8		207000	1	1	0	2		18099	Immunoglobulin J chain OS=Homo sapiens OX=9606 GN=JCHAIN PE=1 SV=4
532	1362	sp|Q09028|RBBP4_HUMAN	52.42	10	2	10		119000	4	1	1	4	Carbamidomethylation; Acetylation (Protein N-term)	47656	Histone-binding protein RBBP4 OS=Homo sapiens OX=9606 GN=RBBP4 PE=1 SV=3
637	1888	sp|Q13595|TRA2A_HUMAN	52.41	9	9	0	42900		2	2	2	0	Oxidation (M)	32689	Transformer-2 protein homolog alpha OS=Homo sapiens OX=9606 GN=TRA2A PE=1 SV=1
504	1386	sp|Q6E0U4|DMKN_HUMAN	52.35	7	7	0	1030000		3	3	3	0		47082	Dermokine OS=Homo sapiens OX=9606 GN=DMKN PE=1 SV=3
551	1700	sp|P62879|GBB2_HUMAN	52.34	6	0	6		246000	2	1	0	2	Carbamidomethylation	37331	Guanine nucleotide-binding protein G(I)/G(S)/G(T) subunit beta-2 OS=Homo sapiens OX=9606 GN=GNB2 PE=1 SV=3
551	1730	tr|E7EP32|E7EP32_HUMAN	52.34	7	0	7		246000	2	1	0	2	Carbamidomethylation	32408	Guanine nucleotide-binding protein G(I)/G(S)/G(T) subunit beta-2 OS=Homo sapiens OX=9606 GN=GNB2 PE=1 SV=1
441	1250	sp|P43686|PRS6B_HUMAN	52.13	11	0	11		2200000	5	4	0	6	Oxidation (M)	47366	26S proteasome regulatory subunit 6B OS=Homo sapiens OX=9606 GN=PSMC4 PE=1 SV=2
500	1314	tr|Q5H909|Q5H909_HUMAN	52.01	10	0	10		500000	4	4	0	4	Oxidation (M)	63139	Melanoma-associated antigen D2 OS=Homo sapiens OX=9606 GN=MAGED2 PE=1 SV=2
500	1315	sp|Q9UNF1|MAGD2_HUMAN	52.01	10	0	10		500000	4	4	0	4	Oxidation (M)	64954	Melanoma-associated antigen D2 OS=Homo sapiens OX=9606 GN=MAGED2 PE=1 SV=2
908	2482	sp|Q9UJC3|HOOK1_HUMAN	51.8	2	0	2		302000	1	1	0	1	Carbamidomethylation	84648	Protein Hook homolog 1 OS=Homo sapiens OX=9606 GN=HOOK1 PE=1 SV=2
730	2192	tr|E9PNW0|E9PNW0_HUMAN	51.63	25	0	25		245000	2	2	0	2	Oxidation (M)	12250	Nucleosome assembly protein 1-like 4 (Fragment) OS=Homo sapiens OX=9606 GN=NAP1L4 PE=1 SV=1
730	2193	tr|E9PJJ2|E9PJJ2_HUMAN	51.63	21	0	21		245000	2	2	0	2	Oxidation (M)	14653	Nucleosome assembly protein 1-like 4 (Fragment) OS=Homo sapiens OX=9606 GN=NAP1L4 PE=1 SV=1
730	2194	tr|E9PS34|E9PS34_HUMAN	51.63	20	0	20		245000	2	2	0	2	Oxidation (M)	15282	Nucleosome assembly protein 1-like 4 (Fragment) OS=Homo sapiens OX=9606 GN=NAP1L4 PE=1 SV=1
730	2195	tr|E9PNJ7|E9PNJ7_HUMAN	51.63	19	0	19		245000	2	2	0	2	Oxidation (M)	16000	Nucleosome assembly protein 1-like 4 (Fragment) OS=Homo sapiens OX=9606 GN=NAP1L4 PE=1 SV=1
730	2196	tr|E9PKT8|E9PKT8_HUMAN	51.63	16	0	16		245000	2	2	0	2	Oxidation (M)	19156	Nucleosome assembly protein 1-like 4 (Fragment) OS=Homo sapiens OX=9606 GN=NAP1L4 PE=1 SV=1
730	2197	tr|C9J6D1|C9J6D1_HUMAN	51.63	15	0	15		245000	2	2	0	2	Oxidation (M)	20261	Nucleosome assembly protein 1-like 4 (Fragment) OS=Homo sapiens OX=9606 GN=NAP1L4 PE=1 SV=1
730	2198	tr|C9JZI7|C9JZI7_HUMAN	51.63	10	0	10		245000	2	2	0	2	Oxidation (M)	31840	Nucleosome assembly protein 1-like 4 (Fragment) OS=Homo sapiens OX=9606 GN=NAP1L4 PE=1 SV=1
730	2199	sp|Q99733|NP1L4_HUMAN	51.63	7	0	7		245000	2	2	0	2	Oxidation (M)	42823	Nucleosome assembly protein 1-like 4 OS=Homo sapiens OX=9606 GN=NAP1L4 PE=1 SV=1
730	2202	tr|F8W543|F8W543_HUMAN	51.63	3	0	3		164000	1	1	0	1		38200	Nucleosome assembly protein 1-like 1 OS=Homo sapiens OX=9606 GN=NAP1L1 PE=1 SV=1
730	2203	tr|B7Z9C2|B7Z9C2_HUMAN	51.63	3	0	3		164000	1	1	0	1		40512	Nucleosome assembly protein 1-like 1 OS=Homo sapiens OX=9606 GN=NAP1L1 PE=1 SV=1
730	2204	tr|H0YIV4|H0YIV4_HUMAN	51.63	3	0	3		164000	1	1	0	1		44714	Nucleosome assembly protein 1-like 1 (Fragment) OS=Homo sapiens OX=9606 GN=NAP1L1 PE=1 SV=1
730	2205	sp|P55209|NP1L1_HUMAN	51.63	3	0	3		164000	1	1	0	1		45374	Nucleosome assembly protein 1-like 1 OS=Homo sapiens OX=9606 GN=NAP1L1 PE=1 SV=1
730	2229	tr|F8VV59|F8VV59_HUMAN	51.63	3	0	3		164000	1	1	0	1		38029	Nucleosome assembly protein 1-like 1 OS=Homo sapiens OX=9606 GN=NAP1L1 PE=1 SV=1
730	2230	tr|F8W0J6|F8W0J6_HUMAN	51.63	3	0	3		164000	1	1	0	1		43868	Nucleosome assembly protein 1-like 1 OS=Homo sapiens OX=9606 GN=NAP1L1 PE=1 SV=1
730	2231	tr|F5H4R6|F5H4R6_HUMAN	51.63	3	0	3		164000	1	1	0	1		44627	Nucleosome assembly protein 1-like 1 OS=Homo sapiens OX=9606 GN=NAP1L1 PE=1 SV=1
730	2453	tr|H0YH88|H0YH88_HUMAN	51.63	6	0	6		164000	1	1	0	1		21086	Nucleosome assembly protein 1-like 1 (Fragment) OS=Homo sapiens OX=9606 GN=NAP1L1 PE=1 SV=1
730	2454	tr|H0YHC3|H0YHC3_HUMAN	51.63	5	0	5		164000	1	1	0	1		23418	Nucleosome assembly protein 1-like 1 (Fragment) OS=Homo sapiens OX=9606 GN=NAP1L1 PE=1 SV=1
730	2455	tr|F8W020|F8W020_HUMAN	51.63	5	0	5		164000	1	1	0	1		24366	Nucleosome assembly protein 1-like 1 (Fragment) OS=Homo sapiens OX=9606 GN=NAP1L1 PE=1 SV=1
730	2456	tr|F8W118|F8W118_HUMAN	51.63	5	0	5		164000	1	1	0	1		24694	Nucleosome assembly protein 1-like 1 (Fragment) OS=Homo sapiens OX=9606 GN=NAP1L1 PE=1 SV=1
730	2457	tr|F8VXI6|F8VXI6_HUMAN	51.63	5	0	5		164000	1	1	0	1		24998	Nucleosome assembly protein 1-like 1 (Fragment) OS=Homo sapiens OX=9606 GN=NAP1L1 PE=1 SV=1
730	2458	tr|F8VUX1|F8VUX1_HUMAN	51.63	4	0	4		164000	1	1	0	1		27724	Nucleosome assembly protein 1-like 1 (Fragment) OS=Homo sapiens OX=9606 GN=NAP1L1 PE=1 SV=1
730	2459	tr|F8VY35|F8VY35_HUMAN	51.63	4	0	4		164000	1	1	0	1		31021	Nucleosome assembly protein 1-like 1 (Fragment) OS=Homo sapiens OX=9606 GN=NAP1L1 PE=1 SV=1
730	2633	tr|F8VRJ2|F8VRJ2_HUMAN	51.63	9	0	9		164000	1	1	0	1		13500	Nucleosome assembly protein 1-like 1 (Fragment) OS=Homo sapiens OX=9606 GN=NAP1L1 PE=1 SV=1
730	2634	tr|A8MXH2|A8MXH2_HUMAN	51.63	6	0	6		164000	1	1	0	1		18152	Nucleosome assembly protein 1-like 4 (Fragment) OS=Homo sapiens OX=9606 GN=NAP1L4 PE=1 SV=2
730	2635	tr|F8VVB5|F8VVB5_HUMAN	51.63	6	0	6		164000	1	1	0	1		18796	Nucleosome assembly protein 1-like 1 (Fragment) OS=Homo sapiens OX=9606 GN=NAP1L1 PE=1 SV=1
781	2140	tr|E9PCX7|E9PCX7_HUMAN	51.53	1	0	1		0	1	1	0	1		99729	NAD(P) transhydrogenase mitochondrial OS=Homo sapiens OX=9606 GN=NNT PE=1 SV=1
781	2141	sp|Q13423|NNTM_HUMAN	51.53	1	0	1		0	1	1	0	1		113895	NAD(P) transhydrogenase mitochondrial OS=Homo sapiens OX=9606 GN=NNT PE=1 SV=3
540	1441	tr|G8JLG1|G8JLG1_HUMAN	51.48	2	0	2		1170000	3	3	0	3	Oxidation (M)	140859	Structural maintenance of chromosomes protein OS=Homo sapiens OX=9606 GN=SMC1A PE=1 SV=2
540	1442	sp|Q14683|SMC1A_HUMAN	51.48	2	0	2		1170000	3	3	0	3	Oxidation (M)	143233	Structural maintenance of chromosomes protein 1A OS=Homo sapiens OX=9606 GN=SMC1A PE=1 SV=2
665	1897	sp|P63092|GNAS2_HUMAN	51.45	7	0	7		391000	2	2	0	2		45665	Guanine nucleotide-binding protein G(s) subunit alpha isoforms short OS=Homo sapiens OX=9606 GN=GNAS PE=1 SV=1
665	1898	sp|Q5JWF2|GNAS1_HUMAN	51.45	3	0	3		391000	2	2	0	2		111024	Guanine nucleotide-binding protein G(s) subunit alpha isoforms XLas OS=Homo sapiens OX=9606 GN=GNAS PE=1 SV=2
567	1889	sp|P51665|PSMD7_HUMAN	51.42	7	0	7		320000	2	2	0	2		37025	26S proteasome non-ATPase regulatory subunit 7 OS=Homo sapiens OX=9606 GN=PSMD7 PE=1 SV=2
606	1722	sp|Q9NXH9|TRM1_HUMAN	51.41	3	0	3		159000	2	2	0	2		72234	tRNA (guanine(26)-N(2))-dimethyltransferase OS=Homo sapiens OX=9606 GN=TRMT1 PE=1 SV=1
508	1215	sp|P35606|COPB2_HUMAN	51.38	4	0	4		637000	3	3	0	3		102487	Coatomer subunit beta' OS=Homo sapiens OX=9606 GN=COPB2 PE=1 SV=2
782	2177	sp|Q9BXB4|OSB11_HUMAN	51.25	2	0	2		62900	1	1	0	1		83643	Oxysterol-binding protein-related protein 11 OS=Homo sapiens OX=9606 GN=OSBPL11 PE=1 SV=2
362	1274	sp|P61254|RL26_HUMAN	51.07	32	0	32		7510000	6	6	0	7	Oxidation (M)	17258	60S ribosomal protein L26 OS=Homo sapiens OX=9606 GN=RPL26 PE=1 SV=1
612	1839	sp|O43290|SNUT1_HUMAN	50.99	4	0	4		55600	2	2	0	2		90255	U4/U6.U5 tri-snRNP-associated protein 1 OS=Homo sapiens OX=9606 GN=SART1 PE=1 SV=1
909	2494	sp|Q9NS69|TOM22_HUMAN	50.89	8	0	8		464000	1	1	0	1	Oxidation (M)	15522	Mitochondrial import receptor subunit TOM22 homolog OS=Homo sapiens OX=9606 GN=TOMM22 PE=1 SV=3
897	2305	sp|Q9Y696|CLIC4_HUMAN	50.86	8	0	8		1770000	2	2	0	2	Carbamidomethylation	28772	Chloride intracellular channel protein 4 OS=Homo sapiens OX=9606 GN=CLIC4 PE=1 SV=4
604	1703	tr|H0Y5J4|H0Y5J4_HUMAN	50.85	6	0	6		720000	2	2	0	2		40279	Drebrin-like protein (Fragment) OS=Homo sapiens OX=9606 GN=DBNL PE=1 SV=1
604	1704	tr|B4DDD6|B4DDD6_HUMAN	50.85	6	0	6		720000	2	2	0	2		45746	Drebrin-like protein OS=Homo sapiens OX=9606 GN=DBNL PE=1 SV=1
604	1705	sp|Q9UJU6|DBNL_HUMAN	50.85	5	0	5		720000	2	2	0	2		48207	Drebrin-like protein OS=Homo sapiens OX=9606 GN=DBNL PE=1 SV=1
669	1996	sp|P14174|MIF_HUMAN	50.78	17	17	0	413000		2	2	2	0	Carbamidomethylation; Oxidation (M)	12476	Macrophage migration inhibitory factor OS=Homo sapiens OX=9606 GN=MIF PE=1 SV=4
453	1273	sp|Q9UBF2|COPG2_HUMAN	50.57	3	0	3		537000	3	2	0	3		97622	Coatomer subunit gamma-2 OS=Homo sapiens OX=9606 GN=COPG2 PE=1 SV=1
483	1319	tr|D6RAN4|D6RAN4_HUMAN	50.38	14	6	14	45800	2600000	3	3	1	4		20775	60S ribosomal protein L9 (Fragment) OS=Homo sapiens OX=9606 GN=RPL9 PE=1 SV=8
483	1320	tr|H0Y9V9|H0Y9V9_HUMAN	50.38	13	5	13	45800	2600000	3	3	1	4		21578	60S ribosomal protein L9 (Fragment) OS=Homo sapiens OX=9606 GN=RPL9 PE=1 SV=1
483	1321	sp|P32969|RL9_HUMAN	50.38	13	5	13	45800	2600000	3	3	1	4		21863	60S ribosomal protein L9 OS=Homo sapiens OX=9606 GN=RPL9 PE=1 SV=1
556	1316	sp|P42285|MTREX_HUMAN	50.34	4	0	4		1290000	5	5	0	5		117805	Exosome RNA helicase MTR4 OS=Homo sapiens OX=9606 GN=MTREX PE=1 SV=3
510	1283	tr|H0Y8R1|H0Y8R1_HUMAN	50.2	9	0	9		865000	3	3	0	3	Oxidation (M)	47390	G-rich sequence factor 1 (Fragment) OS=Homo sapiens OX=9606 GN=GRSF1 PE=1 SV=1
510	1289	tr|F5H5I6|F5H5I6_HUMAN	50.2	9	0	9		865000	3	3	0	3	Oxidation (M)	47971	G-rich sequence factor 1 OS=Homo sapiens OX=9606 GN=GRSF1 PE=1 SV=2
510	1290	tr|H0YAK1|H0YAK1_HUMAN	50.2	8	0	8		865000	3	3	0	3	Oxidation (M)	51030	G-rich sequence factor 1 (Fragment) OS=Homo sapiens OX=9606 GN=GRSF1 PE=1 SV=1
510	1291	sp|Q12849|GRSF1_HUMAN	50.2	8	0	8		865000	3	3	0	3	Oxidation (M)	53126	G-rich sequence factor 1 OS=Homo sapiens OX=9606 GN=GRSF1 PE=1 SV=3
823	2189	tr|F5GZS6|F5GZS6_HUMAN	49.83	2	0	2		490000	1	1	0	1		64873	4F2 cell-surface antigen heavy chain OS=Homo sapiens OX=9606 GN=SLC3A2 PE=1 SV=1
823	2190	sp|P08195|4F2_HUMAN	49.83	2	0	2		490000	1	1	0	1		67994	4F2 cell-surface antigen heavy chain OS=Homo sapiens OX=9606 GN=SLC3A2 PE=1 SV=3
823	2191	tr|J3KPF3|J3KPF3_HUMAN	49.83	2	0	2		490000	1	1	0	1		68101	4F2 cell-surface antigen heavy chain OS=Homo sapiens OX=9606 GN=SLC3A2 PE=1 SV=1
823	2401	tr|F5H867|F5H867_HUMAN	49.83	10	0	10		490000	1	1	0	1		14757	4F2 cell-surface antigen heavy chain (Fragment) OS=Homo sapiens OX=9606 GN=SLC3A2 PE=1 SV=1
823	2402	tr|F5H0E2|F5H0E2_HUMAN	49.83	9	0	9		490000	1	1	0	1		15754	4F2 cell-surface antigen heavy chain (Fragment) OS=Homo sapiens OX=9606 GN=SLC3A2 PE=1 SV=1
823	2403	tr|H0YFS2|H0YFS2_HUMAN	49.83	5	0	5		490000	1	1	0	1		26167	4F2 cell-surface antigen heavy chain (Fragment) OS=Homo sapiens OX=9606 GN=SLC3A2 PE=1 SV=1
640	1990	sp|Q96J01|THOC3_HUMAN	49.51	5	0	5		1720000	2	2	0	2		38772	THO complex subunit 3 OS=Homo sapiens OX=9606 GN=THOC3 PE=1 SV=1
668	1985	sp|Q9BQ67|GRWD1_HUMAN	49.46	4	0	4		1740000	2	2	0	2	Carbamidomethylation	49419	Glutamate-rich WD repeat-containing protein 1 OS=Homo sapiens OX=9606 GN=GRWD1 PE=1 SV=1
472	1181	tr|M0QZR8|M0QZR8_HUMAN	49.41	4	0	4		691000	4	3	0	6	Carbamidomethylation; Oxidation (M)	111685	DNA polymerase OS=Homo sapiens OX=9606 GN=POLD1 PE=1 SV=1
472	1184	sp|P28340|DPOD1_HUMAN	49.41	3	0	3		691000	4	3	0	6	Carbamidomethylation; Oxidation (M)	123631	DNA polymerase delta catalytic subunit OS=Homo sapiens OX=9606 GN=POLD1 PE=1 SV=2
472	1185	tr|M0R2B7|M0R2B7_HUMAN	49.41	3	0	3		691000	4	3	0	6	Carbamidomethylation; Oxidation (M)	126388	DNA polymerase OS=Homo sapiens OX=9606 GN=POLD1 PE=1 SV=1
969	2667	tr|J3KSP2|J3KSP2_HUMAN	49.14	62	62	0	20600		1	1	1	0		2559	60S ribosomal protein L38 (Fragment) OS=Homo sapiens OX=9606 GN=RPL38 PE=1 SV=1
969	2668	tr|J3KT73|J3KT73_HUMAN	49.14	20	20	0	20600		1	1	1	0		7565	60S ribosomal protein L38 OS=Homo sapiens OX=9606 GN=RPL38 PE=1 SV=1
969	2669	tr|J3QL01|J3QL01_HUMAN	49.14	19	19	0	20600		1	1	1	0		7977	60S ribosomal protein L38 OS=Homo sapiens OX=9606 GN=RPL38 PE=1 SV=1
969	2670	sp|P63173|RL38_HUMAN	49.14	19	19	0	20600		1	1	1	0		8218	60S ribosomal protein L38 OS=Homo sapiens OX=9606 GN=RPL38 PE=1 SV=2
424	1886	sp|Q01469|FABP5_HUMAN	49.1	21	21	0	450000		2	2	4	0	Carbamidomethylation; Acetylation (Protein N-term); Deamidation (NQ)	15164	Fatty acid-binding protein epidermal OS=Homo sapiens OX=9606 GN=FABP5 PE=1 SV=3
638	1912	tr|E9PG39|E9PG39_HUMAN	49.04	8	0	8		317000	2	2	0	2	Carbamidomethylation	26925	Acylglycerol kinase mitochondrial OS=Homo sapiens OX=9606 GN=AGK PE=1 SV=1
638	1913	tr|E9PC15|E9PC15_HUMAN	49.04	5	0	5		317000	2	2	0	2	Carbamidomethylation	43797	Acylglycerol kinase mitochondrial OS=Homo sapiens OX=9606 GN=AGK PE=1 SV=1
638	1914	sp|Q53H12|AGK_HUMAN	49.04	5	0	5		317000	2	2	0	2	Carbamidomethylation	47137	Acylglycerol kinase mitochondrial OS=Homo sapiens OX=9606 GN=AGK PE=1 SV=2
497	1248	tr|H7BXY3|H7BXY3_HUMAN	48.92	3	0	3		431000	3	3	0	4	Oxidation (M)	130550	Putative ATP-dependent RNA helicase DHX30 OS=Homo sapiens OX=9606 GN=DHX30 PE=1 SV=1
497	1249	sp|Q7L2E3|DHX30_HUMAN	48.92	3	0	3		431000	3	3	0	4	Oxidation (M)	133938	Putative ATP-dependent RNA helicase DHX30 OS=Homo sapiens OX=9606 GN=DHX30 PE=1 SV=1
535	1715	sp|Q8WWK9|CKAP2_HUMAN	48.9	2	0	2		967000	2	2	0	2		76987	Cytoskeleton-associated protein 2 OS=Homo sapiens OX=9606 GN=CKAP2 PE=1 SV=1
501	1337	sp|P08237|PFKAM_HUMAN	48.82	6	0	6		667000	4	3	0	4	Oxidation (M)	85183	ATP-dependent 6-phosphofructokinase muscle type OS=Homo sapiens OX=9606 GN=PFKM PE=1 SV=2
533	1368	sp|P27824|CALX_HUMAN	48.58	6	2	4	781000	3890000	4	4	1	3	Oxidation (M)	67568	Calnexin OS=Homo sapiens OX=9606 GN=CANX PE=1 SV=2
966	2642	sp|P40937|RFC5_HUMAN	48.58	5	0	5		267000	1	1	0	1	Acetylation (Protein N-term); Oxidation (M)	38497	Replication factor C subunit 5 OS=Homo sapiens OX=9606 GN=RFC5 PE=1 SV=1
516	1752	sp|P31327|CPSM_HUMAN	48.51	1	1	1	520000	1450000	2	1	1	2	Oxidation (M)	164939	Carbamoyl-phosphate synthase [ammonia] mitochondrial OS=Homo sapiens OX=9606 GN=CPS1 PE=1 SV=2
482	1312	sp|Q2TAY7|SMU1_HUMAN	48.31	7	0	7		674000	3	3	0	3	Carbamidomethylation; Oxidation (M)	57544	WD40 repeat-containing protein SMU1 OS=Homo sapiens OX=9606 GN=SMU1 PE=1 SV=2
561	1598	sp|P26599|PTBP1_HUMAN	48.1	3	0	3		1600000	2	2	0	2		57221	Polypyrimidine tract-binding protein 1 OS=Homo sapiens OX=9606 GN=PTBP1 PE=1 SV=1
561	1602	tr|A0A0D9SF20|A0A0D9SF20_HUMAN	48.1	9	0	9		1600000	2	2	0	2		21913	Polypyrimidine tract binding protein 1 isoform CRA_e OS=Homo sapiens OX=9606 GN=PTBP1 PE=1 SV=1
561	1607	tr|A0A0U1RRM4|A0A0U1RRM4_HUMAN	48.1	3	0	3		1600000	2	2	0	2		62464	Polypyrimidine tract-binding protein 1 OS=Homo sapiens OX=9606 GN=PTBP1 PE=1 SV=1
561	1611	tr|A6NLN1|A6NLN1_HUMAN	48.1	3	0	3		1600000	2	2	0	2		56511	Polypyrimidine tract binding protein 1 isoform CRA_b OS=Homo sapiens OX=9606 GN=PTBP1 PE=1 SV=4
561	1665	tr|A0A087WUW5|A0A087WUW5_HUMAN	48.1	22	0	22		1600000	2	2	0	2		9035	Polypyrimidine tract-binding protein 1 (Fragment) OS=Homo sapiens OX=9606 GN=PTBP1 PE=1 SV=6
786	2254	tr|A0A087WY55|A0A087WY55_HUMAN	48.03	4	0	4		52200	1	1	0	1	Oxidation (M)	31102	Chromosome 6 open reading frame 55 isoform CRA_b OS=Homo sapiens OX=9606 GN=VTA1 PE=1 SV=1
786	2255	sp|Q9NP79|VTA1_HUMAN	48.03	3	0	3		52200	1	1	0	1	Oxidation (M)	33879	Vacuolar protein sorting-associated protein VTA1 homolog OS=Homo sapiens OX=9606 GN=VTA1 PE=1 SV=1
786	2452	tr|Q5TGM0|Q5TGM0_HUMAN	48.03	4	0	4		52200	1	1	0	1	Oxidation (M)	27331	Vacuolar protein sorting-associated protein VTA1 homolog OS=Homo sapiens OX=9606 GN=VTA1 PE=1 SV=1
967	2644	tr|B1AMU4|B1AMU4_HUMAN	48	9	0	9		79800	1	1	0	1	Carbamidomethylation	19535	Exosome complex component CSL4 OS=Homo sapiens OX=9606 GN=EXOSC1 PE=1 SV=1
666	1918	sp|P07384|CAN1_HUMAN	47.91	3	0	3		1060000	2	2	0	2		81890	Calpain-1 catalytic subunit OS=Homo sapiens OX=9606 GN=CAPN1 PE=1 SV=1
822	2184	tr|A0A0D9SG77|A0A0D9SG77_HUMAN	47.88	1	0	1		199000	1	1	0	1		88083	Ubiquitin-protein ligase E3A OS=Homo sapiens OX=9606 GN=UBE3A PE=1 SV=1
822	2185	tr|A0A1B0GVL3|A0A1B0GVL3_HUMAN	47.88	1	0	1		199000	1	1	0	1		93544	Ubiquitin-protein ligase E3A OS=Homo sapiens OX=9606 GN=UBE3A PE=1 SV=1
822	2186	sp|Q05086|UBE3A_HUMAN	47.88	1	0	1		199000	1	1	0	1		100688	Ubiquitin-protein ligase E3A OS=Homo sapiens OX=9606 GN=UBE3A PE=1 SV=4
822	2645	tr|A0A0D9SES7|A0A0D9SES7_HUMAN	47.88	7	0	7		199000	1	1	0	1		16635	Ubiquitin-protein ligase E3A (Fragment) OS=Homo sapiens OX=9606 GN=UBE3A PE=1 SV=1
822	2646	tr|A0A0D9SF91|A0A0D9SF91_HUMAN	47.88	6	0	6		199000	1	1	0	1		21092	Ubiquitin-protein ligase E3A (Fragment) OS=Homo sapiens OX=9606 GN=UBE3A PE=1 SV=1
822	2647	tr|A0A0D9SGI3|A0A0D9SGI3_HUMAN	47.88	5	0	5		199000	1	1	0	1		26500	Ubiquitin-protein ligase E3A (Fragment) OS=Homo sapiens OX=9606 GN=UBE3A PE=1 SV=1
789	2286	tr|F2Z3G4|F2Z3G4_HUMAN	47.85	6	0	6		902000	1	1	0	1		20900	Importin subunit alpha-5 OS=Homo sapiens OX=9606 GN=KPNA1 PE=1 SV=1
789	2507	tr|C9J352|C9J352_HUMAN	47.85	7	0	7		902000	1	1	0	1		19389	Importin subunit alpha-5 (Fragment) OS=Homo sapiens OX=9606 GN=KPNA1 PE=1 SV=1
789	2508	tr|C9JWD9|C9JWD9_HUMAN	47.85	6	0	6		902000	1	1	0	1		19879	Importin subunit alpha-5 (Fragment) OS=Homo sapiens OX=9606 GN=KPNA1 PE=1 SV=1
789	2509	tr|C9J4U1|C9J4U1_HUMAN	47.85	5	0	5		902000	1	1	0	1		24320	Importin subunit alpha-5 (Fragment) OS=Homo sapiens OX=9606 GN=KPNA1 PE=1 SV=8
789	2510	tr|C9JYI4|C9JYI4_HUMAN	47.85	3	0	3		902000	1	1	0	1		36830	Importin subunit alpha-5 (Fragment) OS=Homo sapiens OX=9606 GN=KPNA1 PE=1 SV=1
789	2511	sp|P52294|IMA5_HUMAN	47.85	2	0	2		902000	1	1	0	1		60222	Importin subunit alpha-5 OS=Homo sapiens OX=9606 GN=KPNA1 PE=1 SV=3
559	1496	sp|Q8WWM7|ATX2L_HUMAN	47.79	4	0	4		1020000	3	3	0	3		113374	Ataxin-2-like protein OS=Homo sapiens OX=9606 GN=ATXN2L PE=1 SV=2
667	1969	tr|D6RC71|D6RC71_HUMAN	47.46	18	0	18		315000	2	2	0	2	Carbamidomethylation	19691	Syntaxin-18 (Fragment) OS=Homo sapiens OX=9606 GN=STX18 PE=1 SV=1
667	1970	tr|D6RF48|D6RF48_HUMAN	47.46	10	0	10		315000	2	2	0	2	Carbamidomethylation	35421	Syntaxin-18 OS=Homo sapiens OX=9606 GN=STX18 PE=1 SV=1
667	1971	sp|Q9P2W9|STX18_HUMAN	47.46	9	0	9		315000	2	2	0	2	Carbamidomethylation	38674	Syntaxin-18 OS=Homo sapiens OX=9606 GN=STX18 PE=1 SV=1
649	2422	sp|Q9GZT9|EGLN1_HUMAN	47.46	6	0	6		186000	1	1	0	2		46021	Egl nine homolog 1 OS=Homo sapiens OX=9606 GN=EGLN1 PE=1 SV=1
456	1370	tr|E9PC52|E9PC52_HUMAN	47.38	10	2	10		163000	4	1	1	5	Carbamidomethylation; Acetylation (Protein N-term); Oxidation (M)	46938	Histone-binding protein RBBP7 OS=Homo sapiens OX=9606 GN=RBBP7 PE=1 SV=1
456	1371	sp|Q16576|RBBP7_HUMAN	47.38	9	2	9		163000	4	1	1	5	Carbamidomethylation; Acetylation (Protein N-term); Oxidation (M)	47820	Histone-binding protein RBBP7 OS=Homo sapiens OX=9606 GN=RBBP7 PE=1 SV=1
592	1891	sp|Q9Y285|SYFA_HUMAN	47.34	4	0	4		1150000	2	2	0	2		57564	Phenylalanine--tRNA ligase alpha subunit OS=Homo sapiens OX=9606 GN=FARSA PE=1 SV=3
592	1892	tr|K7ER00|K7ER00_HUMAN	47.34	4	0	4		1150000	2	2	0	2		62395	Phenylalanine--tRNA ligase alpha subunit OS=Homo sapiens OX=9606 GN=FARSA PE=1 SV=1
464	1377	tr|H0YEH2|H0YEH2_HUMAN	47.25	3	0	3		1820000	3	3	0	4	Oxidation (M)	120234	Pumilio homolog 1 (Fragment) OS=Homo sapiens OX=9606 GN=PUM1 PE=1 SV=1
464	1378	sp|Q14671|PUM1_HUMAN	47.25	3	0	3		1820000	3	3	0	4	Oxidation (M)	126473	Pumilio homolog 1 OS=Homo sapiens OX=9606 GN=PUM1 PE=1 SV=3
464	1379	tr|Q5T1Z4|Q5T1Z4_HUMAN	47.25	3	0	3		1820000	3	3	0	4	Oxidation (M)	126756	Pumilio homolog 1 OS=Homo sapiens OX=9606 GN=PUM1 PE=1 SV=1
464	1380	tr|Q5T1Z8|Q5T1Z8_HUMAN	47.25	3	0	3		1820000	3	3	0	4	Oxidation (M)	130108	Pumilio homolog 1 OS=Homo sapiens OX=9606 GN=PUM1 PE=1 SV=1
464	1385	tr|E9PR38|E9PR38_HUMAN	47.25	3	0	3		1820000	3	3	0	4	Oxidation (M)	100500	Pumilio homolog 1 OS=Homo sapiens OX=9606 GN=PUM1 PE=1 SV=1
898	2350	tr|A8MX94|A8MX94_HUMAN	47.2	16	16	0	90200		2	2	2	0		19480	Glutathione S-transferase P OS=Homo sapiens OX=9606 GN=GSTP1 PE=1 SV=1
898	2351	sp|P09211|GSTP1_HUMAN	47.2	13	13	0	90200		2	2	2	0		23356	Glutathione S-transferase P OS=Homo sapiens OX=9606 GN=GSTP1 PE=1 SV=2
608	1735	sp|P13010|XRCC5_HUMAN	47.02	2	0	2		1560000	2	2	0	2		82705	X-ray repair cross-complementing protein 5 OS=Homo sapiens OX=9606 GN=XRCC5 PE=1 SV=3
467	1540	tr|M0QXU7|M0QXU7_HUMAN	46.99	9	0	9		1200000	2	2	0	3		31160	Mitochondrial import inner membrane translocase subunit TIM44 (Fragment) OS=Homo sapiens OX=9606 GN=TIMM44 PE=1 SV=1
467	1541	sp|O43615|TIM44_HUMAN	46.99	6	0	6		1200000	2	2	0	3		51356	Mitochondrial import inner membrane translocase subunit TIM44 OS=Homo sapiens OX=9606 GN=TIMM44 PE=1 SV=2
575	1405	sp|Q92621|NU205_HUMAN	46.97	2	0	2		1120000	3	3	0	3		227919	Nuclear pore complex protein Nup205 OS=Homo sapiens OX=9606 GN=NUP205 PE=1 SV=3
605	1709	sp|Q3MHD2|LSM12_HUMAN	46.51	11	0	11		1440000	2	2	0	2		21701	Protein LSM12 homolog OS=Homo sapiens OX=9606 GN=LSM12 PE=1 SV=2
605	1824	tr|K7ELG9|K7ELG9_HUMAN	46.51	10	0	10		1440000	2	2	0	2		24955	Protein LSM12 homolog OS=Homo sapiens OX=9606 GN=LSM12 PE=1 SV=1
609	1753	sp|Q9NR50|EI2BG_HUMAN	46.44	5	0	5		473000	2	2	0	2		50240	Translation initiation factor eIF-2B subunit gamma OS=Homo sapiens OX=9606 GN=EIF2B3 PE=1 SV=1
525	1943	sp|P01876|IGHA1_HUMAN	46.24	5	3	5	58600	121000	2	2	1	2		37655	Immunoglobulin heavy constant alpha 1 OS=Homo sapiens OX=9606 GN=IGHA1 PE=1 SV=2
525	1944	tr|A0A286YEY1|A0A286YEY1_HUMAN	46.24	5	3	5	58600	121000	2	2	1	2		42849	Immunoglobulin heavy constant alpha 1 (Fragment) OS=Homo sapiens OX=9606 GN=IGHA1 PE=1 SV=1
576	1419	sp|Q969Q6|P2R3C_HUMAN	46.05	7	0	7		330000	3	3	0	3	Oxidation (M)	53316	Serine/threonine-protein phosphatase 2A regulatory subunit B'' subunit gamma OS=Homo sapiens OX=9606 GN=PPP2R3C PE=1 SV=1
534	1349	tr|F5GZQ3|F5GZQ3_HUMAN	45.85	8	0	8		6090000	4	4	0	5	Oxidation (M)	49597	Trifunctional enzyme subunit beta mitochondrial OS=Homo sapiens OX=9606 GN=HADHB PE=1 SV=1
534	1350	sp|P55084|ECHB_HUMAN	45.85	8	0	8		6090000	4	4	0	5	Oxidation (M)	51294	Trifunctional enzyme subunit beta mitochondrial OS=Homo sapiens OX=9606 GN=HADHB PE=1 SV=3
534	1361	tr|B5MD38|B5MD38_HUMAN	45.85	11	0	11		6090000	4	4	0	5	Oxidation (M)	37924	Trifunctional enzyme subunit beta mitochondrial OS=Homo sapiens OX=9606 GN=HADHB PE=1 SV=1
583	1520	sp|P61224|RAP1B_HUMAN	45.72	10	0	10		1330000	2	2	0	2		20825	Ras-related protein Rap-1b OS=Homo sapiens OX=9606 GN=RAP1B PE=1 SV=1
583	1945	tr|F5GYB5|F5GYB5_HUMAN	45.72	13	0	13		1330000	2	2	0	2		15467	Ras-related protein Rap-1b OS=Homo sapiens OX=9606 GN=RAP1B PE=1 SV=1
672	2660	sp|Q96D46|NMD3_HUMAN	45.55	3	0	3		201000	1	1	0	2		57603	60S ribosomal export protein NMD3 OS=Homo sapiens OX=9606 GN=NMD3 PE=1 SV=1
672	2661	tr|C9JA08|C9JA08_HUMAN	45.55	3	0	3		201000	1	1	0	2		60126	60S ribosomal export protein NMD3 OS=Homo sapiens OX=9606 GN=NMD3 PE=1 SV=1
968	2663	tr|B5MD87|B5MD87_HUMAN	45.48	8	0	8		42200	1	1	0	1		14341	Pyrroline-5-carboxylate reductase 3 OS=Homo sapiens OX=9606 GN=PYCR3 PE=1 SV=2
968	2665	sp|Q53H96|P5CR3_HUMAN	45.48	4	0	4		42200	1	1	0	1		28663	Pyrroline-5-carboxylate reductase 3 OS=Homo sapiens OX=9606 GN=PYCR3 PE=1 SV=3
968	2666	tr|A0A0A0MQS1|A0A0A0MQS1_HUMAN	45.48	4	0	4		42200	1	1	0	1		29893	Pyrroline-5-carboxylate reductase OS=Homo sapiens OX=9606 GN=PYCR3 PE=1 SV=1
641	1998	sp|P61106|RAB14_HUMAN	45.43	9	0	9		702000	2	1	0	2		23897	Ras-related protein Rab-14 OS=Homo sapiens OX=9606 GN=RAB14 PE=1 SV=4
630	1663	sp|Q96SB4|SRPK1_HUMAN	45.4	3	0	3		574000	2	2	0	2		74325	SRSF protein kinase 1 OS=Homo sapiens OX=9606 GN=SRPK1 PE=1 SV=2
630	1664	tr|H3BLV9|H3BLV9_HUMAN	45.4	3	0	3		574000	2	2	0	2		76040	SRSF protein kinase 1 (Fragment) OS=Homo sapiens OX=9606 GN=SRPK1 PE=1 SV=1
683	1855	sp|Q96R06|SPAG5_HUMAN	45.31	2	1	2	49900	1080000	3	3	1	2	Carbamidomethylation	134422	Sperm-associated antigen 5 OS=Homo sapiens OX=9606 GN=SPAG5 PE=1 SV=2
683	2664	tr|K7ELG0|K7ELG0_HUMAN	45.31	7	0	7		539000	1	1	0	1		22169	Sperm-associated antigen 5 (Fragment) OS=Homo sapiens OX=9606 GN=SPAG5 PE=1 SV=1
729	2180	sp|Q92522|H1X_HUMAN	45.05	12	4	8	84400	1830000	2	2	1	1		22487	Histone H1x OS=Homo sapiens OX=9606 GN=H1FX PE=1 SV=1
611	1773	tr|B4DY09|B4DY09_HUMAN	44.97	12	0	12		1670000	3	3	0	3	Oxidation (M)	38910	Interleukin enhancer-binding factor 2 OS=Homo sapiens OX=9606 GN=ILF2 PE=1 SV=1
611	1774	sp|Q12905|ILF2_HUMAN	44.97	11	0	11		1670000	3	3	0	3	Oxidation (M)	43062	Interleukin enhancer-binding factor 2 OS=Homo sapiens OX=9606 GN=ILF2 PE=1 SV=2
593	1972	sp|Q96C01|F136A_HUMAN	44.94	12	12	0	349000		2	2	2	0	Carbamidomethylation; Acetylation (Protein N-term)	15641	Protein FAM136A OS=Homo sapiens OX=9606 GN=FAM136A PE=1 SV=1
593	1983	tr|E7EQY1|E7EQY1_HUMAN	44.94	7	7	0	349000		2	2	2	0	Carbamidomethylation; Acetylation (Protein N-term)	26776	Protein FAM136A OS=Homo sapiens OX=9606 GN=FAM136A PE=1 SV=1
607	1734	sp|Q969Q0|RL36L_HUMAN	44.93	18	0	18		292000	2	1	0	2	Carbamidomethylation	12469	60S ribosomal protein L36a-like OS=Homo sapiens OX=9606 GN=RPL36AL PE=1 SV=3
717	2010	tr|A8MST6|A8MST6_HUMAN	44.92	3	1	2	0	0	2	2	1	1		78217	Centrosomal protein of 78 kDa OS=Homo sapiens OX=9606 GN=CEP78 PE=1 SV=2
717	2014	sp|Q5JTW2|CEP78_HUMAN	44.92	3	1	2	0	0	2	2	1	1		76396	Centrosomal protein of 78 kDa OS=Homo sapiens OX=9606 GN=CEP78 PE=1 SV=1
779	2117	sp|Q01968|OCRL_HUMAN	44.85	1	0	1		430000	1	1	0	1		104205	Inositol polyphosphate 5-phosphatase OCRL-1 OS=Homo sapiens OX=9606 GN=OCRL PE=1 SV=3
901	2417	sp|Q7KZN9|COX15_HUMAN	44.42	3	0	3		76600	1	1	0	1		46030	Cytochrome c oxidase assembly protein COX15 homolog OS=Homo sapiens OX=9606 GN=COX15 PE=1 SV=1
512	1351	sp|Q96E17|RAB3C_HUMAN	44.36	11	0	11		65500	3	1	0	3		25952	Ras-related protein Rab-3C OS=Homo sapiens OX=9606 GN=RAB3C PE=2 SV=1
740	1461	sp|P11172|UMPS_HUMAN	44.1	6	0	6		129000	3	3	0	3		52222	Uridine 5'-monophosphate synthase OS=Homo sapiens OX=9606 GN=UMPS PE=1 SV=1
970	2676	tr|F8W8R3|F8W8R3_HUMAN	43.86	3	0	3		66700	1	1	0	1		49613	DNA polymerase delta subunit 2 OS=Homo sapiens OX=9606 GN=POLD2 PE=1 SV=1
970	2677	sp|P49005|DPOD2_HUMAN	43.86	3	0	3		66700	1	1	0	1		51290	DNA polymerase delta subunit 2 OS=Homo sapiens OX=9606 GN=POLD2 PE=1 SV=1
970	2678	tr|A0A087WWF6|A0A087WWF6_HUMAN	43.86	3	0	3		66700	1	1	0	1		54696	DNA polymerase delta subunit 2 OS=Homo sapiens OX=9606 GN=POLD2 PE=1 SV=1
639	1973	tr|E9PJN5|E9PJN5_HUMAN	43.83	11	0	11		886000	2	2	0	3	Oxidation (M)	23509	Ataxin-3 (Fragment) OS=Homo sapiens OX=9606 GN=ATXN3 PE=1 SV=1
639	1974	tr|G3V4U9|G3V4U9_HUMAN	43.83	8	0	8		886000	2	2	0	3	Oxidation (M)	31610	Ataxin-3 (Fragment) OS=Homo sapiens OX=9606 GN=ATXN3 PE=1 SV=1
639	1975	tr|A0A087WXY4|A0A087WXY4_HUMAN	43.83	8	0	8		886000	2	2	0	3	Oxidation (M)	33102	Ataxin-3 OS=Homo sapiens OX=9606 GN=ATXN3 PE=1 SV=1
639	1976	tr|D3VVH9|D3VVH9_HUMAN	43.83	8	0	8		886000	2	2	0	3	Oxidation (M)	34793	Ataxin 3 variant m OS=Homo sapiens OX=9606 GN=ATXN3 PE=1 SV=1
639	1977	tr|A0A0A0MS38|A0A0A0MS38_HUMAN	43.83	7	0	7		886000	2	2	0	3	Oxidation (M)	35104	Ataxin-3 OS=Homo sapiens OX=9606 GN=ATXN3 PE=1 SV=1
639	1978	tr|A0A087X1A8|A0A087X1A8_HUMAN	43.83	7	0	7		886000	2	2	0	3	Oxidation (M)	37722	Ataxin-3 OS=Homo sapiens OX=9606 GN=ATXN3 PE=1 SV=1
639	1979	tr|G3V3R7|G3V3R7_HUMAN	43.83	7	0	7		886000	2	2	0	3	Oxidation (M)	37741	Ataxin-3 (Fragment) OS=Homo sapiens OX=9606 GN=ATXN3 PE=1 SV=1
639	1980	sp|P54252|ATX3_HUMAN	43.83	6	0	6		886000	2	2	0	3	Oxidation (M)	41250	Ataxin-3 OS=Homo sapiens OX=9606 GN=ATXN3 PE=1 SV=5
639	1981	tr|F5H211|F5H211_HUMAN	43.83	6	0	6		886000	2	2	0	3	Oxidation (M)	42420	Ataxin-3 OS=Homo sapiens OX=9606 GN=ATXN3 PE=1 SV=2
748	2047	sp|Q15386|UBE3C_HUMAN	43.83	2	1	2		264000	2	1	1	2	Oxidation (M)	123923	Ubiquitin-protein ligase E3C OS=Homo sapiens OX=9606 GN=UBE3C PE=1 SV=3
918	2681	tr|A0A087X1D8|A0A087X1D8_HUMAN	43.44	10	0	10		196000	1	1	0	1	Oxidation (M)	20033	Farnesyl pyrophosphate synthase (Fragment) OS=Homo sapiens OX=9606 GN=FDPS PE=1 SV=1
465	1502	sp|O94874|UFL1_HUMAN	43.42	4	0	4		1600000	3	3	0	4	Oxidation (M)	89595	E3 UFM1-protein ligase 1 OS=Homo sapiens OX=9606 GN=UFL1 PE=1 SV=2
971	2682	sp|Q9UKZ1|CNO11_HUMAN	43.41	2	0	2		308000	1	1	0	1		55215	CCR4-NOT transcription complex subunit 11 OS=Homo sapiens OX=9606 GN=CNOT11 PE=1 SV=1
644	2127	sp|Q7LBC6|KDM3B_HUMAN	43.31	1	0	1	839000	160000	2	2	1	1		191580	Lysine-specific demethylase 3B OS=Homo sapiens OX=9606 GN=KDM3B PE=1 SV=2
617	2237	tr|H3BV80|H3BV80_HUMAN	43.19	7	7	0	39700		1	1	2	0		24561	RNA-binding protein with serine-rich domain 1 OS=Homo sapiens OX=9606 GN=RNPS1 PE=1 SV=2
617	2439	tr|H3BPG5|H3BPG5_HUMAN	43.19	12	12	0	39700		1	1	2	0		15108	RNA binding protein S1 serine-rich domain isoform CRA_c OS=Homo sapiens OX=9606 GN=RNPS1 PE=1 SV=1
617	2440	tr|H3BMS0|H3BMS0_HUMAN	43.19	6	6	0	39700		1	1	2	0		27431	RNA-binding protein with serine-rich domain 1 OS=Homo sapiens OX=9606 GN=RNPS1 PE=1 SV=1
617	2441	tr|H3BMM9|H3BMM9_HUMAN	43.19	5	5	0	39700		1	1	2	0		31701	RNA-binding protein with serine-rich domain 1 (Fragment) OS=Homo sapiens OX=9606 GN=RNPS1 PE=1 SV=1
617	2442	tr|H3BTC0|H3BTC0_HUMAN	43.19	5	5	0	39700		1	1	2	0		33878	RNA-binding protein with serine-rich domain 1 (Fragment) OS=Homo sapiens OX=9606 GN=RNPS1 PE=1 SV=1
617	2443	sp|Q15287|RNPS1_HUMAN	43.19	5	5	0	39700		1	1	2	0		34208	RNA-binding protein with serine-rich domain 1 OS=Homo sapiens OX=9606 GN=RNPS1 PE=1 SV=1
824	2208	sp|P05387|RLA2_HUMAN	43.15	10	10	0	156000		1	1	1	0		11665	60S acidic ribosomal protein P2 OS=Homo sapiens OX=9606 GN=RPLP2 PE=1 SV=1
824	2410	tr|H0YDD8|H0YDD8_HUMAN	43.15	13	13	0	156000		1	1	1	0		9105	60S acidic ribosomal protein P2 (Fragment) OS=Homo sapiens OX=9606 GN=RPLP2 PE=1 SV=1
972	2684	tr|C9JJV0|C9JJV0_HUMAN	43.12	16	0	16		79800	1	1	0	1		8722	Serine/threonine-protein kinase 25 (Fragment) OS=Homo sapiens OX=9606 GN=STK25 PE=1 SV=1
972	2685	tr|C9JDH9|C9JDH9_HUMAN	43.12	9	0	9		79800	1	1	0	1		16366	Serine/threonine-protein kinase 25 (Fragment) OS=Homo sapiens OX=9606 GN=STK25 PE=1 SV=1
972	2686	tr|C9J6L2|C9J6L2_HUMAN	43.12	8	0	8		79800	1	1	0	1		18110	Serine/threonine-protein kinase 25 (Fragment) OS=Homo sapiens OX=9606 GN=STK25 PE=1 SV=1
972	2687	tr|C9JCC0|C9JCC0_HUMAN	43.12	8	0	8		79800	1	1	0	1		18191	Serine/threonine-protein kinase 25 (Fragment) OS=Homo sapiens OX=9606 GN=STK25 PE=1 SV=1
972	2688	tr|C9J232|C9J232_HUMAN	43.12	7	0	7		79800	1	1	0	1		19855	Serine/threonine-protein kinase 25 (Fragment) OS=Homo sapiens OX=9606 GN=STK25 PE=1 SV=1
972	2689	tr|H7C279|H7C279_HUMAN	43.12	5	0	5		79800	1	1	0	1		27907	Serine/threonine-protein kinase 25 (Fragment) OS=Homo sapiens OX=9606 GN=STK25 PE=1 SV=1
972	2690	tr|Q8NBY1|Q8NBY1_HUMAN	43.12	3	0	3		79800	1	1	0	1		43868	Serine/threonine-protein kinase 26 OS=Homo sapiens OX=9606 GN=STK26 PE=1 SV=1
972	2691	sp|Q9P289|STK26_HUMAN	43.12	3	0	3		79800	1	1	0	1		46529	Serine/threonine-protein kinase 26 OS=Homo sapiens OX=9606 GN=STK26 PE=1 SV=2
972	2692	sp|O00506|STK25_HUMAN	43.12	3	0	3		79800	1	1	0	1		48112	Serine/threonine-protein kinase 25 OS=Homo sapiens OX=9606 GN=STK25 PE=1 SV=1
972	2693	tr|B4E0Y9|B4E0Y9_HUMAN	43.12	3	0	3		79800	1	1	0	1		49184	Serine/threonine-protein kinase 26 OS=Homo sapiens OX=9606 GN=STK26 PE=1 SV=1
973	2694	tr|E5RJW4|E5RJW4_HUMAN	42.83	8	0	8		587000	1	1	0	1	Oxidation (M)	20769	Pre-mRNA-splicing factor RBM22 (Fragment) OS=Homo sapiens OX=9606 GN=RBM22 PE=1 SV=1
973	2695	tr|E5RHA8|E5RHA8_HUMAN	42.83	6	0	6		587000	1	1	0	1	Oxidation (M)	26745	Pre-mRNA-splicing factor RBM22 (Fragment) OS=Homo sapiens OX=9606 GN=RBM22 PE=1 SV=1
973	2696	sp|Q9NW64|RBM22_HUMAN	42.83	3	0	3		587000	1	1	0	1	Oxidation (M)	46896	Pre-mRNA-splicing factor RBM22 OS=Homo sapiens OX=9606 GN=RBM22 PE=1 SV=1
820	2129	sp|O14874|BCKD_HUMAN	42.74	2	0	2		52100	1	1	0	1		46360	[3-methyl-2-oxobutanoate dehydrogenase [lipoamide]] kinase mitochondrial OS=Homo sapiens OX=9606 GN=BCKDK PE=1 SV=2
820	2370	tr|H3BTL2|H3BTL2_HUMAN	42.74	4	0	4		52100	1	1	0	1		24208	[3-methyl-2-oxobutanoate dehydrogenase [lipoamide]] kinase mitochondrial (Fragment) OS=Homo sapiens OX=9606 GN=BCKDK PE=1 SV=8
820	2371	tr|H3BS02|H3BS02_HUMAN	42.74	4	0	4		52100	1	1	0	1		24448	[3-methyl-2-oxobutanoate dehydrogenase [lipoamide]] kinase mitochondrial OS=Homo sapiens OX=9606 GN=BCKDK PE=1 SV=1
828	2273	sp|A6NHT5|HMX3_HUMAN	42.42	4	0	4		469000	1	1	0	1		37825	Homeobox protein HMX3 OS=Homo sapiens OX=9606 GN=HMX3 PE=1 SV=1
749	2064	tr|H0Y400|H0Y400_HUMAN	42.26	7	0	7		152000	1	1	0	1		21798	Spliceosome RNA helicase DDX39B (Fragment) OS=Homo sapiens OX=9606 GN=DDX39B PE=1 SV=1
553	2008	tr|A0A1B0GV93|A0A1B0GV93_HUMAN	41.92	5	0	5		742000	2	2	0	3		30362	Very-long-chain 3-oxoacyl-CoA reductase OS=Homo sapiens OX=9606 GN=HSD17B12 PE=1 SV=1
553	2009	sp|Q53GQ0|DHB12_HUMAN	41.92	5	0	5		742000	2	2	0	3		34324	Very-long-chain 3-oxoacyl-CoA reductase OS=Homo sapiens OX=9606 GN=HSD17B12 PE=1 SV=2
566	1675	tr|A0A087WVM4|A0A087WVM4_HUMAN	41.9	2	0	2		497000	2	2	0	2		99312	Monofunctional C1-tetrahydrofolate synthase mitochondrial OS=Homo sapiens OX=9606 GN=MTHFD1L PE=1 SV=1
566	1676	sp|Q6UB35|C1TM_HUMAN	41.9	2	0	2		497000	2	2	0	2		105790	Monofunctional C1-tetrahydrofolate synthase mitochondrial OS=Homo sapiens OX=9606 GN=MTHFD1L PE=1 SV=1
566	1677	tr|B7ZM99|B7ZM99_HUMAN	41.9	2	0	2		497000	2	2	0	2		105889	MTHFD1L protein OS=Homo sapiens OX=9606 GN=MTHFD1L PE=1 SV=1
755	2220	sp|P02787|TRFE_HUMAN	41.89	1	1	0	110000		1	1	1	0		77064	Serotransferrin OS=Homo sapiens OX=9606 GN=TF PE=1 SV=3
755	2495	tr|H7C5E8|H7C5E8_HUMAN	41.89	6	6	0	110000		1	1	1	0		15847	Serotransferrin (Fragment) OS=Homo sapiens OX=9606 GN=TF PE=1 SV=1
755	2514	tr|E7EQB2|E7EQB2_HUMAN	41.89	1	1	0	110000		1	1	1	0		76626	Lactotransferrin (Fragment) OS=Homo sapiens OX=9606 GN=LTF PE=1 SV=1
755	2515	tr|E7ER44|E7ER44_HUMAN	41.89	1	1	0	110000		1	1	1	0		77970	Lactotransferrin OS=Homo sapiens OX=9606 GN=LTF PE=1 SV=1
755	2517	sp|P02788|TRFL_HUMAN	41.89	1	1	0	110000		1	1	1	0		78182	Lactotransferrin OS=Homo sapiens OX=9606 GN=LTF PE=1 SV=6
647	2299	sp|Q15293|RCN1_HUMAN	41.84	8	0	8		104000	2	2	0	3	Deamidation (NQ)	38890	Reticulocalbin-1 OS=Homo sapiens OX=9606 GN=RCN1 PE=1 SV=1
647	2700	tr|E9PP27|E9PP27_HUMAN	41.84	21	0	21		104000	1	1	0	2	Deamidation (NQ)	6752	Reticulocalbin-1 (Fragment) OS=Homo sapiens OX=9606 GN=RCN1 PE=1 SV=1
904	2438	sp|Q9BWD1|THIC_HUMAN	41.67	3	0	3		974000	1	1	0	1	Oxidation (M)	41351	Acetyl-CoA acetyltransferase cytosolic OS=Homo sapiens OX=9606 GN=ACAT2 PE=1 SV=2
974	2705	sp|P11166|GTR1_HUMAN	41.51	2	0	2		26100	1	1	0	1		54084	Solute carrier family 2 facilitated glucose transporter member 1 OS=Homo sapiens OX=9606 GN=SLC2A1 PE=1 SV=2
693	1408	sp|Q9Y6D9|MD1L1_HUMAN	41.43	5	0	5		1700000	4	3	0	4	Oxidation (M)	83067	Mitotic spindle assembly checkpoint protein MAD1 OS=Homo sapiens OX=9606 GN=MAD1L1 PE=1 SV=2
693	2430	tr|C9JIR0|C9JIR0_HUMAN	41.43	10	0	10		447000	1	1	0	1	Oxidation (M)	16614	Mitotic spindle assembly checkpoint protein MAD1 (Fragment) OS=Homo sapiens OX=9606 GN=MAD1L1 PE=1 SV=1
693	2431	tr|C9JJ38|C9JJ38_HUMAN	41.43	9	0	9		447000	1	1	0	1	Oxidation (M)	18164	Mitotic spindle assembly checkpoint protein MAD1 (Fragment) OS=Homo sapiens OX=9606 GN=MAD1L1 PE=1 SV=1
693	2519	tr|C9K086|C9K086_HUMAN	41.43	7	0	7		447000	1	1	0	1	Oxidation (M)	25250	Mitotic spindle assembly checkpoint protein MAD1 (Fragment) OS=Homo sapiens OX=9606 GN=MAD1L1 PE=1 SV=1
518	1894	tr|H7BZ11|H7BZ11_HUMAN	41.39	16	8	16	435000	2010000	2	1	1	2	Carbamidomethylation	13792	RPL36A-HNRNPH2 readthrough OS=Homo sapiens OX=9606 GN=RPL36A-HNRNPH2 PE=3 SV=2
518	1902	sp|P83881|RL36A_HUMAN	41.39	18	9	18	435000	2010000	2	1	1	2	Carbamidomethylation	12441	60S ribosomal protein L36a OS=Homo sapiens OX=9606 GN=RPL36A PE=1 SV=2
518	1903	tr|J3KQN4|J3KQN4_HUMAN	41.39	13	7	13	435000	2010000	2	1	1	2	Carbamidomethylation	16378	60S ribosomal protein L36a OS=Homo sapiens OX=9606 GN=RPL36A PE=1 SV=1
518	2079	tr|H0Y5B4|H0Y5B4_HUMAN	41.39	17	9	17	435000	2010000	2	1	1	2	Carbamidomethylation	13228	60S ribosomal protein L36a OS=Homo sapiens OX=9606 GN=RPL36A PE=3 SV=2
896	2214	sp|Q9BXW7|HDHD5_HUMAN	41.18	4	0	4		351000	2	2	0	2		46321	Haloacid dehalogenase-like hydrolase domain-containing 5 OS=Homo sapiens OX=9606 GN=HDHD5 PE=1 SV=1
651	2546	tr|J3QSB5|J3QSB5_HUMAN	41.16	11	11	11	155000	0	1	1	1	1	Carbamidomethylation	10789	60S ribosomal protein L36 OS=Homo sapiens OX=9606 GN=RPL36 PE=1 SV=1
651	2547	sp|Q9Y3U8|RL36_HUMAN	41.16	10	10	10	155000	0	1	1	1	1	Carbamidomethylation	12254	60S ribosomal protein L36 OS=Homo sapiens OX=9606 GN=RPL36 PE=1 SV=3
975	2712	tr|A0A087WVD7|A0A087WVD7_HUMAN	41.01	8	0	8		73200	1	1	0	1		12545	Adenylate kinase isoenzyme 6 OS=Homo sapiens OX=9606 GN=AK6 PE=1 SV=1
975	2714	tr|D6RDH4|D6RDH4_HUMAN	41.01	6	0	6		73200	1	1	0	1		16919	Adenylate kinase isoenzyme 6 OS=Homo sapiens OX=9606 GN=AK6 PE=1 SV=1
975	2716	sp|Q9Y3D8|KAD6_HUMAN	41.01	5	0	5		73200	1	1	0	1		20061	Adenylate kinase isoenzyme 6 OS=Homo sapiens OX=9606 GN=AK6 PE=1 SV=1
563	1624	sp|P19388|RPAB1_HUMAN	40.97	11	0	11		759000	2	2	0	2	Oxidation (M)	24551	DNA-directed RNA polymerases I II and III subunit RPABC1 OS=Homo sapiens OX=9606 GN=POLR2E PE=1 SV=4
563	1645	tr|A0A087WVZ9|A0A087WVZ9_HUMAN	40.97	13	0	13		759000	2	2	0	2	Oxidation (M)	21460	DNA-directed RNA polymerases I II and III subunit RPABC1 OS=Homo sapiens OX=9606 GN=POLR2E PE=1 SV=1
563	1646	tr|A0A087WWX0|A0A087WWX0_HUMAN	40.97	18	0	18		759000	2	2	0	2	Oxidation (M)	15540	DNA-directed RNA polymerases I II and III subunit RPABC1 (Fragment) OS=Homo sapiens OX=9606 GN=POLR2E PE=1 SV=1
850	2531	tr|A0A0G2JS82|A0A0G2JS82_HUMAN	40.89	1	0	1		1140000	1	1	0	1		101659	AP-2 complex subunit alpha-2 (Fragment) OS=Homo sapiens OX=9606 GN=AP2A2 PE=1 SV=1
850	2532	sp|O94973|AP2A2_HUMAN	40.89	1	0	1		1140000	1	1	0	1		103960	AP-2 complex subunit alpha-2 OS=Homo sapiens OX=9606 GN=AP2A2 PE=1 SV=2
850	2730	tr|A0A0G2JQM1|A0A0G2JQM1_HUMAN	40.89	1	0	1		1140000	1	1	0	1		70827	AP-2 complex subunit alpha-2 (Fragment) OS=Homo sapiens OX=9606 GN=AP2A2 PE=1 SV=1
850	2753	sp|O95782|AP2A1_HUMAN	40.89	1	0	1		1140000	1	1	0	1		107546	AP-2 complex subunit alpha-1 OS=Homo sapiens OX=9606 GN=AP2A1 PE=1 SV=3
817	1952	tr|G3V256|G3V256_HUMAN	40.88	3	0	3		1030000	2	2	0	2		68350	Zinc finger CCCH domain-containing protein 14 OS=Homo sapiens OX=9606 GN=ZC3H14 PE=1 SV=1
817	1953	sp|Q6PJT7|ZC3HE_HUMAN	40.88	3	0	3		1030000	2	2	0	2		82876	Zinc finger CCCH domain-containing protein 14 OS=Homo sapiens OX=9606 GN=ZC3H14 PE=1 SV=1
817	2432	tr|A0A087WTC9|A0A087WTC9_HUMAN	40.88	7	0	7		712000	1	1	0	1		16789	Zinc finger CCCH domain-containing protein 14 (Fragment) OS=Homo sapiens OX=9606 GN=ZC3H14 PE=1 SV=1
817	2476	tr|H0YJA2|H0YJA2_HUMAN	40.88	2	0	2		712000	1	1	0	1		73325	Zinc finger CCCH domain-containing protein 14 (Fragment) OS=Homo sapiens OX=9606 GN=ZC3H14 PE=1 SV=1
817	2717	tr|H0YJ87|H0YJ87_HUMAN	40.88	14	0	14		712000	1	1	0	1		8634	Zinc finger CCCH domain-containing protein 14 (Fragment) OS=Homo sapiens OX=9606 GN=ZC3H14 PE=1 SV=1
817	2718	tr|G3V5I6|G3V5I6_HUMAN	40.88	3	0	3		712000	1	1	0	1		47760	Zinc finger CCCH domain-containing protein 14 OS=Homo sapiens OX=9606 GN=ZC3H14 PE=1 SV=1
643	2089	sp|Q14694|UBP10_HUMAN	40.86	2	0	2		2020000	2	2	0	2		87134	Ubiquitin carboxyl-terminal hydrolase 10 OS=Homo sapiens OX=9606 GN=USP10 PE=1 SV=2
558	1474	sp|Q5W0B1|RN219_HUMAN	40.65	5	1	5	399000	1100000	4	4	1	4		81117	RING finger protein 219 OS=Homo sapiens OX=9606 GN=RNF219 PE=1 SV=1
919	2720	tr|A6NLM8|A6NLM8_HUMAN	40.62	7	0	7		565000	1	1	0	2		16246	Translocon-associated protein subunit delta OS=Homo sapiens OX=9606 GN=SSR4 PE=1 SV=1
919	2721	sp|P51571|SSRD_HUMAN	40.62	6	0	6		565000	1	1	0	2		18999	Translocon-associated protein subunit delta OS=Homo sapiens OX=9606 GN=SSR4 PE=1 SV=1
594	1382	sp|Q9Y512|SAM50_HUMAN	40.59	6	0	6		880000	4	4	0	4		51976	Sorting and assembly machinery component 50 homolog OS=Homo sapiens OX=9606 GN=SAMM50 PE=1 SV=3
621	2479	tr|F8W7U8|F8W7U8_HUMAN	40.58	1	0	1		72700	1	1	0	3		80522	Double-strand break repair protein MRE11 OS=Homo sapiens OX=9606 GN=MRE11 PE=1 SV=1
621	2480	sp|P49959|MRE11_HUMAN	40.58	1	0	1		72700	1	1	0	3		80593	Double-strand break repair protein MRE11 OS=Homo sapiens OX=9606 GN=MRE11 PE=1 SV=3
673	2722	tr|K7EJL1|K7EJL1_HUMAN	40.43	3	0	3		168000	1	1	0	2	Deamidation (NQ)	40296	AP-1 complex subunit mu-1 OS=Homo sapiens OX=9606 GN=AP1M1 PE=1 SV=1
673	2723	tr|E7ENJ6|E7ENJ6_HUMAN	40.43	3	0	3		168000	1	1	0	2	Deamidation (NQ)	42636	AP-1 complex subunit mu-1 OS=Homo sapiens OX=9606 GN=AP1M1 PE=1 SV=1
673	2724	sp|Q9BXS5|AP1M1_HUMAN	40.43	3	0	3		168000	1	1	0	2	Deamidation (NQ)	48587	AP-1 complex subunit mu-1 OS=Homo sapiens OX=9606 GN=AP1M1 PE=1 SV=3
907	2473	sp|Q12788|TBL3_HUMAN	40.31	2	0	2		173000	1	1	0	1		89035	Transducin beta-like protein 3 OS=Homo sapiens OX=9606 GN=TBL3 PE=1 SV=2
907	2726	tr|J3KNP2|J3KNP2_HUMAN	40.31	2	0	2		173000	1	1	0	1		77099	Transducin beta-like protein 3 (Fragment) OS=Homo sapiens OX=9606 GN=TBL3 PE=1 SV=1
976	2727	sp|O60701|UGDH_HUMAN	40.22	3	0	3		49200	1	1	0	1		55024	UDP-glucose 6-dehydrogenase OS=Homo sapiens OX=9606 GN=UGDH PE=1 SV=1
920	2728	sp|Q9H0S4|DDX47_HUMAN	40.11	4	0	4		354000	1	1	0	1		50647	Probable ATP-dependent RNA helicase DDX47 OS=Homo sapiens OX=9606 GN=DDX47 PE=1 SV=1
977	2737	sp|Q99613|EIF3C_HUMAN	40.09	1	0	1		259000	1	1	0	1		105344	Eukaryotic translation initiation factor 3 subunit C OS=Homo sapiens OX=9606 GN=EIF3C PE=1 SV=1
977	2738	sp|B5ME19|EIFCL_HUMAN	40.09	1	0	1		259000	1	1	0	1		105473	Eukaryotic translation initiation factor 3 subunit C-like protein OS=Homo sapiens OX=9606 GN=EIF3CL PE=3 SV=1
706	2062	tr|E7ERI8|E7ERI8_HUMAN	39.96	1	0	1		140000	1	1	0	1		165627	CLIP-associating protein 2 OS=Homo sapiens OX=9606 GN=CLASP2 PE=1 SV=1
706	2063	tr|E7EW49|E7EW49_HUMAN	39.96	1	0	1		140000	1	1	0	1		165698	CLIP-associating protein 2 OS=Homo sapiens OX=9606 GN=CLASP2 PE=1 SV=1
706	2065	tr|E3W994|E3W994_HUMAN	39.96	1	0	1		140000	1	1	0	1		138864	CLIP-associating protein 2 OS=Homo sapiens OX=9606 GN=CLASP2 PE=1 SV=2
706	2066	tr|J3KR49|J3KR49_HUMAN	39.96	1	0	1		140000	1	1	0	1		140907	CLIP-associating protein 2 OS=Homo sapiens OX=9606 GN=CLASP2 PE=1 SV=1
706	2067	sp|O75122|CLAP2_HUMAN	39.96	1	0	1		140000	1	1	0	1		141132	CLIP-associating protein 2 OS=Homo sapiens OX=9606 GN=CLASP2 PE=1 SV=2
706	2068	tr|A0A0U1RQI6|A0A0U1RQI6_HUMAN	39.96	1	0	1		140000	1	1	0	1		142327	CLIP-associating protein 2 OS=Homo sapiens OX=9606 GN=CLASP2 PE=1 SV=1
706	2538	tr|B3KR06|B3KR06_HUMAN	39.96	3	0	3		140000	1	1	0	1		49158	CLIP-associating protein 2 OS=Homo sapiens OX=9606 GN=CLASP2 PE=1 SV=1
706	2539	tr|E7ENG2|E7ENG2_HUMAN	39.96	3	0	3		140000	1	1	0	1		49628	CLIP-associating protein 2 OS=Homo sapiens OX=9606 GN=CLASP2 PE=1 SV=1
906	2462	tr|J3QS00|J3QS00_HUMAN	39.84	9	0	9		143000	1	1	0	1		15227	Fatty aldehyde dehydrogenase (Fragment) OS=Homo sapiens OX=9606 GN=ALDH3A2 PE=1 SV=1
906	2463	tr|I3L1M4|I3L1M4_HUMAN	39.84	7	0	7		143000	1	1	0	1		18483	Fatty aldehyde dehydrogenase (Fragment) OS=Homo sapiens OX=9606 GN=ALDH3A2 PE=1 SV=1
906	2465	tr|J3QRD1|J3QRD1_HUMAN	39.84	3	0	3		143000	1	1	0	1		44648	Fatty aldehyde dehydrogenase OS=Homo sapiens OX=9606 GN=ALDH3A2 PE=1 SV=1
906	2466	sp|P51648|AL3A2_HUMAN	39.84	2	0	2		143000	1	1	0	1		54848	Fatty aldehyde dehydrogenase OS=Homo sapiens OX=9606 GN=ALDH3A2 PE=1 SV=1
978	2739	sp|Q08752|PPID_HUMAN	39.75	4	0	4		918000	1	1	0	1	Acetylation (Protein N-term)	40764	Peptidyl-prolyl cis-trans isomerase D OS=Homo sapiens OX=9606 GN=PPID PE=1 SV=3
979	2740	tr|H0Y4E0|H0Y4E0_HUMAN	39.69	6	0	6		0	1	1	0	1	Oxidation (M)	21540	Ubiquitin carboxyl-terminal hydrolase isozyme L5 (Fragment) OS=Homo sapiens OX=9606 GN=UCHL5 PE=1 SV=1
979	2741	tr|H0Y6Y4|H0Y6Y4_HUMAN	39.69	5	0	5		0	1	1	0	1	Oxidation (M)	25454	Ubiquitin carboxyl-terminal hydrolase isozyme L5 (Fragment) OS=Homo sapiens OX=9606 GN=UCHL5 PE=1 SV=1
979	2742	sp|Q9Y5K5|UCHL5_HUMAN	39.69	3	0	3		0	1	1	0	1	Oxidation (M)	37607	Ubiquitin carboxyl-terminal hydrolase isozyme L5 OS=Homo sapiens OX=9606 GN=UCHL5 PE=1 SV=3
979	2743	tr|Q5LJA5|Q5LJA5_HUMAN	39.69	3	0	3		0	1	1	0	1	Oxidation (M)	40423	Ubiquitin carboxyl-terminal hydrolase OS=Homo sapiens OX=9606 GN=UCHL5 PE=1 SV=1
979	2744	tr|Q5LJA9|Q5LJA9_HUMAN	39.69	3	0	3		0	1	1	0	1	Oxidation (M)	41695	Ubiquitin carboxyl-terminal hydrolase (Fragment) OS=Homo sapiens OX=9606 GN=UCHL5 PE=1 SV=1
726	2044	sp|Q06210|GFPT1_HUMAN	39.5	1	0	1		0	1	1	0	1		78806	Glutamine--fructose-6-phosphate aminotransferase [isomerizing] 1 OS=Homo sapiens OX=9606 GN=GFPT1 PE=1 SV=3
726	2309	sp|O94808|GFPT2_HUMAN	39.5	1	0	1		0	1	1	0	1		76931	Glutamine--fructose-6-phosphate aminotransferase [isomerizing] 2 OS=Homo sapiens OX=9606 GN=GFPT2 PE=1 SV=3
526	2353	sp|Q7RTV0|PHF5A_HUMAN	39.48	14	14	6	357000	48300	2	2	2	1		12405	PHD finger-like domain-containing protein 5A OS=Homo sapiens OX=9606 GN=PHF5A PE=1 SV=1
834	2328	sp|Q86YT6|MIB1_HUMAN	39.42	1	0	1		134000	1	1	0	1		110136	E3 ubiquitin-protein ligase MIB1 OS=Homo sapiens OX=9606 GN=MIB1 PE=1 SV=1
819	2071	sp|O75223|GGCT_HUMAN	39.28	6	6	0	47500		1	1	1	0	Carbamidomethylation	21008	Gamma-glutamylcyclotransferase OS=Homo sapiens OX=9606 GN=GGCT PE=1 SV=1
554	2200	tr|A0A087WTA8|A0A087WTA8_HUMAN	39.08	2	2	0	2650000		3	3	3	0		129151	Collagen alpha-2(I) chain OS=Homo sapiens OX=9606 GN=COL1A2 PE=1 SV=1
554	2201	sp|P08123|CO1A2_HUMAN	39.08	2	2	0	2650000		3	3	3	0		129314	Collagen alpha-2(I) chain OS=Homo sapiens OX=9606 GN=COL1A2 PE=1 SV=7
712	1495	sp|O60264|SMCA5_HUMAN	38.33	3	0	3		864000	3	3	0	3		121905	SWI/SNF-related matrix-associated actin-dependent regulator of chromatin subfamily A member 5 OS=Homo sapiens OX=9606 GN=SMARCA5 PE=1 SV=1
900	2407	tr|E7EUM4|E7EUM4_HUMAN	38.3	15	0	15		265000	1	1	0	1		15243	Cytoplasmic dynein 1 intermediate chain 2 (Fragment) OS=Homo sapiens OX=9606 GN=DYNC1I2 PE=1 SV=1
653	2759	tr|K7EK33|K7EK33_HUMAN	38.26	4	0	4		177000	1	1	0	2		43255	DAZ-associated protein 1 OS=Homo sapiens OX=9606 GN=DAZAP1 PE=1 SV=2
742	1758	sp|O75874|IDHC_HUMAN	38.2	5	0	5		976000	2	2	0	2		46659	Isocitrate dehydrogenase [NADP] cytoplasmic OS=Homo sapiens OX=9606 GN=IDH1 PE=1 SV=2
835	2337	tr|C9IZ01|C9IZ01_HUMAN	38.12	2	0	2		100000	1	1	0	1		66035	Elongation factor G mitochondrial OS=Homo sapiens OX=9606 GN=GFM1 PE=1 SV=1
835	2340	sp|Q96RP9|EFGM_HUMAN	38.12	1	0	1		100000	1	1	0	1		83472	Elongation factor G mitochondrial OS=Homo sapiens OX=9606 GN=GFM1 PE=1 SV=2
835	2777	tr|F8WAU4|F8WAU4_HUMAN	38.12	2	0	2		100000	1	1	0	1		50912	Elongation factor G mitochondrial OS=Homo sapiens OX=9606 GN=GFM1 PE=1 SV=1
614	1920	sp|Q6P2Q9|PRP8_HUMAN	38.01	1	0	1		910000	2	2	0	2		273599	Pre-mRNA-processing-splicing factor 8 OS=Homo sapiens OX=9606 GN=PRPF8 PE=1 SV=2
645	2158	sp|Q9UBM7|DHCR7_HUMAN	37.9	4	0	4		497000	2	2	0	2	Carbamidomethylation	54489	7-dehydrocholesterol reductase OS=Homo sapiens OX=9606 GN=DHCR7 PE=1 SV=1
893	2103	tr|H0YMI6|H0YMI6_HUMAN	37.8	9	0	9		189000	2	2	0	2		20527	Proteasome subunit alpha type (Fragment) OS=Homo sapiens OX=9606 GN=PSMA4 PE=1 SV=1
893	2104	tr|H0YMA1|H0YMA1_HUMAN	37.8	8	0	8		189000	2	2	0	2		23271	Proteasome subunit alpha type (Fragment) OS=Homo sapiens OX=9606 GN=PSMA4 PE=1 SV=1
893	2105	tr|H0YMZ1|H0YMZ1_HUMAN	37.8	8	0	8		189000	2	2	0	2		24526	Proteasome subunit alpha type (Fragment) OS=Homo sapiens OX=9606 GN=PSMA4 PE=1 SV=8
893	2106	tr|H0YL69|H0YL69_HUMAN	37.8	7	0	7		189000	2	2	0	2		26376	Proteasome subunit alpha type (Fragment) OS=Homo sapiens OX=9606 GN=PSMA4 PE=1 SV=1
893	2107	sp|P25789|PSA4_HUMAN	37.8	7	0	7		189000	2	2	0	2		29484	Proteasome subunit alpha type-4 OS=Homo sapiens OX=9606 GN=PSMA4 PE=1 SV=1
893	2773	tr|H0YLS6|H0YLS6_HUMAN	37.8	7	0	7		189000	1	1	0	1		13948	Proteasome subunit alpha type OS=Homo sapiens OX=9606 GN=PSMA4 PE=1 SV=1
893	2776	tr|H0YLC2|H0YLC2_HUMAN	37.8	5	0	5		189000	1	1	0	1		19654	Proteasome subunit alpha type OS=Homo sapiens OX=9606 GN=PSMA4 PE=1 SV=1
980	2769	sp|Q86W42|THOC6_HUMAN	37.77	4	0	4		46400	1	1	0	1		37535	THO complex subunit 6 homolog OS=Homo sapiens OX=9606 GN=THOC6 PE=1 SV=1
615	1956	tr|A0A0C4DGX4|A0A0C4DGX4_HUMAN	37.74	2	0	2		819000	2	2	0	3		87388	Cullin-1 OS=Homo sapiens OX=9606 GN=CUL1 PE=1 SV=1
615	1957	sp|Q13616|CUL1_HUMAN	37.74	2	0	2		819000	2	2	0	3		89678	Cullin-1 OS=Homo sapiens OX=9606 GN=CUL1 PE=1 SV=2
714	1614	sp|Q9Y4W6|AFG32_HUMAN	37.61	3	0	3		163000	2	2	0	2	Oxidation (M)	88584	AFG3-like protein 2 OS=Homo sapiens OX=9606 GN=AFG3L2 PE=1 SV=2
714	2775	tr|K7EP56|K7EP56_HUMAN	37.61	7	0	7		42900	1	1	0	1	Oxidation (M)	23666	AFG3-like protein 2 (Fragment) OS=Homo sapiens OX=9606 GN=AFG3L2 PE=1 SV=1
623	2781	tr|B7ZBC8|B7ZBC8_HUMAN	37.34	4	4	4	79000	72200	1	1	1	2	Oxidation (M)	31829	Katanin p60 ATPase-containing subunit A1 (Fragment) OS=Homo sapiens OX=9606 GN=KATNA1 PE=1 SV=1
623	2782	sp|Q9BW62|KATL1_HUMAN	37.34	2	2	2	79000	72200	1	1	1	2	Oxidation (M)	55392	Katanin p60 ATPase-containing subunit A-like 1 OS=Homo sapiens OX=9606 GN=KATNAL1 PE=1 SV=1
623	2783	sp|O75449|KTNA1_HUMAN	37.34	2	2	2	79000	72200	1	1	1	2	Oxidation (M)	55965	Katanin p60 ATPase-containing subunit A1 OS=Homo sapiens OX=9606 GN=KATNA1 PE=1 SV=1
983	2806	sp|P62633|CNBP_HUMAN	37.34	5	0	5		1370000	1	1	0	1	Carbamidomethylation	19463	Cellular nucleic acid-binding protein OS=Homo sapiens OX=9606 GN=CNBP PE=1 SV=1
981	2797	tr|A0A096LNH5|A0A096LNH5_HUMAN	37.32	5	0	5		763000	1	1	0	1		19416	Uncharacterized protein OS=Homo sapiens OX=9606 GN=LOC102724023 PE=1 SV=1
981	2798	tr|H7C2G3|H7C2G3_HUMAN	37.32	5	0	5		763000	1	1	0	1		20302	Glutamine amidotransferase-like class 1 domain-containing 3A (Fragment) OS=Homo sapiens OX=9606 GN=GATD3A PE=1 SV=1
981	2799	tr|A0A0B4J2H4|A0A0B4J2H4_HUMAN	37.32	4	0	4		763000	1	1	0	1		24729	Uncharacterized protein OS=Homo sapiens OX=9606 GN=LOC102724023 PE=1 SV=1
981	2800	tr|H7C1F6|H7C1F6_HUMAN	37.32	4	0	4		763000	1	1	0	1		27454	Glutamine amidotransferase-like class 1 domain-containing 3A (Fragment) OS=Homo sapiens OX=9606 GN=GATD3A PE=1 SV=1
981	2801	sp|P30042|ES1_HUMAN	37.32	4	0	4		763000	1	1	0	1		28170	ES1 protein homolog mitochondrial OS=Homo sapiens OX=9606 GN=C21orf33 PE=1 SV=3
981	2802	tr|A0A0B4J2D5|A0A0B4J2D5_HUMAN	37.32	4	0	4		763000	1	1	0	1		28142	Uncharacterized protein OS=Homo sapiens OX=9606 GN=LOC102724023 PE=1 SV=1
981	2803	tr|A0A096LPI6|A0A096LPI6_HUMAN	37.32	4	0	4		763000	1	1	0	1		30495	Uncharacterized protein (Fragment) OS=Homo sapiens OX=9606 PE=4 SV=2
982	2804	tr|G5EA31|G5EA31_HUMAN	37.23	1	0	1		289000	1	1	0	1		111985	Protein transport protein Sec24C OS=Homo sapiens OX=9606 GN=SEC24C PE=1 SV=1
982	2805	sp|P53992|SC24C_HUMAN	37.23	1	0	1		289000	1	1	0	1		118325	Protein transport protein Sec24C OS=Homo sapiens OX=9606 GN=SEC24C PE=1 SV=3
370	2834	tr|A0A087X0Q4|A0A087X0Q4_HUMAN	37.2	8	7	8	73000000	91500000	2	2	3	3		11434	Immunoglobulin kappa variable 2-40 OS=Homo sapiens OX=9606 GN=IGKV2-40 PE=1 SV=1
370	2838	sp|P01615|KVD28_HUMAN	37.2	7	6	7	73000000	91500000	2	2	3	3		12957	Immunoglobulin kappa variable 2D-28 OS=Homo sapiens OX=9606 GN=IGKV2D-28 PE=1 SV=2
370	2839	sp|A0A075B6P5|KV228_HUMAN	37.2	7	6	7	73000000	91500000	2	2	3	3		12957	Immunoglobulin kappa variable 2-28 OS=Homo sapiens OX=9606 GN=IGKV2-28 PE=3 SV=1
370	2840	sp|P01614|KVD40_HUMAN	37.2	7	6	7	73000000	91500000	2	2	3	3		13310	Immunoglobulin kappa variable 2D-40 OS=Homo sapiens OX=9606 GN=IGKV2D-40 PE=1 SV=2
370	2841	sp|A0A087WW87|KV240_HUMAN	37.2	7	6	7	73000000	91500000	2	2	3	3		13310	Immunoglobulin kappa variable 2-40 OS=Homo sapiens OX=9606 GN=IGKV2-40 PE=3 SV=2
905	2451	sp|P55809|SCOT1_HUMAN	37.08	2	0	2		699000	1	1	0	1		56158	Succinyl-CoA:3-ketoacid coenzyme A transferase 1 mitochondrial OS=Homo sapiens OX=9606 GN=OXCT1 PE=1 SV=1
544	1669	sp|P11388|TOP2A_HUMAN	36.79	1	0	1		295000	2	2	0	2		174384	DNA topoisomerase 2-alpha OS=Homo sapiens OX=9606 GN=TOP2A PE=1 SV=3
546	2032	sp|P04075|ALDOA_HUMAN	36.73	9	9	4	788000	907000	3	3	3	1	Carbamidomethylation	39420	Fructose-bisphosphate aldolase A OS=Homo sapiens OX=9606 GN=ALDOA PE=1 SV=2
546	2033	tr|J3KPS3|J3KPS3_HUMAN	36.73	9	9	4	788000	907000	3	3	3	1	Carbamidomethylation	39818	Fructose-bisphosphate aldolase OS=Homo sapiens OX=9606 GN=ALDOA PE=1 SV=1
546	3057	tr|H3BR68|H3BR68_HUMAN	36.73	15	15	0	573000		2	2	2	0	Carbamidomethylation	13786	Fructose-bisphosphate aldolase A (Fragment) OS=Homo sapiens OX=9606 GN=ALDOA PE=1 SV=1
984	2813	sp|Q9UHD9|UBQL2_HUMAN	36.61	3	0	3		724000	1	1	0	1		65696	Ubiquilin-2 OS=Homo sapiens OX=9606 GN=UBQLN2 PE=1 SV=2
620	2394	sp|Q9BU76|MMTA2_HUMAN	36.6	5	5	5	38800	0	1	1	1	1		29412	Multiple myeloma tumor-associated protein 2 OS=Homo sapiens OX=9606 GN=MMTAG2 PE=1 SV=1
569	2251	sp|Q9Y5A7|NUB1_HUMAN	36.56	2	0	2		445000	1	1	0	2		70538	NEDD8 ultimate buster 1 OS=Homo sapiens OX=9606 GN=NUB1 PE=1 SV=2
569	2252	tr|H3BM14|H3BM14_HUMAN	36.56	2	0	2		445000	1	1	0	2		71922	NEDD8 ultimate buster 1 OS=Homo sapiens OX=9606 GN=NUB1 PE=1 SV=1
569	2253	tr|H3BM74|H3BM74_HUMAN	36.56	2	0	2		445000	1	1	0	2		73342	NEDD8 ultimate buster 1 OS=Homo sapiens OX=9606 GN=NUB1 PE=1 SV=1
569	2276	tr|C9JRT6|C9JRT6_HUMAN	36.56	5	0	5		445000	1	1	0	2		29539	NEDD8 ultimate buster 1 (Fragment) OS=Homo sapiens OX=9606 GN=NUB1 PE=1 SV=1
569	2277	tr|F8WDB6|F8WDB6_HUMAN	36.56	4	0	4		445000	1	1	0	2		31076	NEDD8 ultimate buster 1 OS=Homo sapiens OX=9606 GN=NUB1 PE=1 SV=1
569	2815	tr|C9J7X7|C9J7X7_HUMAN	36.56	8	0	8		445000	1	1	0	2		17929	NEDD8 ultimate buster 1 (Fragment) OS=Homo sapiens OX=9606 GN=NUB1 PE=1 SV=1
985	2814	sp|Q96GD0|PLPP_HUMAN	36.56	5	0	5		566000	1	1	0	1		31698	Pyridoxal phosphate phosphatase OS=Homo sapiens OX=9606 GN=PDXP PE=1 SV=2
346	2049	sp|Q16777|H2A2C_HUMAN	36.54	16	16	7	1820000	1020000	2	2	4	3	Deamidation (NQ)	13988	Histone H2A type 2-C OS=Homo sapiens OX=9606 GN=HIST2H2AC PE=1 SV=4
346	2050	sp|Q6FI13|H2A2A_HUMAN	36.54	15	15	7	1820000	1020000	2	2	4	3	Deamidation (NQ)	14095	Histone H2A type 2-A OS=Homo sapiens OX=9606 GN=HIST2H2AA3 PE=1 SV=3
346	2074	sp|Q99878|H2A1J_HUMAN	36.54	16	16	7	1820000	1020000	2	2	4	3	Deamidation (NQ)	13936	Histone H2A type 1-J OS=Homo sapiens OX=9606 GN=HIST1H2AJ PE=1 SV=3
346	2075	sp|Q96KK5|H2A1H_HUMAN	36.54	16	16	7	1820000	1020000	2	2	4	3	Deamidation (NQ)	13906	Histone H2A type 1-H OS=Homo sapiens OX=9606 GN=HIST1H2AH PE=1 SV=3
346	2076	sp|Q9BTM1|H2AJ_HUMAN	36.54	16	16	7	1820000	1020000	2	2	4	3	Deamidation (NQ)	14019	Histone H2A.J OS=Homo sapiens OX=9606 GN=H2AFJ PE=1 SV=1
346	2077	sp|P0C0S8|H2A1_HUMAN	36.54	15	15	7	1820000	1020000	2	2	4	3	Deamidation (NQ)	14091	Histone H2A type 1 OS=Homo sapiens OX=9606 GN=HIST1H2AG PE=1 SV=2
346	2095	sp|Q93077|H2A1C_HUMAN	36.54	7	7	7	1820000	1020000	1	1	3	3	Deamidation (NQ)	14105	Histone H2A type 1-C OS=Homo sapiens OX=9606 GN=HIST1H2AC PE=1 SV=3
346	2096	sp|Q96QV6|H2A1A_HUMAN	36.54	7	7	7	1820000	1020000	1	1	3	3	Deamidation (NQ)	14233	Histone H2A type 1-A OS=Homo sapiens OX=9606 GN=HIST1H2AA PE=1 SV=3
346	2225	sp|P20671|H2A1D_HUMAN	36.54	15	15	7	1820000	1020000	2	2	4	3	Deamidation (NQ)	14107	Histone H2A type 1-D OS=Homo sapiens OX=9606 GN=HIST1H2AD PE=1 SV=2
346	2226	tr|A0A0U1RR32|A0A0U1RR32_HUMAN	36.54	12	12	5	1820000	1020000	2	2	4	3	Deamidation (NQ)	18482	Histone H2A OS=Homo sapiens OX=9606 GN=hCG_2039566 PE=3 SV=1
346	2227	tr|A0A0U1RRH7|A0A0U1RRH7_HUMAN	36.54	12	12	5	1820000	1020000	2	2	4	3	Deamidation (NQ)	18553	Histone H2A OS=Homo sapiens OX=9606 PE=3 SV=1
346	2360	sp|Q8IUE6|H2A2B_HUMAN	36.54	7	7	7	1820000	1020000	1	1	3	3	Deamidation (NQ)	13995	Histone H2A type 2-B OS=Homo sapiens OX=9606 GN=HIST2H2AB PE=1 SV=3
346	2488	tr|C9J0D1|C9J0D1_HUMAN	36.54	7	7	7	1820000	1020000	1	1	3	3	Deamidation (NQ)	13163	Histone H2A OS=Homo sapiens OX=9606 GN=H2AFV PE=1 SV=1
346	2489	sp|P0C0S5|H2AZ_HUMAN	36.54	7	7	7	1820000	1020000	1	1	3	3	Deamidation (NQ)	13553	Histone H2A.Z OS=Homo sapiens OX=9606 GN=H2AFZ PE=1 SV=2
346	2490	sp|Q71UI9|H2AV_HUMAN	36.54	7	7	7	1820000	1020000	1	1	3	3	Deamidation (NQ)	13509	Histone H2A.V OS=Homo sapiens OX=9606 GN=H2AFV PE=1 SV=3
346	2491	sp|P04908|H2A1B_HUMAN	36.54	7	7	7	1820000	1020000	1	1	3	3	Deamidation (NQ)	14135	Histone H2A type 1-B/E OS=Homo sapiens OX=9606 GN=HIST1H2AB PE=1 SV=2
346	2492	sp|Q7L7L0|H2A3_HUMAN	36.54	7	7	7	1820000	1020000	1	1	3	3	Deamidation (NQ)	14121	Histone H2A type 3 OS=Homo sapiens OX=9606 GN=HIST3H2A PE=1 SV=3
346	2493	sp|P16104|H2AX_HUMAN	36.54	6	6	6	1820000	1020000	1	1	3	3	Deamidation (NQ)	15145	Histone H2AX OS=Homo sapiens OX=9606 GN=H2AFX PE=1 SV=2
1005	2978	sp|Q8N4V1|MMGT1_HUMAN	36.21	18	18	0	101000		1	1	1	0		14686	Membrane magnesium transporter 1 OS=Homo sapiens OX=9606 GN=MMGT1 PE=1 SV=1
750	2130	tr|E9PG22|E9PG22_HUMAN	36.1	1	0	1		623000	1	1	0	1		90310	Centrosomal protein of 97 kDa OS=Homo sapiens OX=9606 GN=CEP97 PE=1 SV=1
750	2131	sp|Q8IW35|CEP97_HUMAN	36.1	1	0	1		623000	1	1	0	1		96981	Centrosomal protein of 97 kDa OS=Homo sapiens OX=9606 GN=CEP97 PE=1 SV=1
986	2822	tr|G5E9V5|G5E9V5_HUMAN	36.1	3	0	3		97100	1	1	0	1	Oxidation (M)	41209	28S ribosomal protein S22 mitochondrial OS=Homo sapiens OX=9606 GN=MRPS22 PE=1 SV=1
745	1919	sp|O43747|AP1G1_HUMAN	36.05	3	0	3		1170000	2	2	0	2		91351	AP-1 complex subunit gamma-1 OS=Homo sapiens OX=9606 GN=AP1G1 PE=1 SV=5
744	1911	tr|F6WQW2|F6WQW2_HUMAN	36	8	0	8		8470000	2	2	0	3		31904	Ran-specific GTPase-activating protein OS=Homo sapiens OX=9606 GN=RANBP1 PE=1 SV=1
744	2080	tr|C9JXG8|C9JXG8_HUMAN	36	15	0	15		8470000	2	2	0	3		16900	Ran-specific GTPase-activating protein (Fragment) OS=Homo sapiens OX=9606 GN=RANBP1 PE=1 SV=2
744	2082	sp|P43487|RANG_HUMAN	36	11	0	11		8470000	2	2	0	3		23310	Ran-specific GTPase-activating protein OS=Homo sapiens OX=9606 GN=RANBP1 PE=1 SV=1
744	2083	tr|C9JGV6|C9JGV6_HUMAN	36	11	0	11		8470000	2	2	0	3		23217	Ran-specific GTPase-activating protein (Fragment) OS=Homo sapiens OX=9606 GN=RANBP1 PE=1 SV=8
988	2826	tr|H0YII4|H0YII4_HUMAN	35.94	9	0	9		1070000	1	1	0	1		11256	Protein DDI1 homolog 2 (Fragment) OS=Homo sapiens OX=9606 GN=DDI2 PE=1 SV=1
988	2827	tr|H0YI90|H0YI90_HUMAN	35.94	9	0	9		1070000	1	1	0	1		11855	Protein DDI1 homolog 2 (Fragment) OS=Homo sapiens OX=9606 GN=DDI2 PE=1 SV=1
988	2832	sp|Q5TDH0|DDI2_HUMAN	35.94	2	0	2		1070000	1	1	0	1		44523	Protein DDI1 homolog 2 OS=Homo sapiens OX=9606 GN=DDI2 PE=1 SV=1
642	2018	tr|A0A0G2JL47|A0A0G2JL47_HUMAN	35.9	3	0	3		0	2	2	0	2	Oxidation (M)	113466	Large proline-rich protein BAG6 OS=Homo sapiens OX=9606 GN=BAG6 PE=1 SV=1
989	2830	sp|O00505|IMA4_HUMAN	35.78	2	0	2		1960000	1	1	0	1	Acetylation (Protein N-term)	57811	Importin subunit alpha-4 OS=Homo sapiens OX=9606 GN=KPNA3 PE=1 SV=2
987	2825	sp|Q6SPF0|SAMD1_HUMAN	35.77	4	0	4		110000	1	1	0	1		56052	Atherin OS=Homo sapiens OX=9606 GN=SAMD1 PE=1 SV=1
506	2474	sp|Q99797|MIPEP_HUMAN	35.68	1	0	1		248000	1	1	0	3		80641	Mitochondrial intermediate peptidase OS=Homo sapiens OX=9606 GN=MIPEP PE=1 SV=2
990	2831	tr|H0Y9L8|H0Y9L8_HUMAN	35.63	8	0	8		409000	1	1	0	1		12193	Ribosomal oxygenase 2 (Fragment) OS=Homo sapiens OX=9606 GN=RIOX2 PE=1 SV=1
990	2833	sp|Q8IUF8|RIOX2_HUMAN	35.63	2	0	2		409000	1	1	0	1		52800	Ribosomal oxygenase 2 OS=Homo sapiens OX=9606 GN=RIOX2 PE=1 SV=1
923	2829	sp|A6NIH7|U119B_HUMAN	35.62	8	0	8		333000	1	1	0	1		28137	Protein unc-119 homolog B OS=Homo sapiens OX=9606 GN=UNC119B PE=1 SV=1
816	1439	sp|P0DN76|U2AF5_HUMAN	35.59	12	0	12		2260000	3	3	0	3	Carbamidomethylation; Oxidation (M)	27872	Splicing factor U2AF 35 kDa subunit-like protein OS=Homo sapiens OX=9606 GN=U2AF1L5 PE=1 SV=1
816	1440	sp|Q01081|U2AF1_HUMAN	35.59	12	0	12		2260000	3	3	0	3	Carbamidomethylation; Oxidation (M)	27872	Splicing factor U2AF 35 kDa subunit OS=Homo sapiens OX=9606 GN=U2AF1 PE=1 SV=3
695	2041	sp|P20042|IF2B_HUMAN	35.5	2	0	2		873000	1	1	0	1		38388	Eukaryotic translation initiation factor 2 subunit 2 OS=Homo sapiens OX=9606 GN=EIF2S2 PE=1 SV=2
654	2836	sp|P41250|GARS_HUMAN	35.49	1	0	1		47900	1	1	0	2		83166	Glycine--tRNA ligase OS=Homo sapiens OX=9606 GN=GARS PE=1 SV=3
895	2132	tr|B7Z645|B7Z645_HUMAN	35.38	4	0	4		459000	2	2	0	2		52046	Heterogeneous nuclear ribonucleoprotein Q OS=Homo sapiens OX=9606 GN=SYNCRIP PE=1 SV=1
895	2567	tr|F6UXX1|F6UXX1_HUMAN	35.38	6	0	6		174000	1	1	0	1		20257	Heterogeneous nuclear ribonucleoprotein Q (Fragment) OS=Homo sapiens OX=9606 GN=SYNCRIP PE=1 SV=1
432	2848	sp|P47929|LEG7_HUMAN	35.33	8	8	8	36700	112000	1	1	2	2		15075	Galectin-7 OS=Homo sapiens OX=9606 GN=LGALS7 PE=1 SV=2
727	2108	tr|H0YL72|H0YL72_HUMAN	35.26	2	0	2		0	1	1	0	1		35786	Isocitrate dehydrogenase [NAD] subunit alpha mitochondrial OS=Homo sapiens OX=9606 GN=IDH3A PE=1 SV=1
727	2109	sp|P50213|IDH3A_HUMAN	35.26	2	0	2		0	1	1	0	1		39592	Isocitrate dehydrogenase [NAD] subunit alpha mitochondrial OS=Homo sapiens OX=9606 GN=IDH3A PE=1 SV=1
727	2142	tr|H0YMU3|H0YMU3_HUMAN	35.26	5	0	5		0	1	1	0	1		19247	Isocitrate dehydrogenase [NAD] subunit alpha mitochondrial (Fragment) OS=Homo sapiens OX=9606 GN=IDH3A PE=1 SV=1
991	2858	sp|Q8TB61|S35B2_HUMAN	34.88	3	0	3		179000	1	1	0	1		47515	Adenosine 3'-phospho 5'-phosphosulfate transporter 1 OS=Homo sapiens OX=9606 GN=SLC35B2 PE=1 SV=1
852	2581	sp|Q9BTX1|NDC1_HUMAN	34.8	1	0	1		446000	1	1	0	1		76305	Nucleoporin NDC1 OS=Homo sapiens OX=9606 GN=NDC1 PE=1 SV=2
843	2377	sp|Q5JXB2|UE2NL_HUMAN	34.8	20	20	0	583000		2	2	2	0		17377	Putative ubiquitin-conjugating enzyme E2 N-like OS=Homo sapiens OX=9606 GN=UBE2NL PE=1 SV=1
843	2599	sp|P61088|UBE2N_HUMAN	34.8	20	20	0	583000		2	2	2	0		17138	Ubiquitin-conjugating enzyme E2 N OS=Homo sapiens OX=9606 GN=UBE2N PE=1 SV=1
843	2991	tr|F8VQQ8|F8VQQ8_HUMAN	34.8	12	12	0	460000		1	1	1	0		10089	Ubiquitin-conjugating enzyme E2 N OS=Homo sapiens OX=9606 GN=UBE2N PE=1 SV=1
842	2365	tr|F5GWX5|F5GWX5_HUMAN	34.66	1	0	1		65500	1	1	0	1		217102	Chromodomain-helicase-DNA-binding protein 4 OS=Homo sapiens OX=9606 GN=CHD4 PE=1 SV=1
842	2366	sp|Q14839|CHD4_HUMAN	34.66	1	0	1		65500	1	1	0	1		218003	Chromodomain-helicase-DNA-binding protein 4 OS=Homo sapiens OX=9606 GN=CHD4 PE=1 SV=2
842	2367	tr|A0A0C4DGG9|A0A0C4DGG9_HUMAN	34.66	1	0	1		65500	1	1	0	1		220474	Chromodomain-helicase-DNA-binding protein 4 OS=Homo sapiens OX=9606 GN=CHD4 PE=1 SV=1
775	1896	sp|Q15126|PMVK_HUMAN	34.54	10	0	10		932000	2	2	0	3		21995	Phosphomevalonate kinase OS=Homo sapiens OX=9606 GN=PMVK PE=1 SV=3
718	2052	sp|Q99567|NUP88_HUMAN	34.49	1	0	1		74500	1	1	0	1		83542	Nuclear pore complex protein Nup88 OS=Homo sapiens OX=9606 GN=NUP88 PE=1 SV=2
718	2155	tr|J3KMX1|J3KMX1_HUMAN	34.49	2	0	2		74500	1	1	0	1		78890	Nuclear pore complex protein Nup88 (Fragment) OS=Homo sapiens OX=9606 GN=NUP88 PE=1 SV=1
926	2876	tr|B4DDC6|B4DDC6_HUMAN	34.44	8	0	8		2450000	1	1	0	1		14573	Prostaglandin E synthase 3 OS=Homo sapiens OX=9606 GN=PTGES3 PE=1 SV=1
926	2878	sp|Q15185|TEBP_HUMAN	34.44	6	0	6		2450000	1	1	0	1		18697	Prostaglandin E synthase 3 OS=Homo sapiens OX=9606 GN=PTGES3 PE=1 SV=1
926	2879	tr|A0A087WYT3|A0A087WYT3_HUMAN	34.44	6	0	6		2450000	1	1	0	1		19155	Prostaglandin E synthase 3 OS=Homo sapiens OX=9606 GN=PTGES3 PE=1 SV=1
832	2297	tr|Q96I63|Q96I63_HUMAN	34.33	2	0	2		41400	1	1	0	1		82666	ATP-dependent zinc metalloprotease YME1L1 OS=Homo sapiens OX=9606 GN=YME1L1 PE=1 SV=1
832	2298	sp|Q96TA2|YMEL1_HUMAN	34.33	2	0	2		41400	1	1	0	1		86455	ATP-dependent zinc metalloprotease YME1L1 OS=Homo sapiens OX=9606 GN=YME1L1 PE=1 SV=2
694	1997	sp|Q14980|NUMA1_HUMAN	34.23	1	0	1		261000	2	2	0	2		238257	Nuclear mitotic apparatus protein 1 OS=Homo sapiens OX=9606 GN=NUMA1 PE=1 SV=2
694	2310	tr|H0YFY6|H0YFY6_HUMAN	34.23	1	0	1		261000	1	1	0	1		107418	Nuclear mitotic apparatus protein 1 (Fragment) OS=Homo sapiens OX=9606 GN=NUMA1 PE=1 SV=1
756	2279	tr|I3L2N2|I3L2N2_HUMAN	34.12	2	0	2		378000	1	1	0	1		78376	Segment polarity protein dishevelled homolog DVL-2 OS=Homo sapiens OX=9606 GN=DVL2 PE=1 SV=1
756	2280	sp|O14641|DVL2_HUMAN	34.12	2	0	2		378000	1	1	0	1		78948	Segment polarity protein dishevelled homolog DVL-2 OS=Homo sapiens OX=9606 GN=DVL2 PE=1 SV=1
756	2571	tr|I3L2W9|I3L2W9_HUMAN	34.12	3	0	3		378000	1	1	0	1		39918	Segment polarity protein dishevelled homolog DVL-2 (Fragment) OS=Homo sapiens OX=9606 GN=DVL2 PE=1 SV=1
756	2880	tr|C9K0P9|C9K0P9_HUMAN	34.12	5	0	5		378000	1	1	0	1		24341	Segment polarity protein dishevelled homolog DVL-3 (Fragment) OS=Homo sapiens OX=9606 GN=DVL3 PE=1 SV=1
756	2881	tr|I3L0M7|I3L0M7_HUMAN	34.12	4	0	4		378000	1	1	0	1		32137	Segment polarity protein dishevelled homolog DVL-2 (Fragment) OS=Homo sapiens OX=9606 GN=DVL2 PE=1 SV=1
756	2882	sp|Q92997|DVL3_HUMAN	34.12	2	0	2		378000	1	1	0	1		78055	Segment polarity protein dishevelled homolog DVL-3 OS=Homo sapiens OX=9606 GN=DVL3 PE=1 SV=2
650	2530	sp|Q9UL25|RAB21_HUMAN	34.1	4	0	4		805000	1	1	0	2	Oxidation (M)	24348	Ras-related protein Rab-21 OS=Homo sapiens OX=9606 GN=RAB21 PE=1 SV=3
994	2893	tr|H0Y5E8|H0Y5E8_HUMAN	33.99	7	0	7		245000	1	1	0	1		13083	GTP-binding protein SAR1a (Fragment) OS=Homo sapiens OX=9606 GN=SAR1A PE=1 SV=1
994	2894	tr|Q9H029|Q9H029_HUMAN	33.99	6	0	6		245000	1	1	0	1		14829	GTP-binding protein SAR1b OS=Homo sapiens OX=9606 GN=SAR1B PE=1 SV=1
994	2895	sp|Q9NR31|SAR1A_HUMAN	33.99	4	0	4		245000	1	1	0	1		22367	GTP-binding protein SAR1a OS=Homo sapiens OX=9606 GN=SAR1A PE=1 SV=1
994	2896	sp|Q9Y6B6|SAR1B_HUMAN	33.99	4	0	4		245000	1	1	0	1		22410	GTP-binding protein SAR1b OS=Homo sapiens OX=9606 GN=SAR1B PE=1 SV=1
715	1731	sp|P53618|COPB_HUMAN	33.93	4	0	4		975000	3	3	0	4		107142	Coatomer subunit beta OS=Homo sapiens OX=9606 GN=COPB1 PE=1 SV=3
915	2591	sp|Q9Y3T9|NOC2L_HUMAN	33.93	1	0	1		358000	1	1	0	1		84919	Nucleolar complex protein 2 homolog OS=Homo sapiens OX=9606 GN=NOC2L PE=1 SV=4
911	2548	sp|Q8NHV4|NEDD1_HUMAN	33.68	3	0	3		30000	1	1	0	1		71966	Protein NEDD1 OS=Homo sapiens OX=9606 GN=NEDD1 PE=1 SV=1
851	2575	tr|E9PF19|E9PF19_HUMAN	33.64	3	0	3		112000	1	1	0	1		45935	Transducin beta-like protein 2 OS=Homo sapiens OX=9606 GN=TBL2 PE=1 SV=1
851	2576	sp|Q9Y4P3|TBL2_HUMAN	33.64	3	0	3		112000	1	1	0	1		49798	Transducin beta-like protein 2 OS=Homo sapiens OX=9606 GN=TBL2 PE=1 SV=1
622	2715	sp|P06312|KV401_HUMAN	33.64	8	8	0	2050000		1	1	2	0		13380	Immunoglobulin kappa variable 4-1 OS=Homo sapiens OX=9606 GN=IGKV4-1 PE=1 SV=1
542	1553	sp|P49207|RL34_HUMAN	33.62	21	8	21	260000	11100000	4	4	1	4		13293	60S ribosomal protein L34 OS=Homo sapiens OX=9606 GN=RPL34 PE=1 SV=3
912	2557	sp|Q15555|MARE2_HUMAN	33.62	6	0	6		1720000	1	1	0	1		37031	Microtubule-associated protein RP/EB family member 2 OS=Homo sapiens OX=9606 GN=MAPRE2 PE=1 SV=1
912	2884	tr|K7EL66|K7EL66_HUMAN	33.62	13	0	13		1720000	1	1	0	1		15035	Microtubule-associated protein RP/EB family member 2 (Fragment) OS=Homo sapiens OX=9606 GN=MAPRE2 PE=1 SV=1
912	2885	tr|K7ERD8|K7ERD8_HUMAN	33.62	9	0	9		1720000	1	1	0	1		21594	Microtubule-associated protein RP/EB family member 2 (Fragment) OS=Homo sapiens OX=9606 GN=MAPRE2 PE=1 SV=1
992	2886	sp|Q9H223|EHD4_HUMAN	33.54	3	0	3		43600	1	1	0	1		61175	EH domain-containing protein 4 OS=Homo sapiens OX=9606 GN=EHD4 PE=1 SV=1
448	3038	sp|Q8N1F8|S11IP_HUMAN	33.53	1	1	1	6460000	3530000	1	1	2	3		120259	Serine/threonine-protein kinase 11-interacting protein OS=Homo sapiens OX=9606 GN=STK11IP PE=1 SV=4
899	2354	sp|P25788|PSA3_HUMAN	33.52	8	0	8		255000	2	2	0	2	Oxidation (M)	28433	Proteasome subunit alpha type-3 OS=Homo sapiens OX=9606 GN=PSMA3 PE=1 SV=2
993	2888	sp|Q92572|AP3S1_HUMAN	33.5	6	0	6		0	1	1	0	1		21732	AP-3 complex subunit sigma-1 OS=Homo sapiens OX=9606 GN=AP3S1 PE=1 SV=1
914	2572	tr|A0A087WYS6|A0A087WYS6_HUMAN	33.26	5	0	5		23600	1	1	0	1		25041	Proteasome endopeptidase complex OS=Homo sapiens OX=9606 GN=PSMA8 PE=1 SV=1
914	2574	sp|Q8TAA3|PSMA8_HUMAN	33.26	4	0	4		23600	1	1	0	1		28530	Proteasome subunit alpha-type 8 OS=Homo sapiens OX=9606 GN=PSMA8 PE=2 SV=3
914	2897	sp|O14818|PSA7_HUMAN	33.26	4	0	4		23600	1	1	0	1		27887	Proteasome subunit alpha type-7 OS=Homo sapiens OX=9606 GN=PSMA7 PE=1 SV=1
833	2311	sp|Q27J81|INF2_HUMAN	33.26	1	0	1		1020000	1	1	0	1		135624	Inverted formin-2 OS=Homo sapiens OX=9606 GN=INF2 PE=1 SV=2
996	2904	tr|F2Z2Q9|F2Z2Q9_HUMAN	33.19	13	0	13		81100	1	1	0	1		7501	Low molecular weight phosphotyrosine protein phosphatase OS=Homo sapiens OX=9606 GN=ACP1 PE=1 SV=1
996	2906	tr|G5E9R5|G5E9R5_HUMAN	33.19	11	0	11		81100	1	1	0	1		8971	Acid phosphatase 1 soluble isoform CRA_d OS=Homo sapiens OX=9606 GN=ACP1 PE=1 SV=1
996	2907	tr|D3YTI2|D3YTI2_HUMAN	33.19	11	0	11		81100	1	1	0	1		9451	Low molecular weight phosphotyrosine protein phosphatase OS=Homo sapiens OX=9606 GN=ACP1 PE=1 SV=1
996	2909	sp|P24666|PPAC_HUMAN	33.19	6	0	6		81100	1	1	0	1		18042	Low molecular weight phosphotyrosine protein phosphatase OS=Homo sapiens OX=9606 GN=ACP1 PE=1 SV=3
995	2903	tr|K7EKR9|K7EKR9_HUMAN	33.19	14	0	14		392000	1	1	0	1		10950	Ribonucleoprotein PTB-binding 1 (Fragment) OS=Homo sapiens OX=9606 GN=RAVER1 PE=1 SV=1
929	2911	tr|C9JYQ9|C9JYQ9_HUMAN	33.09	10	0	10		308000	1	1	0	1		14478	60S ribosomal protein L22-like 1 OS=Homo sapiens OX=9606 GN=RPL22L1 PE=1 SV=1
929	2912	sp|Q6P5R6|RL22L_HUMAN	33.09	10	0	10		308000	1	1	0	1		14607	60S ribosomal protein L22-like 1 OS=Homo sapiens OX=9606 GN=RPL22L1 PE=1 SV=2
929	2913	tr|H0Y8C2|H0Y8C2_HUMAN	33.09	8	0	8		308000	1	1	0	1		16900	60S ribosomal protein L22-like 1 (Fragment) OS=Homo sapiens OX=9606 GN=RPL22L1 PE=1 SV=1
619	2322	sp|Q9BX84|TRPM6_HUMAN	33.06	0	0	0	758000	606000	1	1	1	1		231706	Transient receptor potential cation channel subfamily M member 6 OS=Homo sapiens OX=9606 GN=TRPM6 PE=1 SV=2
997	2915	tr|F8VXB1|F8VXB1_HUMAN	33.06	11	0	11		79800	1	1	0	1		10628	Coatomer subunit zeta-1 (Fragment) OS=Homo sapiens OX=9606 GN=COPZ1 PE=1 SV=1
997	2916	tr|F8VUC5|F8VUC5_HUMAN	33.06	11	0	11		79800	1	1	0	1		10561	Coatomer subunit zeta-1 OS=Homo sapiens OX=9606 GN=COPZ1 PE=1 SV=1
997	2917	tr|F8W156|F8W156_HUMAN	33.06	9	0	9		79800	1	1	0	1		11982	Coatomer subunit zeta-1 OS=Homo sapiens OX=9606 GN=COPZ1 PE=1 SV=1
997	2918	tr|F8VXR1|F8VXR1_HUMAN	33.06	7	0	7		79800	1	1	0	1		15848	Coatomer subunit zeta-1 (Fragment) OS=Homo sapiens OX=9606 GN=COPZ1 PE=1 SV=1
997	2919	tr|F8VYZ4|F8VYZ4_HUMAN	33.06	6	0	6		79800	1	1	0	1		18516	Coatomer subunit zeta-1 OS=Homo sapiens OX=9606 GN=COPZ1 PE=1 SV=1
997	2920	tr|F8VYE0|F8VYE0_HUMAN	33.06	6	0	6		79800	1	1	0	1		18781	Coatomer subunit zeta-1 OS=Homo sapiens OX=9606 GN=COPZ1 PE=1 SV=1
997	2921	sp|P61923|COPZ1_HUMAN	33.06	6	0	6		79800	1	1	0	1		20198	Coatomer subunit zeta-1 OS=Homo sapiens OX=9606 GN=COPZ1 PE=1 SV=1
997	2922	tr|F8VVA7|F8VVA7_HUMAN	33.06	5	0	5		79800	1	1	0	1		22340	Coatomer subunit zeta-1 OS=Homo sapiens OX=9606 GN=COPZ1 PE=1 SV=1
933	2988	tr|F8W7Q4|F8W7Q4_HUMAN	32.97	8	8	0	83600		1	1	1	0		16515	Protein FAM162A OS=Homo sapiens OX=9606 GN=FAM162A PE=1 SV=1
933	2989	sp|Q96A26|F162A_HUMAN	32.97	7	7	0	83600		1	1	1	0		17342	Protein FAM162A OS=Homo sapiens OX=9606 GN=FAM162A PE=1 SV=2
931	2931	sp|O15269|SPTC1_HUMAN	32.89	2	0	2		350000	1	1	0	1		52744	Serine palmitoyltransferase 1 OS=Homo sapiens OX=9606 GN=SPTLC1 PE=1 SV=1
598	1530	sp|O43143|DHX15_HUMAN	32.86	4	0	4		930000	3	3	0	3	Oxidation (M)	90933	Pre-mRNA-splicing factor ATP-dependent RNA helicase DHX15 OS=Homo sapiens OX=9606 GN=DHX15 PE=1 SV=2
468	2097	sp|Q01082|SPTB2_HUMAN	32.76	1	0	1		55600	1	1	0	3		274608	Spectrin beta chain non-erythrocytic 1 OS=Homo sapiens OX=9606 GN=SPTBN1 PE=1 SV=2
468	2098	tr|A0A087WUZ3|A0A087WUZ3_HUMAN	32.76	1	0	1		55600	1	1	0	3		274828	Spectrin beta chain OS=Homo sapiens OX=9606 GN=SPTBN1 PE=1 SV=1
831	2288	sp|Q93008|USP9X_HUMAN	32.68	0	0	0		959000	1	1	0	1		292278	Probable ubiquitin carboxyl-terminal hydrolase FAF-X OS=Homo sapiens OX=9606 GN=USP9X PE=1 SV=3
624	3116	tr|A0A0A0MQW7|A0A0A0MQW7_HUMAN	32.51	5	5	5	2740000	3920000	1	1	2	1		14445	Leukocyte immunoglobulin-like receptor subfamily B member 4 (Fragment) OS=Homo sapiens OX=9606 GN=LILRB4 PE=1 SV=1
624	3130	tr|A0A0G2JPI0|A0A0G2JPI0_HUMAN	32.51	4	4	4	2740000	3920000	1	1	2	1		18693	Leukocyte immunoglobulin-like receptor subfamily B member 4 (Fragment) OS=Homo sapiens OX=9606 GN=LILRB4 PE=1 SV=1
624	3137	sp|A6NI73|LIRA5_HUMAN	32.51	2	2	2	2740000	3920000	1	1	2	1		32755	Leukocyte immunoglobulin-like receptor subfamily A member 5 OS=Homo sapiens OX=9606 GN=LILRA5 PE=1 SV=1
624	3138	tr|A0A0G2JPA9|A0A0G2JPA9_HUMAN	32.51	2	2	2	2740000	3920000	1	1	2	1		43278	Leukocyte immunoglobulin-like receptor subfamily B member 4 OS=Homo sapiens OX=9606 GN=LILRB4 PE=1 SV=1
624	3139	tr|A0A0G2JM43|A0A0G2JM43_HUMAN	32.51	2	2	2	2740000	3920000	1	1	2	1		44267	Leukocyte immunoglobulin-like receptor subfamily B member 4 (Fragment) OS=Homo sapiens OX=9606 GN=LILRB4 PE=1 SV=1
624	3143	tr|A0A0G2JM38|A0A0G2JM38_HUMAN	32.51	2	2	2	2740000	3920000	1	1	2	1		48083	Leukocyte immunoglobulin-like receptor subfamily B member 4 OS=Homo sapiens OX=9606 GN=LILRB4 PE=1 SV=1
624	3147	tr|A0A0A0MSZ8|A0A0A0MSZ8_HUMAN	32.51	2	2	2	2740000	3920000	1	1	2	1		49198	Leukocyte immunoglobulin-like receptor subfamily B member 4 OS=Homo sapiens OX=9606 GN=LILRB4 PE=1 SV=1
624	3148	tr|A0A0G2JP84|A0A0G2JP84_HUMAN	32.51	2	2	2	2740000	3920000	1	1	2	1		49164	Leukocyte immunoglobulin-like receptor subfamily B member 4 OS=Homo sapiens OX=9606 GN=LILRB4 PE=1 SV=1
624	3149	tr|A0A0G2JP25|A0A0G2JP25_HUMAN	32.51	2	2	2	2740000	3920000	1	1	2	1		49292	Leukocyte immunoglobulin-like receptor subfamily B member 4 OS=Homo sapiens OX=9606 GN=LILRB4 PE=1 SV=1
624	3150	tr|A0A0G2JML1|A0A0G2JML1_HUMAN	32.51	2	2	2	2740000	3920000	1	1	2	1		49299	Leukocyte immunoglobulin-like receptor subfamily B member 4 OS=Homo sapiens OX=9606 GN=LILRB4 PE=1 SV=1
624	3151	tr|A0A0A0MS20|A0A0A0MS20_HUMAN	32.51	2	2	2	2740000	3920000	1	1	2	1		49367	Leukocyte immunoglobulin-like receptor subfamily B member 4 OS=Homo sapiens OX=9606 GN=LILRB4 PE=1 SV=1
998	2949	sp|Q9BUK6|MSTO1_HUMAN	32.49	2	0	2		690000	1	1	0	1		61835	Protein misato homolog 1 OS=Homo sapiens OX=9606 GN=MSTO1 PE=1 SV=1
999	2950	sp|P45973|CBX5_HUMAN	32.47	6	0	6		108000	1	1	0	1		22225	Chromobox protein homolog 5 OS=Homo sapiens OX=9606 GN=CBX5 PE=1 SV=1
840	2349	sp|Q6P6C2|ALKB5_HUMAN	32.36	3	0	3		0	1	1	0	1	Acetylation (Protein N-term)	44256	RNA demethylase ALKBH5 OS=Homo sapiens OX=9606 GN=ALKBH5 PE=1 SV=2
1000	2955	sp|O00629|IMA3_HUMAN	32.3	2	0	2		1020000	1	1	0	1	Acetylation (Protein N-term)	57887	Importin subunit alpha-3 OS=Homo sapiens OX=9606 GN=KPNA4 PE=1 SV=1
913	2562	sp|Q9Y276|BCS1_HUMAN	32.2	2	0	2		0	1	1	0	1		47534	Mitochondrial chaperone BCS1 OS=Homo sapiens OX=9606 GN=BCS1L PE=1 SV=1
913	2956	tr|C9J1S9|C9J1S9_HUMAN	32.2	7	0	7		0	1	1	0	1		17112	Mitochondrial chaperone BCS1 (Fragment) OS=Homo sapiens OX=9606 GN=BCS1L PE=1 SV=1
913	2957	tr|C9J8G3|C9J8G3_HUMAN	32.2	5	0	5		0	1	1	0	1		23748	Mitochondrial chaperone BCS1 (Fragment) OS=Homo sapiens OX=9606 GN=BCS1L PE=1 SV=1
1001	2959	tr|A0A1B0GWE0|A0A1B0GWE0_HUMAN	32.03	1	0	1		80900	1	1	0	1		139612	Dedicator of cytokinesis protein 7 (Fragment) OS=Homo sapiens OX=9606 GN=DOCK7 PE=1 SV=1
1002	2962	tr|H0YDE4|H0YDE4_HUMAN	31.92	5	0	5		29600	1	1	0	1		27029	Protein arginine N-methyltransferase 1 (Fragment) OS=Homo sapiens OX=9606 GN=PRMT1 PE=1 SV=1
1019	3114	sp|P25787|PSA2_HUMAN	31.9	4	4	0	742000		1	1	1	0		25899	Proteasome subunit alpha type-2 OS=Homo sapiens OX=9606 GN=PSMA2 PE=1 SV=2
1019	3115	tr|A0A024RA52|A0A024RA52_HUMAN	31.9	4	4	0	742000		1	1	1	0		25899	Proteasome subunit alpha type OS=Homo sapiens OX=9606 GN=PSMA2 PE=1 SV=1
1003	2967	tr|J3QLV0|J3QLV0_HUMAN	31.86	7	0	7		317000	1	1	0	1	Carbamidomethylation	21744	Nuclear pore complex protein Nup85 (Fragment) OS=Homo sapiens OX=9606 GN=NUP85 PE=1 SV=1
1003	2968	tr|J3QLD4|J3QLD4_HUMAN	31.86	5	0	5		317000	1	1	0	1	Carbamidomethylation	31002	Nuclear pore complex protein Nup85 (Fragment) OS=Homo sapiens OX=9606 GN=NUP85 PE=1 SV=1
1003	2969	tr|J3QL54|J3QL54_HUMAN	31.86	2	0	2		317000	1	1	0	1	Carbamidomethylation	62102	Nuclear pore complex protein Nup85 OS=Homo sapiens OX=9606 GN=NUP85 PE=1 SV=1
1003	2970	sp|Q9BW27|NUP85_HUMAN	31.86	2	0	2		317000	1	1	0	1	Carbamidomethylation	75019	Nuclear pore complex protein Nup85 OS=Homo sapiens OX=9606 GN=NUP85 PE=1 SV=1
1004	2971	sp|Q9H4I3|TRABD_HUMAN	31.85	3	0	3		118000	1	1	0	1		42321	TraB domain-containing protein OS=Homo sapiens OX=9606 GN=TRABD PE=1 SV=1
1004	2972	tr|J3KPT4|J3KPT4_HUMAN	31.85	3	0	3		118000	1	1	0	1		42692	TraB domain-containing protein OS=Homo sapiens OX=9606 GN=TRABD PE=1 SV=1
917	2602	tr|C9J4M6|C9J4M6_HUMAN	31.84	1	0	1		0	1	1	0	1		121373	DNA-directed RNA polymerase subunit beta OS=Homo sapiens OX=9606 GN=POLR2B PE=1 SV=3
917	2603	tr|A0A1W2PPT5|A0A1W2PPT5_HUMAN	31.84	1	0	1		0	1	1	0	1		125189	DNA-directed RNA polymerase subunit beta OS=Homo sapiens OX=9606 GN=POLR2B PE=1 SV=1
917	2604	tr|C9J2Y9|C9J2Y9_HUMAN	31.84	1	0	1		0	1	1	0	1		133057	DNA-directed RNA polymerase subunit beta OS=Homo sapiens OX=9606 GN=POLR2B PE=1 SV=2
917	2605	sp|P30876|RPB2_HUMAN	31.84	1	0	1		0	1	1	0	1		133896	DNA-directed RNA polymerase II subunit RPB2 OS=Homo sapiens OX=9606 GN=POLR2B PE=1 SV=1
784	2238	sp|Q13200|PSMD2_HUMAN	31.66	1	0	1		1770000	1	1	0	1		100200	26S proteasome non-ATPase regulatory subunit 2 OS=Homo sapiens OX=9606 GN=PSMD2 PE=1 SV=3
848	2478	sp|Q9BPX3|CND3_HUMAN	31.65	1	0	1		412000	1	1	0	1		114334	Condensin complex subunit 3 OS=Homo sapiens OX=9606 GN=NCAPG PE=1 SV=1
848	2981	tr|H0Y9Z8|H0Y9Z8_HUMAN	31.65	3	0	3		412000	1	1	0	1		30274	Condensin complex subunit 3 (Fragment) OS=Homo sapiens OX=9606 GN=NCAPG PE=1 SV=1
910	2505	tr|A0A140T9K1|A0A140T9K1_HUMAN	31.65	5	0	5		317000	1	1	0	1		15961	Spliceosome RNA helicase DDX39B (Fragment) OS=Homo sapiens OX=9606 GN=DDX39B PE=1 SV=1
591	1775	sp|P48735|IDHP_HUMAN	31.6	7	0	7		1930000	4	4	0	4	Oxidation (M)	50909	Isocitrate dehydrogenase [NADP] mitochondrial OS=Homo sapiens OX=9606 GN=IDH2 PE=1 SV=2
679	1762	sp|Q15149|PLEC_HUMAN	31.48	1	0	1	187000	588000	5	5	2	3		531796	Plectin OS=Homo sapiens OX=9606 GN=PLEC PE=1 SV=3
754	2219	sp|P30837|AL1B1_HUMAN	31.44	3	0	3		67800	1	1	0	1	Oxidation (M)	57206	Aldehyde dehydrogenase X mitochondrial OS=Homo sapiens OX=9606 GN=ALDH1B1 PE=1 SV=3
853	2586	sp|P02452|CO1A1_HUMAN	31.4	1	1	0	351000		1	1	1	0		138942	Collagen alpha-1(I) chain OS=Homo sapiens OX=9606 GN=COL1A1 PE=1 SV=5
934	3012	tr|U3KQP3|U3KQP3_HUMAN	31.39	12	12	0	74600		1	1	1	0		8717	NADH dehydrogenase [ubiquinone] 1 alpha subcomplex subunit 13 (Fragment) OS=Homo sapiens OX=9606 GN=NDUFA13 PE=4 SV=2
934	3013	tr|B4DEZ3|B4DEZ3_HUMAN	31.39	8	8	0	74600		1	1	1	0		14085	NADH dehydrogenase [ubiquinone] 1 alpha subcomplex subunit 13 OS=Homo sapiens OX=9606 GN=NDUFA13 PE=2 SV=1
934	3014	sp|Q9P0J0|NDUAD_HUMAN	31.39	6	6	0	74600		1	1	1	0		16698	NADH dehydrogenase [ubiquinone] 1 alpha subcomplex subunit 13 OS=Homo sapiens OX=9606 GN=NDUFA13 PE=1 SV=3
934	3015	tr|K7EJE1|K7EJE1_HUMAN	31.39	6	6	0	74600		1	1	1	0		17082	NADH dehydrogenase [ubiquinone] 1 alpha subcomplex subunit 13 OS=Homo sapiens OX=9606 GN=NDUFA13 PE=4 SV=1
934	3016	tr|E7ENQ6|E7ENQ6_HUMAN	31.39	3	3	0	74600		1	1	1	0		30095	Uncharacterized protein OS=Homo sapiens OX=9606 PE=4 SV=1
854	2587	sp|Q8NFW8|NEUA_HUMAN	31.37	2	0	2		688000	1	1	0	1		48379	N-acylneuraminate cytidylyltransferase OS=Homo sapiens OX=9606 GN=CMAS PE=1 SV=2
854	2994	tr|F5H296|F5H296_HUMAN	31.37	11	0	11		688000	1	1	0	1		9196	N-acylneuraminate cytidylyltransferase OS=Homo sapiens OX=9606 GN=CMAS PE=1 SV=1
739	1438	sp|Q99459|CDC5L_HUMAN	31.14	4	0	4		1540000	3	3	0	3		92251	Cell division cycle 5-like protein OS=Homo sapiens OX=9606 GN=CDC5L PE=1 SV=2
1006	3002	sp|Q9NQT5|EXOS3_HUMAN	30.89	5	0	5		115000	1	1	0	1	Acetylation (Protein N-term)	29572	Exosome complex component RRP40 OS=Homo sapiens OX=9606 GN=EXOSC3 PE=1 SV=3
658	3165	sp|Q92729|PTPRU_HUMAN	30.86	0	0	0	148000	41200	1	1	1	1		162423	Receptor-type tyrosine-protein phosphatase U OS=Homo sapiens OX=9606 GN=PTPRU PE=1 SV=2
836	2338	sp|Q92900|RENT1_HUMAN	30.77	1	0	1		92600	1	1	0	1		124345	Regulator of nonsense transcripts 1 OS=Homo sapiens OX=9606 GN=UPF1 PE=1 SV=2
1007	3003	tr|J3KS45|J3KS45_HUMAN	30.65	8	0	8		566000	1	1	0	1		16580	Calcium load-activated calcium channel (Fragment) OS=Homo sapiens OX=9606 GN=TMCO1 PE=1 SV=1
1007	3004	tr|J3KTQ7|J3KTQ7_HUMAN	30.65	7	0	7		566000	1	1	0	1		17452	Calcium load-activated calcium channel OS=Homo sapiens OX=9606 GN=TMCO1 PE=1 SV=1
1007	3005	sp|Q9UM00|TMCO1_HUMAN	30.65	6	0	6		566000	1	1	0	1		21175	Calcium load-activated calcium channel OS=Homo sapiens OX=9606 GN=TMCO1 PE=1 SV=1
1007	3006	tr|J9JIE6|J9JIE6_HUMAN	30.65	5	0	5		566000	1	1	0	1		27079	Calcium load-activated calcium channel OS=Homo sapiens OX=9606 GN=TMCO1 PE=1 SV=1
751	2133	tr|E9PFW3|E9PFW3_HUMAN	30.59	3	0	3		946000	2	2	0	3		52304	AP-2 complex subunit mu OS=Homo sapiens OX=9606 GN=AP2M1 PE=1 SV=1
894	2128	tr|F6RGN5|F6RGN5_HUMAN	30.56	5	0	5		698000	2	2	0	2	Oxidation (M)	43611	Mitochondrial dicarboxylate carrier OS=Homo sapiens OX=9606 GN=SLC25A10 PE=1 SV=1
902	2418	sp|Q9Y3Z3|SAMH1_HUMAN	30.4	2	0	2		587000	1	1	0	1		72201	Deoxynucleoside triphosphate triphosphohydrolase SAMHD1 OS=Homo sapiens OX=9606 GN=SAMHD1 PE=1 SV=2
792	2327	sp|P04040|CATA_HUMAN	30.31	4	2	2	69000	395000	2	2	1	1		59756	Catalase OS=Homo sapiens OX=9606 GN=CAT PE=1 SV=3
943	3159	tr|H3BQF1|H3BQF1_HUMAN	30.24	7	7	0	0		1	1	1	0		16324	Adenine phosphoribosyltransferase (Fragment) OS=Homo sapiens OX=9606 GN=APRT PE=1 SV=8
943	3160	sp|P07741|APT_HUMAN	30.24	6	6	0	0		1	1	1	0		19608	Adenine phosphoribosyltransferase OS=Homo sapiens OX=9606 GN=APRT PE=1 SV=2
943	3232	tr|H3BQB1|H3BQB1_HUMAN	30.24	6	6	0	0		1	1	1	0		17570	Adenine phosphoribosyltransferase (Fragment) OS=Homo sapiens OX=9606 GN=APRT PE=1 SV=1
652	2552	sp|P78417|GSTO1_HUMAN	30.2	6	0	6		168000	1	1	0	2		27566	Glutathione S-transferase omega-1 OS=Homo sapiens OX=9606 GN=GSTO1 PE=1 SV=2
505	2264	sp|Q96HU8|DIRA2_HUMAN	30.18	6	6	6	696000	350000	1	1	2	1		22485	GTP-binding protein Di-Ras2 OS=Homo sapiens OX=9606 GN=DIRAS2 PE=1 SV=1
505	2649	tr|A0A1B0GVC3|A0A1B0GVC3_HUMAN	30.18	10	10	10	696000	350000	1	1	2	1		12540	GTP-binding protein Di-Ras2 (Fragment) OS=Homo sapiens OX=9606 GN=DIRAS2 PE=1 SV=1
505	3052	tr|A0A1B0GWA9|A0A1B0GWA9_HUMAN	30.18	26	26	26	696000	350000	1	1	2	1		4709	GTP-binding protein Di-Ras2 (Fragment) OS=Homo sapiens OX=9606 GN=DIRAS2 PE=1 SV=1
747	2038	sp|O60763|USO1_HUMAN	30.14	2	0	2		388000	1	1	0	1		107895	General vesicular transport factor p115 OS=Homo sapiens OX=9606 GN=USO1 PE=1 SV=2
780	2139	sp|O15160|RPAC1_HUMAN	30.12	3	0	3		375000	1	1	0	1		39250	DNA-directed RNA polymerases I and III subunit RPAC1 OS=Homo sapiens OX=9606 GN=POLR1C PE=1 SV=1
774	1576	tr|A0A1B0GW44|A0A1B0GW44_HUMAN	30.08	6	2	4	208000	387000	3	3	1	2		43688	Cathepsin D OS=Homo sapiens OX=9606 GN=CTSD PE=1 SV=1
774	1577	tr|A0A1B0GVP3|A0A1B0GVP3_HUMAN	30.08	6	2	4	208000	387000	3	3	1	2		43687	Cathepsin D OS=Homo sapiens OX=9606 GN=CTSD PE=1 SV=1
774	1578	tr|A0A1B0GV23|A0A1B0GV23_HUMAN	30.08	6	2	4	208000	387000	3	3	1	2		43831	Cathepsin D OS=Homo sapiens OX=9606 GN=CTSD PE=1 SV=1
774	1579	tr|A0A1B0GVD5|A0A1B0GVD5_HUMAN	30.08	6	2	4	208000	387000	3	3	1	2		44238	Cathepsin D OS=Homo sapiens OX=9606 GN=CTSD PE=1 SV=1
774	1580	tr|A0A1B0GWE8|A0A1B0GWE8_HUMAN	30.08	6	2	4	208000	387000	3	3	1	2		44353	Cathepsin D OS=Homo sapiens OX=9606 GN=CTSD PE=1 SV=1
774	1581	sp|P07339|CATD_HUMAN	30.08	6	2	4	208000	387000	3	3	1	2		44552	Cathepsin D OS=Homo sapiens OX=9606 GN=CTSD PE=1 SV=1
774	2317	tr|H7C1V0|H7C1V0_HUMAN	30.08	9	4	5	208000	49000	2	2	1	1		20371	Cathepsin D (Fragment) OS=Homo sapiens OX=9606 GN=CTSD PE=1 SV=1
818	1984	tr|Q2TAM5|Q2TAM5_HUMAN	29.88	5	0	5		406000	2	2	0	2		42868	RELA protein OS=Homo sapiens OX=9606 GN=RELA PE=1 SV=1
818	1986	tr|E9PKH5|E9PKH5_HUMAN	29.88	4	0	4		406000	2	2	0	2		46697	Transcription factor p65 (Fragment) OS=Homo sapiens OX=9606 GN=RELA PE=1 SV=1
818	1987	tr|A0A087X0W8|A0A087X0W8_HUMAN	29.88	4	0	4		406000	2	2	0	2		49569	Transcription factor p65 OS=Homo sapiens OX=9606 GN=RELA PE=1 SV=1
818	1988	sp|Q04206|TF65_HUMAN	29.88	3	0	3		406000	2	2	0	2		60219	Transcription factor p65 OS=Homo sapiens OX=9606 GN=RELA PE=1 SV=2
818	2166	tr|E9PMD5|E9PMD5_HUMAN	29.88	11	0	11		406000	2	2	0	2		17868	Transcription factor p65 (Fragment) OS=Homo sapiens OX=9606 GN=RELA PE=1 SV=1
818	2167	tr|E9PI38|E9PI38_HUMAN	29.88	10	0	10		406000	2	2	0	2		20839	Transcription factor p65 (Fragment) OS=Homo sapiens OX=9606 GN=RELA PE=1 SV=1
818	2168	tr|E9PQS6|E9PQS6_HUMAN	29.88	9	0	9		406000	2	2	0	2		23379	Transcription factor p65 (Fragment) OS=Homo sapiens OX=9606 GN=RELA PE=1 SV=1
818	2169	tr|E9PKV4|E9PKV4_HUMAN	29.88	8	0	8		406000	2	2	0	2		26652	Transcription factor p65 OS=Homo sapiens OX=9606 GN=RELA PE=1 SV=1
818	2170	tr|A0A087WVP0|A0A087WVP0_HUMAN	29.88	7	0	7		406000	2	2	0	2		27712	Transcription factor p65 OS=Homo sapiens OX=9606 GN=RELA PE=1 SV=1
818	3027	tr|E9PJZ9|E9PJZ9_HUMAN	29.88	31	0	31		367000	1	1	0	1		3271	Transcription factor p65 (Fragment) OS=Homo sapiens OX=9606 GN=RELA PE=1 SV=1
818	3028	tr|E9PM47|E9PM47_HUMAN	29.88	14	0	14		367000	1	1	0	1		7226	Transcription factor p65 OS=Homo sapiens OX=9606 GN=RELA PE=1 SV=1
818	3029	tr|E9PNK5|E9PNK5_HUMAN	29.88	11	0	11		367000	1	1	0	1		9378	Transcription factor p65 OS=Homo sapiens OX=9606 GN=RELA PE=1 SV=1
818	3030	tr|E9PJR1|E9PJR1_HUMAN	29.88	10	0	10		367000	1	1	0	1		9983	Transcription factor p65 (Fragment) OS=Homo sapiens OX=9606 GN=RELA PE=1 SV=8
818	3031	tr|E9PRX2|E9PRX2_HUMAN	29.88	9	0	9		367000	1	1	0	1		10723	Transcription factor p65 (Fragment) OS=Homo sapiens OX=9606 GN=RELA PE=1 SV=1
818	3033	tr|E9PN69|E9PN69_HUMAN	29.88	7	0	7		367000	1	1	0	1		14427	Transcription factor p65 OS=Homo sapiens OX=9606 GN=RELA PE=1 SV=1
818	3035	tr|E9PNV4|E9PNV4_HUMAN	29.88	6	0	6		367000	1	1	0	1		16807	Transcription factor p65 OS=Homo sapiens OX=9606 GN=RELA PE=1 SV=1
916	2593	sp|Q2TAL8|QRIC1_HUMAN	29.77	1	0	1		893000	1	1	0	1		86436	Glutamine-rich protein 1 OS=Homo sapiens OX=9606 GN=QRICH1 PE=1 SV=1
1009	3040	tr|H3BUV4|H3BUV4_HUMAN	29.71	5	0	5		807000	1	1	0	1		23475	Ceroid-lipofuscinosis neuronal protein 6 OS=Homo sapiens OX=9606 GN=CLN6 PE=1 SV=1
787	2260	sp|P18077|RL35A_HUMAN	29.71	18	7	11	25500	478000	2	2	1	1		12538	60S ribosomal protein L35a OS=Homo sapiens OX=9606 GN=RPL35A PE=1 SV=2
787	2594	tr|C9K025|C9K025_HUMAN	29.71	13	0	13		478000	1	1	0	1		10645	60S ribosomal protein L35a (Fragment) OS=Homo sapiens OX=9606 GN=RPL35A PE=1 SV=1
790	2318	sp|O14964|HGS_HUMAN	29.63	2	0	2		77800	1	1	0	1		86192	Hepatocyte growth factor-regulated tyrosine kinase substrate OS=Homo sapiens OX=9606 GN=HGS PE=1 SV=1
618	2256	sp|Q5TFE4|NT5D1_HUMAN	29.37	3	0	3		2450000	1	1	0	2		51845	5'-nucleotidase domain-containing protein 1 OS=Homo sapiens OX=9606 GN=NT5DC1 PE=1 SV=1
826	2235	sp|Q9UNY4|TTF2_HUMAN	29.31	2	0	2		50100	2	2	0	2		129588	Transcription termination factor 2 OS=Homo sapiens OX=9606 GN=TTF2 PE=1 SV=2
795	2378	sp|Q9H0D6|XRN2_HUMAN	29.29	1	0	1		0	1	1	0	1		108583	5'-3' exoribonuclease 2 OS=Homo sapiens OX=9606 GN=XRN2 PE=1 SV=1
1010	3049	tr|Q5SY38|Q5SY38_HUMAN	29.12	4	0	4		526000	1	1	0	1		29328	Eukaryotic translation initiation factor 2D (Fragment) OS=Homo sapiens OX=9606 GN=EIF2D PE=1 SV=8
1010	3050	sp|P41214|EIF2D_HUMAN	29.12	2	0	2		526000	1	1	0	1		64707	Eukaryotic translation initiation factor 2D OS=Homo sapiens OX=9606 GN=EIF2D PE=1 SV=3
758	2330	tr|B1AHC9|B1AHC9_HUMAN	29.11	2	0	2		909000	1	1	0	1	Oxidation (M)	64284	X-ray repair cross-complementing protein 6 OS=Homo sapiens OX=9606 GN=XRCC6 PE=1 SV=1
758	2331	sp|P12956|XRCC6_HUMAN	29.11	2	0	2		909000	1	1	0	1	Oxidation (M)	69843	X-ray repair cross-complementing protein 6 OS=Homo sapiens OX=9606 GN=XRCC6 PE=1 SV=2
796	2415	sp|P26358|DNMT1_HUMAN	29.08	1	0	1		156000	1	1	0	1		183164	DNA (cytosine-5)-methyltransferase 1 OS=Homo sapiens OX=9606 GN=DNMT1 PE=1 SV=2
922	2807	tr|C9J8Q5|C9J8Q5_HUMAN	28.98	2	0	2		266000	1	1	0	1		53868	Succinate-semialdehyde dehydrogenase mitochondrial OS=Homo sapiens OX=9606 GN=ALDH5A1 PE=1 SV=1
922	2808	sp|P51649|SSDH_HUMAN	28.98	2	0	2		266000	1	1	0	1		57215	Succinate-semialdehyde dehydrogenase mitochondrial OS=Homo sapiens OX=9606 GN=ALDH5A1 PE=1 SV=2
1032	3355	sp|Q15828|CYTM_HUMAN	28.97	7	7	0	213000		1	1	1	0		16511	Cystatin-M OS=Homo sapiens OX=9606 GN=CST6 PE=1 SV=1
839	2347	sp|Q9H2G2|SLK_HUMAN	28.96	1	0	1		396000	1	1	0	1		142695	STE20-like serine/threonine-protein kinase OS=Homo sapiens OX=9606 GN=SLK PE=1 SV=1
415	2861	sp|Q14166|TTL12_HUMAN	28.89	1	1	1	2130000	0	1	1	3	1		74404	Tubulin--tyrosine ligase-like protein 12 OS=Homo sapiens OX=9606 GN=TTLL12 PE=1 SV=2
746	1946	sp|Q16836|HCDH_HUMAN	28.81	5	0	5		1120000	2	2	0	2		34294	Hydroxyacyl-coenzyme A dehydrogenase mitochondrial OS=Homo sapiens OX=9606 GN=HADH PE=1 SV=3
746	1947	tr|A0A0A0MSE2|A0A0A0MSE2_HUMAN	28.81	5	0	5		1120000	2	2	0	2		34595	Hydroxyacyl-coenzyme A dehydrogenase mitochondrial OS=Homo sapiens OX=9606 GN=HADH PE=1 SV=2
746	1949	tr|E9PF18|E9PF18_HUMAN	28.81	4	0	4		1120000	2	2	0	2		42124	Hydroxyacyl-coenzyme A dehydrogenase mitochondrial OS=Homo sapiens OX=9606 GN=HADH PE=1 SV=2
746	1982	tr|A0A0D9SFP2|A0A0D9SFP2_HUMAN	28.81	5	0	5		1120000	2	2	0	2		35237	Hydroxyacyl-coenzyme A dehydrogenase mitochondrial OS=Homo sapiens OX=9606 GN=HADH PE=1 SV=1
746	1991	tr|A0A1W2PNM1|A0A1W2PNM1_HUMAN	28.81	6	0	6		1120000	2	2	0	2		29215	Hydroxyacyl-coenzyme A dehydrogenase mitochondrial (Fragment) OS=Homo sapiens OX=9606 GN=HADH PE=1 SV=1
746	2334	tr|A0A1W2PP40|A0A1W2PP40_HUMAN	28.81	6	0	6		875000	1	1	0	1		15457	Hydroxyacyl-coenzyme A dehydrogenase mitochondrial OS=Homo sapiens OX=9606 GN=HADH PE=1 SV=1
746	2336	tr|A0A1W2PQV5|A0A1W2PQV5_HUMAN	28.81	3	0	3		875000	1	1	0	1		26480	Hydroxyacyl-coenzyme A dehydrogenase mitochondrial OS=Homo sapiens OX=9606 GN=HADH PE=1 SV=1
746	2845	tr|A0A1W2PQ55|A0A1W2PQ55_HUMAN	28.81	8	0	8		875000	1	1	0	1		10941	Hydroxyacyl-coenzyme A dehydrogenase mitochondrial (Fragment) OS=Homo sapiens OX=9606 GN=HADH PE=1 SV=1
746	2850	tr|A0A1W2PQC2|A0A1W2PQC2_HUMAN	28.81	5	0	5		875000	1	1	0	1		18291	Hydroxyacyl-coenzyme A dehydrogenase mitochondrial (Fragment) OS=Homo sapiens OX=9606 GN=HADH PE=1 SV=1
746	2852	tr|A0A1W2PRT2|A0A1W2PRT2_HUMAN	28.81	4	0	4		875000	1	1	0	1		19934	Hydroxyacyl-coenzyme A dehydrogenase mitochondrial (Fragment) OS=Homo sapiens OX=9606 GN=HADH PE=1 SV=1
837	2344	sp|P49790|NU153_HUMAN	28.62	1	0	1		55000	1	1	0	1		153938	Nuclear pore complex protein Nup153 OS=Homo sapiens OX=9606 GN=NUP153 PE=1 SV=2
932	2987	sp|O95219|SNX4_HUMAN	28.59	2	0	2		58500	1	1	0	1		51909	Sorting nexin-4 OS=Homo sapiens OX=9606 GN=SNX4 PE=1 SV=1
763	3076	sp|Q9UK61|TASOR_HUMAN	28.58	1	1	1	1600000	4900000	1	1	1	1		189030	Protein TASOR OS=Homo sapiens OX=9606 GN=FAM208A PE=1 SV=3
708	2580	sp|Q86UP2|KTN1_HUMAN	28.58	1	1	0	115000		1	1	1	0		156275	Kinectin OS=Homo sapiens OX=9606 GN=KTN1 PE=1 SV=1
1011	3085	tr|F5H431|F5H431_HUMAN	28.47	9	0	9		36300	1	1	0	1		8941	Condensin complex subunit 1 OS=Homo sapiens OX=9606 GN=NCAPD2 PE=1 SV=1
1011	3098	tr|F5GZK7|F5GZK7_HUMAN	28.47	6	0	6		36300	1	1	0	1		13327	Condensin complex subunit 1 (Fragment) OS=Homo sapiens OX=9606 GN=NCAPD2 PE=1 SV=1
1011	3168	tr|E7EN77|E7EN77_HUMAN	28.47	1	0	1		36300	1	1	0	1		102650	Condensin complex subunit 1 (Fragment) OS=Homo sapiens OX=9606 GN=NCAPD2 PE=1 SV=2
1011	3219	sp|Q15021|CND1_HUMAN	28.47	0	0	0		36300	1	1	0	1		157182	Condensin complex subunit 1 OS=Homo sapiens OX=9606 GN=NCAPD2 PE=1 SV=3
855	2837	tr|A0A087X1K9|A0A087X1K9_HUMAN	28.39	7	0	7		50300	1	1	0	1		17981	Acyl-protein thioesterase 1 OS=Homo sapiens OX=9606 GN=LYPLA1 PE=1 SV=1
855	2842	tr|B4DP64|B4DP64_HUMAN	28.39	6	0	6		50300	1	1	0	1		21123	Acyl-protein thioesterase 1 OS=Homo sapiens OX=9606 GN=LYPLA1 PE=1 SV=1
855	2843	tr|E5RGR0|E5RGR0_HUMAN	28.39	6	0	6		50300	1	1	0	1		20861	Acyl-protein thioesterase 1 (Fragment) OS=Homo sapiens OX=9606 GN=LYPLA1 PE=1 SV=1
855	2844	sp|O75608|LYPA1_HUMAN	28.39	5	0	5		50300	1	1	0	1		24670	Acyl-protein thioesterase 1 OS=Homo sapiens OX=9606 GN=LYPLA1 PE=1 SV=1
924	2851	sp|P60953|CDC42_HUMAN	28.25	5	0	5		231000	1	1	0	1	Carbamidomethylation	21259	Cell division control protein 42 homolog OS=Homo sapiens OX=9606 GN=CDC42 PE=1 SV=2
924	3075	sp|P17081|RHOQ_HUMAN	28.25	5	0	5		231000	1	1	0	1	Carbamidomethylation	22659	Rho-related GTP-binding protein RhoQ OS=Homo sapiens OX=9606 GN=RHOQ PE=1 SV=2
799	2993	sp|Q96QA5|GSDMA_HUMAN	28.23	2	0	2		852000	1	1	0	1		49365	Gasdermin-A OS=Homo sapiens OX=9606 GN=GSDMA PE=1 SV=4
799	3082	tr|J3KRG2|J3KRG2_HUMAN	28.23	5	0	5		852000	1	1	0	1		17791	Gasdermin-A (Fragment) OS=Homo sapiens OX=9606 GN=GSDMA PE=1 SV=8
720	2151	sp|Q13813|SPTN1_HUMAN	28.09	0	0	0		0	1	1	0	1		284538	Spectrin alpha chain non-erythrocytic 1 OS=Homo sapiens OX=9606 GN=SPTAN1 PE=1 SV=3
720	2152	tr|A0A0D9SGF6|A0A0D9SGF6_HUMAN	28.09	0	0	0		0	1	1	0	1		287604	Spectrin alpha chain non-erythrocytic 1 OS=Homo sapiens OX=9606 GN=SPTAN1 PE=1 SV=1
844	2386	tr|A0A087X2E5|A0A087X2E5_HUMAN	27.95	2	0	2		888000	1	1	0	1		41220	Isocitrate dehydrogenase [NAD] subunit mitochondrial OS=Homo sapiens OX=9606 GN=IDH3B PE=1 SV=1
844	2387	tr|A0A087WZN1|A0A087WZN1_HUMAN	27.95	2	0	2		888000	1	1	0	1		42411	Isocitrate dehydrogenase [NAD] subunit mitochondrial OS=Homo sapiens OX=9606 GN=IDH3B PE=1 SV=1
841	2356	tr|C9J9K3|C9J9K3_HUMAN	27.91	5	0	5		155000	1	1	0	1		29405	40S ribosomal protein SA (Fragment) OS=Homo sapiens OX=9606 GN=RPSA PE=1 SV=8
841	2357	sp|P08865|RSSA_HUMAN	27.91	4	0	4		155000	1	1	0	1		32854	40S ribosomal protein SA OS=Homo sapiens OX=9606 GN=RPSA PE=1 SV=4
841	2358	tr|A0A0C4DG17|A0A0C4DG17_HUMAN	27.91	4	0	4		155000	1	1	0	1		33314	40S ribosomal protein SA OS=Homo sapiens OX=9606 GN=RPSA PE=1 SV=1
841	3084	tr|F8WD59|F8WD59_HUMAN	27.91	11	0	11		155000	1	1	0	1		12648	40S ribosomal protein SA (Fragment) OS=Homo sapiens OX=9606 GN=RPSA PE=1 SV=2
761	2855	sp|A0A075B6K4|LV310_HUMAN	27.81	7	7	7	1750000	3770000	1	1	1	1		12441	Immunoglobulin lambda variable 3-10 OS=Homo sapiens OX=9606 GN=IGLV3-10 PE=3 SV=2
761	3092	sp|P01717|LV325_HUMAN	27.81	7	7	7	1750000	3770000	1	1	1	1		12011	Immunoglobulin lambda variable 3-25 OS=Homo sapiens OX=9606 GN=IGLV3-25 PE=1 SV=2
761	3093	sp|P01718|LV327_HUMAN	27.81	7	7	7	1750000	3770000	1	1	1	1		12165	Immunoglobulin lambda variable 3-27 OS=Homo sapiens OX=9606 GN=IGLV3-27 PE=1 SV=2
761	3094	sp|A0A075B6K0|LV316_HUMAN	27.81	7	7	7	1750000	3770000	1	1	1	1		12466	Immunoglobulin lambda variable 3-16 OS=Homo sapiens OX=9606 GN=IGLV3-16 PE=3 SV=2
761	3095	sp|P01715|LV301_HUMAN	27.81	7	7	7	1750000	3770000	1	1	1	1		12296	Immunoglobulin lambda variable 3-1 OS=Homo sapiens OX=9606 GN=IGLV3-1 PE=1 SV=2
761	3096	sp|A0A075B6K5|LV39_HUMAN	27.81	7	7	7	1750000	3770000	1	1	1	1		12332	Immunoglobulin lambda variable 3-9 OS=Homo sapiens OX=9606 GN=IGLV3-9 PE=3 SV=1
761	3097	sp|P80748|LV321_HUMAN	27.81	7	7	7	1750000	3770000	1	1	1	1		12446	Immunoglobulin lambda variable 3-21 OS=Homo sapiens OX=9606 GN=IGLV3-21 PE=1 SV=2
570	2265	tr|E9PK91|E9PK91_HUMAN	27.79	2	1	2	354000	797000	2	2	1	2		100406	Bcl-2-associated transcription factor 1 OS=Homo sapiens OX=9606 GN=BCLAF1 PE=1 SV=1
570	2266	sp|Q9NYF8|BCLF1_HUMAN	27.79	2	1	2	354000	797000	2	2	1	2		106122	Bcl-2-associated transcription factor 1 OS=Homo sapiens OX=9606 GN=BCLAF1 PE=1 SV=2
570	2289	tr|A0A1W2PQ43|A0A1W2PQ43_HUMAN	27.79	3	1	3	354000	797000	2	2	1	2		80619	Bcl-2-associated transcription factor 1 OS=Homo sapiens OX=9606 GN=BCLAF1 PE=1 SV=1
570	2290	tr|E9PK09|E9PK09_HUMAN	27.79	3	1	3	354000	797000	2	2	1	2		83135	Bcl-2-associated transcription factor 1 (Fragment) OS=Homo sapiens OX=9606 GN=BCLAF1 PE=1 SV=8
570	2291	tr|E9PQN2|E9PQN2_HUMAN	27.79	3	1	3	354000	797000	2	2	1	2		86213	Bcl-2-associated transcription factor 1 OS=Homo sapiens OX=9606 GN=BCLAF1 PE=1 SV=1
570	2292	tr|E9PKI6|E9PKI6_HUMAN	27.79	3	1	3	354000	797000	2	2	1	2		86387	Bcl-2-associated transcription factor 1 OS=Homo sapiens OX=9606 GN=BCLAF1 PE=1 SV=1
570	3385	tr|H0YF00|H0YF00_HUMAN	27.79	8	8	8	354000	494000	1	1	1	1		13237	Bcl-2-associated transcription factor 1 (Fragment) OS=Homo sapiens OX=9606 GN=BCLAF1 PE=1 SV=1
570	3442	tr|E9PJA7|E9PJA7_HUMAN	27.79	2	2	2	354000	494000	1	1	1	1		52918	Bcl-2-associated transcription factor 1 OS=Homo sapiens OX=9606 GN=BCLAF1 PE=1 SV=1
752	2147	tr|D6RHZ5|D6RHZ5_HUMAN	27.75	1	0	1		229000	1	1	0	1		96504	Protein transport protein Sec31A OS=Homo sapiens OX=9606 GN=SEC31A PE=1 SV=1
1012	3087	sp|Q9Y277|VDAC3_HUMAN	27.74	4	0	4		99200	1	1	0	1		30659	Voltage-dependent anion-selective channel protein 3 OS=Homo sapiens OX=9606 GN=VDAC3 PE=1 SV=1
1013	3088	tr|I3L3X7|I3L3X7_HUMAN	27.7	10	0	10		677000	1	1	0	1		10686	Proteasome subunit beta type-6 (Fragment) OS=Homo sapiens OX=9606 GN=PSMB6 PE=1 SV=1
1013	3089	tr|A0A087X2I4|A0A087X2I4_HUMAN	27.7	5	0	5		677000	1	1	0	1		23100	Proteasome subunit beta type OS=Homo sapiens OX=9606 GN=PSMB6 PE=1 SV=1
1013	3090	sp|P28072|PSB6_HUMAN	27.7	4	0	4		677000	1	1	0	1		25358	Proteasome subunit beta type-6 OS=Homo sapiens OX=9606 GN=PSMB6 PE=1 SV=4
930	2914	sp|Q9NVJ2|ARL8B_HUMAN	27.68	5	0	5		88100	1	1	0	1		21539	ADP-ribosylation factor-like protein 8B OS=Homo sapiens OX=9606 GN=ARL8B PE=1 SV=1
788	2282	sp|Q96L92|SNX27_HUMAN	27.66	2	0	2		56200	1	1	0	1		61265	Sorting nexin-27 OS=Homo sapiens OX=9606 GN=SNX27 PE=1 SV=2
1018	3112	sp|O15371|EIF3D_HUMAN	27.63	1	0	1		72100	1	1	0	1		63973	Eukaryotic translation initiation factor 3 subunit D OS=Homo sapiens OX=9606 GN=EIF3D PE=1 SV=1
656	3251	sp|P01767|HV353_HUMAN	27.62	7	7	7	140000	469000	1	1	1	1	Carbamidomethylation	12770	Immunoglobulin heavy variable 3-53 OS=Homo sapiens OX=9606 GN=IGHV3-53 PE=1 SV=2
656	3252	tr|A0A0C4DH36|A0A0C4DH36_HUMAN	27.62	7	7	7	140000	469000	1	1	1	1	Carbamidomethylation	12759	Immunoglobulin heavy variable 3-38 (non-functional) (Fragment) OS=Homo sapiens OX=9606 GN=IGHV3-38 PE=1 SV=1
656	3253	sp|A0A0C4DH42|HV366_HUMAN	27.62	7	7	7	140000	469000	1	1	1	1	Carbamidomethylation	12698	Immunoglobulin heavy variable 3-66 OS=Homo sapiens OX=9606 GN=IGHV3-66 PE=3 SV=1
656	3254	sp|P01766|HV313_HUMAN	27.62	7	7	7	140000	469000	1	1	1	1	Carbamidomethylation	12506	Immunoglobulin heavy variable 3-13 OS=Homo sapiens OX=9606 GN=IGHV3-13 PE=1 SV=2
656	3255	sp|P01825|HV459_HUMAN	27.62	7	7	7	140000	469000	1	1	1	1	Carbamidomethylation	12936	Immunoglobulin heavy variable 4-59 OS=Homo sapiens OX=9606 GN=IGHV4-59 PE=1 SV=2
656	3256	sp|A0A0B4J1X5|HV374_HUMAN	27.62	7	7	7	140000	469000	1	1	1	1	Carbamidomethylation	12840	Immunoglobulin heavy variable 3-74 OS=Homo sapiens OX=9606 GN=IGHV3-74 PE=3 SV=1
656	3257	sp|P01762|HV311_HUMAN	27.62	7	7	7	140000	469000	1	1	1	1	Carbamidomethylation	12909	Immunoglobulin heavy variable 3-11 OS=Homo sapiens OX=9606 GN=IGHV3-11 PE=1 SV=2
656	3258	sp|P0DP02|HVC33_HUMAN	27.62	7	7	7	140000	469000	1	1	1	1	Carbamidomethylation	12989	Immunoglobulin heavy variable 3-30-3 OS=Homo sapiens OX=9606 GN=IGHV3-30-3 PE=3 SV=1
656	3259	sp|A0A0C4DH29|HV103_HUMAN	27.62	7	7	7	140000	469000	1	1	1	1	Carbamidomethylation	13008	Immunoglobulin heavy variable 1-3 OS=Homo sapiens OX=9606 GN=IGHV1-3 PE=3 SV=1
656	3260	sp|A0A0C4DH31|HV118_HUMAN	27.62	7	7	7	140000	469000	1	1	1	1	Carbamidomethylation	12820	Immunoglobulin heavy variable 1-18 OS=Homo sapiens OX=9606 GN=IGHV1-18 PE=3 SV=1
656	3261	sp|P01742|HV169_HUMAN	27.62	7	7	7	140000	469000	1	1	1	1	Carbamidomethylation	12659	Immunoglobulin heavy variable 1-69 OS=Homo sapiens OX=9606 GN=IGHV1-69 PE=1 SV=2
656	3262	sp|A0A0B4J2H0|HV69D_HUMAN	27.62	7	7	7	140000	469000	1	1	1	1	Carbamidomethylation	12660	Immunoglobulin heavy variable 1-69D OS=Homo sapiens OX=9606 GN=IGHV1-69D PE=3 SV=1
656	3263	tr|A0A087WW49|A0A087WW49_HUMAN	27.62	7	7	7	140000	469000	1	1	1	1	Carbamidomethylation	12944	Uncharacterized protein (Fragment) OS=Homo sapiens OX=9606 PE=4 SV=1
656	3264	sp|P01743|HV146_HUMAN	27.62	7	7	7	140000	469000	1	1	1	1	Carbamidomethylation	12933	Immunoglobulin heavy variable 1-46 OS=Homo sapiens OX=9606 GN=IGHV1-46 PE=1 SV=2
656	3265	sp|A0A0J9YVY3|HV741_HUMAN	27.62	7	7	7	140000	469000	1	1	1	1	Carbamidomethylation	12849	Immunoglobulin heavy variable 7-4-1 OS=Homo sapiens OX=9606 GN=IGHV7-4-1 PE=3 SV=1
656	3266	sp|P01772|HV333_HUMAN	27.62	7	7	7	140000	469000	1	1	1	1	Carbamidomethylation	13074	Immunoglobulin heavy variable 3-33 OS=Homo sapiens OX=9606 GN=IGHV3-33 PE=1 SV=2
656	3267	sp|P01763|HV348_HUMAN	27.62	7	7	7	140000	469000	1	1	1	1	Carbamidomethylation	12813	Immunoglobulin heavy variable 3-48 OS=Homo sapiens OX=9606 GN=IGHV3-48 PE=1 SV=2
656	3268	sp|A0A075B6R2|HV404_HUMAN	27.62	7	7	7	140000	469000	1	1	1	1	Carbamidomethylation	12848	Immunoglobulin heavy variable 4-4 OS=Homo sapiens OX=9606 GN=IGHV4-4 PE=3 SV=2
656	3269	sp|A0A0C4DH34|HV428_HUMAN	27.62	7	7	7	140000	469000	1	1	1	1	Carbamidomethylation	13124	Immunoglobulin heavy variable 4-28 OS=Homo sapiens OX=9606 GN=IGHV4-28 PE=3 SV=1
656	3270	tr|A0A075B7B8|A0A075B7B8_HUMAN	27.62	7	7	7	140000	469000	1	1	1	1	Carbamidomethylation	12875	Immunoglobulin heavy variable 3/OR16-12 (non-functional) (Fragment) OS=Homo sapiens OX=9606 GN=IGHV3OR16-12 PE=1 SV=1
656	3271	sp|P23083|HV102_HUMAN	27.62	7	7	7	140000	469000	1	1	1	1	Carbamidomethylation	13085	Immunoglobulin heavy variable 1-2 OS=Homo sapiens OX=9606 GN=IGHV1-2 PE=1 SV=2
656	3272	sp|A0A087WSY4|HV432_HUMAN	27.62	7	7	7	140000	469000	1	1	1	1	Carbamidomethylation	13025	Immunoglobulin heavy variable 4-30-2 OS=Homo sapiens OX=9606 GN=IGHV4-30-2 PE=3 SV=1
656	3273	sp|P0DP07|HV431_HUMAN	27.62	7	7	7	140000	469000	1	1	1	1	Carbamidomethylation	13095	Immunoglobulin heavy variable 4-31 OS=Homo sapiens OX=9606 GN=IGHV4-31 PE=3 SV=1
656	3274	sp|A0A0C4DH41|HV461_HUMAN	27.62	7	7	7	140000	469000	1	1	1	1	Carbamidomethylation	13066	Immunoglobulin heavy variable 4-61 OS=Homo sapiens OX=9606 GN=IGHV4-61 PE=3 SV=1
656	3275	sp|P0DP06|HVD34_HUMAN	27.62	7	7	7	140000	469000	1	1	1	1	Carbamidomethylation	13156	Immunoglobulin heavy variable 4-30-4 OS=Homo sapiens OX=9606 GN=IGHV4-30-4 PE=3 SV=1
656	3277	sp|A0A0B4J1Y9|HV372_HUMAN	27.62	7	7	7	140000	469000	1	1	1	1	Carbamidomethylation	13203	Immunoglobulin heavy variable 3-72 OS=Homo sapiens OX=9606 GN=IGHV3-72 PE=3 SV=1
656	3278	sp|A0A0B4J1U7|HV601_HUMAN	27.62	7	7	7	140000	469000	1	1	1	1	Carbamidomethylation	13481	Immunoglobulin heavy variable 6-1 OS=Homo sapiens OX=9606 GN=IGHV6-1 PE=3 SV=1
656	3279	sp|P06331|HV434_HUMAN	27.62	7	7	7	140000	469000	1	1	1	1	Carbamidomethylation	13815	Immunoglobulin heavy variable 4-34 OS=Homo sapiens OX=9606 GN=IGHV4-34 PE=1 SV=2
656	3280	sp|P01824|HV439_HUMAN	27.62	6	6	6	140000	469000	1	1	1	1	Carbamidomethylation	13917	Immunoglobulin heavy variable 4-39 OS=Homo sapiens OX=9606 GN=IGHV4-39 PE=1 SV=2
925	2862	sp|P23246|SFPQ_HUMAN	27.62	2	0	2		258000	1	1	0	1		76150	Splicing factor proline- and glutamine-rich OS=Homo sapiens OX=9606 GN=SFPQ PE=1 SV=2
825	2211	sp|Q92945|FUBP2_HUMAN	27.59	3	0	3		61800	2	1	0	2		73115	Far upstream element-binding protein 2 OS=Homo sapiens OX=9606 GN=KHSRP PE=1 SV=4
825	2212	tr|A0A087WTP3|A0A087WTP3_HUMAN	27.59	3	0	3		61800	2	1	0	2		73028	Far upstream element-binding protein 2 OS=Homo sapiens OX=9606 GN=KHSRP PE=1 SV=1
825	2445	tr|M0R0I5|M0R0I5_HUMAN	27.59	8	0	8		61800	2	1	0	2		29464	Far upstream element-binding protein 2 (Fragment) OS=Homo sapiens OX=9606 GN=KHSRP PE=1 SV=1
825	3099	tr|M0QYH3|M0QYH3_HUMAN	27.59	8	0	8		61800	1	1	0	1		18017	Far upstream element-binding protein 2 (Fragment) OS=Homo sapiens OX=9606 GN=KHSRP PE=1 SV=1
928	2908	sp|P06730|IF4E_HUMAN	27.59	4	0	4		1000000	1	1	0	1		25097	Eukaryotic translation initiation factor 4E OS=Homo sapiens OX=9606 GN=EIF4E PE=1 SV=2
928	3109	tr|D6RBW1|D6RBW1_HUMAN	27.59	3	0	3		1000000	1	1	0	1		28512	Eukaryotic translation initiation factor 4E OS=Homo sapiens OX=9606 GN=EIF4E PE=1 SV=1
568	1954	tr|A0A1B0GUB2|A0A1B0GUB2_HUMAN	27.51	4	0	4		481000	2	2	0	3		51454	Parafibromin OS=Homo sapiens OX=9606 GN=CDC73 PE=1 SV=1
568	1955	sp|Q6P1J9|CDC73_HUMAN	27.51	4	0	4		481000	2	2	0	3		60577	Parafibromin OS=Homo sapiens OX=9606 GN=CDC73 PE=1 SV=1
927	2889	tr|J3KNQ3|J3KNQ3_HUMAN	27.47	3	0	3		1020000	1	1	0	1		39830	26S proteasome non-ATPase regulatory subunit 13 OS=Homo sapiens OX=9606 GN=PSMD13 PE=1 SV=1
927	2890	sp|Q9UNM6|PSD13_HUMAN	27.47	2	0	2		1020000	1	1	0	1		42946	26S proteasome non-ATPase regulatory subunit 13 OS=Homo sapiens OX=9606 GN=PSMD13 PE=1 SV=2
927	3103	tr|A0A087WUL9|A0A087WUL9_HUMAN	27.47	2	0	2		1020000	1	1	0	1		42739	26S proteasome non-ATPase regulatory subunit 13 OS=Homo sapiens OX=9606 GN=PSMD13 PE=1 SV=1
1014	3100	sp|Q9NPF4|OSGEP_HUMAN	27.44	3	0	3		534000	1	1	0	1		36427	Probable tRNA N6-adenosine threonylcarbamoyltransferase OS=Homo sapiens OX=9606 GN=OSGEP PE=1 SV=1
921	2779	sp|P47985|UCRI_HUMAN	27.41	3	0	3		141000	1	1	0	1		29668	Cytochrome b-c1 complex subunit Rieske mitochondrial OS=Homo sapiens OX=9606 GN=UQCRFS1 PE=1 SV=2
921	2780	sp|P0C7P4|UCRIL_HUMAN	27.41	3	0	3		141000	1	1	0	1		30815	Putative cytochrome b-c1 complex subunit Rieske-like protein 1 OS=Homo sapiens OX=9606 GN=UQCRFS1P1 PE=5 SV=1
682	2859	tr|F6QMI7|F6QMI7_HUMAN	27.39	0	0	0	1010000		1	1	1	0	Carbamidomethylation	633674	Dystonin OS=Homo sapiens OX=9606 GN=DST PE=1 SV=2
682	2863	tr|E9PHM6|E9PHM6_HUMAN	27.39	0	0	0	1010000		1	1	1	0	Carbamidomethylation	629794	Dystonin OS=Homo sapiens OX=9606 GN=DST PE=1 SV=3
682	2864	sp|Q03001|DYST_HUMAN	27.39	0	0	0	1010000		1	1	1	0	Carbamidomethylation	860679	Dystonin OS=Homo sapiens OX=9606 GN=DST PE=1 SV=4
682	2891	tr|F8W9J4|F8W9J4_HUMAN	27.39	0	0	0	1010000		1	1	1	0	Carbamidomethylation	847987	Dystonin OS=Homo sapiens OX=9606 GN=DST PE=1 SV=1
682	3064	tr|E7ETB9|E7ETB9_HUMAN	27.39	1	1	0	1010000		1	1	1	0	Carbamidomethylation	171511	Dystonin (Fragment) OS=Homo sapiens OX=9606 GN=DST PE=1 SV=1
682	3378	tr|Q6P0N6|Q6P0N6_HUMAN	27.39	1	1	0	1010000		1	1	1	0	Carbamidomethylation	132290	DST protein OS=Homo sapiens OX=9606 GN=DST PE=1 SV=1
545	2016	tr|A0A0C4DFS8|A0A0C4DFS8_HUMAN	27.38	5	0	5		67800	2	2	0	3		41865	Nicotinamide phosphoribosyltransferase OS=Homo sapiens OX=9606 GN=NAMPT PE=1 SV=1
545	2017	sp|P43490|NAMPT_HUMAN	27.38	3	0	3		67800	2	2	0	3		55521	Nicotinamide phosphoribosyltransferase OS=Homo sapiens OX=9606 GN=NAMPT PE=1 SV=1
1015	3105	tr|E5RH59|E5RH59_HUMAN	27.26	34	0	34		170000	1	1	0	1		5530	Eukaryotic translation initiation factor 3 subunit H OS=Homo sapiens OX=9606 GN=EIF3H PE=1 SV=1
1015	3106	tr|A0A087WZK9|A0A087WZK9_HUMAN	27.26	5	0	5		170000	1	1	0	1		39590	Eukaryotic translation initiation factor 3 subunit H OS=Homo sapiens OX=9606 GN=EIF3H PE=1 SV=1
847	2446	sp|P54136|SYRC_HUMAN	27.23	1	0	1		1630000	1	1	0	1		75379	Arginine--tRNA ligase cytoplasmic OS=Homo sapiens OX=9606 GN=RARS PE=1 SV=2
719	2144	sp|Q08J23|NSUN2_HUMAN	27.23	1	0	1		452000	1	1	0	1		86471	tRNA (cytosine(34)-C(5))-methyltransferase OS=Homo sapiens OX=9606 GN=NSUN2 PE=1 SV=2
1016	3107	sp|Q9BR61|ACBD6_HUMAN	27.23	4	0	4		803000	1	1	0	1	Deamidation (NQ)	31151	Acyl-CoA-binding domain-containing protein 6 OS=Homo sapiens OX=9606 GN=ACBD6 PE=1 SV=1
1020	3174	tr|M0R329|M0R329_HUMAN	27.19	5	0	5		1660000	1	1	0	1		16776	Very-long-chain enoyl-CoA reductase (Fragment) OS=Homo sapiens OX=9606 GN=TECR PE=1 SV=1
1020	3175	tr|B4DR74|B4DR74_HUMAN	27.19	5	0	5		1660000	1	1	0	1		17801	Very-long-chain enoyl-CoA reductase OS=Homo sapiens OX=9606 GN=TECR PE=1 SV=1
1020	3179	sp|Q9NZ01|TECR_HUMAN	27.19	3	0	3		1660000	1	1	0	1		36034	Very-long-chain enoyl-CoA reductase OS=Homo sapiens OX=9606 GN=TECR PE=1 SV=1
936	3091	sp|Q9UQE7|SMC3_HUMAN	27.08	1	0	1		728000	1	1	0	1	Oxidation (M)	141541	Structural maintenance of chromosomes protein 3 OS=Homo sapiens OX=9606 GN=SMC3 PE=1 SV=2
760	2464	tr|E7EUN2|E7EUN2_HUMAN	26.99	1	0	1		1830000	1	1	0	1		116618	Arf-GAP with GTPase ANK repeat and PH domain-containing protein 1 OS=Homo sapiens OX=9606 GN=AGAP1 PE=1 SV=1
760	2566	tr|E7ESL9|E7ESL9_HUMAN	26.99	1	0	1		1830000	1	1	0	1		61786	Arf-GAP with GTPase ANK repeat and PH domain-containing protein 3 OS=Homo sapiens OX=9606 GN=AGAP3 PE=1 SV=1
760	3019	tr|H7C5G0|H7C5G0_HUMAN	26.99	5	0	5		1830000	1	1	0	1		18437	Arf-GAP with GTPase ANK repeat and PH domain-containing protein 3 (Fragment) OS=Homo sapiens OX=9606 GN=AGAP3 PE=1 SV=1
760	3020	tr|H7C4U6|H7C4U6_HUMAN	26.99	5	0	5		1830000	1	1	0	1		19238	Arf-GAP with GTPase ANK repeat and PH domain-containing protein 3 (Fragment) OS=Homo sapiens OX=9606 GN=AGAP3 PE=1 SV=1
760	3021	tr|C9J975|C9J975_HUMAN	26.99	2	0	2		1830000	1	1	0	1		36891	Arf-GAP with GTPase ANK repeat and PH domain-containing protein 3 OS=Homo sapiens OX=9606 GN=AGAP3 PE=1 SV=1
760	3026	sp|Q96P47|AGAP3_HUMAN	26.99	1	0	1		1830000	1	1	0	1		95044	Arf-GAP with GTPase ANK repeat and PH domain-containing protein 3 OS=Homo sapiens OX=9606 GN=AGAP3 PE=1 SV=2
760	3073	tr|A0A087X1U1|A0A087X1U1_HUMAN	26.99	1	0	1		1830000	1	1	0	1		82689	Arf-GAP with GTPase ANK repeat and PH domain-containing protein 1 OS=Homo sapiens OX=9606 GN=AGAP1 PE=1 SV=1
760	3074	tr|F5GXM9|F5GXM9_HUMAN	26.99	1	0	1		1830000	1	1	0	1		88093	Arf-GAP with GTPase ANK repeat and PH domain-containing protein 1 OS=Homo sapiens OX=9606 GN=AGAP1 PE=1 SV=2
760	3077	sp|Q9UPQ3|AGAP1_HUMAN	26.99	1	0	1		1830000	1	1	0	1		94470	Arf-GAP with GTPase ANK repeat and PH domain-containing protein 1 OS=Homo sapiens OX=9606 GN=AGAP1 PE=1 SV=4
760	3195	tr|A0A087X044|A0A087X044_HUMAN	26.99	2	0	2		1830000	1	1	0	1		38135	Arf-GAP with GTPase ANK repeat and PH domain-containing protein 1 OS=Homo sapiens OX=9606 GN=AGAP1 PE=1 SV=1
857	3017	sp|Q9BTW9|TBCD_HUMAN	26.91	1	0	1		30900	1	1	0	1		132600	Tubulin-specific chaperone D OS=Homo sapiens OX=9606 GN=TBCD PE=1 SV=2
696	3133	sp|Q12802|AKP13_HUMAN	26.87	0	0	0	423000	456000	1	1	2	1		307550	A-kinase anchor protein 13 OS=Homo sapiens OX=9606 GN=AKAP13 PE=1 SV=2
696	3341	tr|A0A087WTD7|A0A087WTD7_HUMAN	26.87	1	1	1	423000	456000	1	1	2	1		161184	A-kinase anchor protein 13 OS=Homo sapiens OX=9606 GN=AKAP13 PE=1 SV=1
696	3342	tr|A8MYJ1|A8MYJ1_HUMAN	26.87	1	1	1	423000	456000	1	1	2	1		161840	A-kinase anchor protein 13 OS=Homo sapiens OX=9606 GN=AKAP13 PE=1 SV=3
1022	3191	sp|Q9H0C8|ILKAP_HUMAN	26.84	3	0	3		330000	1	1	0	1		42907	Integrin-linked kinase-associated serine/threonine phosphatase 2C OS=Homo sapiens OX=9606 GN=ILKAP PE=1 SV=1
1021	3189	tr|F2Z2B9|F2Z2B9_HUMAN	26.84	2	0	2		35200	1	1	0	1		82604	Gamma-tubulin complex component OS=Homo sapiens OX=9606 GN=TUBGCP2 PE=1 SV=1
1021	3190	sp|Q9BSJ2|GCP2_HUMAN	26.84	1	0	1		35200	1	1	0	1		102534	Gamma-tubulin complex component 2 OS=Homo sapiens OX=9606 GN=TUBGCP2 PE=1 SV=2
938	3113	sp|P51572|BAP31_HUMAN	26.81	4	0	4		1440000	1	1	0	1	Oxidation (M)	27992	B-cell receptor-associated protein 31 OS=Homo sapiens OX=9606 GN=BCAP31 PE=1 SV=3
716	1737	sp|Q9Y450|HBS1L_HUMAN	26.76	3	0	3		1040000	2	2	0	2		75473	HBS1-like protein OS=Homo sapiens OX=9606 GN=HBS1L PE=1 SV=1
935	3053	sp|Q6YN16|HSDL2_HUMAN	26.64	2	0	2		41000	1	1	0	1		45395	Hydroxysteroid dehydrogenase-like protein 2 OS=Homo sapiens OX=9606 GN=HSDL2 PE=1 SV=1
944	3194	tr|K7EMQ6|K7EMQ6_HUMAN	26.5	6	0	6		106000	1	1	0	1		14609	Asparagine--tRNA ligase cytoplasmic (Fragment) OS=Homo sapiens OX=9606 GN=NARS PE=1 SV=1
944	3196	tr|K7EIU7|K7EIU7_HUMAN	26.5	5	0	5		106000	1	1	0	1		18718	Asparagine--tRNA ligase cytoplasmic (Fragment) OS=Homo sapiens OX=9606 GN=NARS PE=1 SV=1
944	3197	tr|K7EPK2|K7EPK2_HUMAN	26.5	5	0	5		106000	1	1	0	1		18728	Asparagine--tRNA ligase cytoplasmic (Fragment) OS=Homo sapiens OX=9606 GN=NARS PE=1 SV=1
944	3211	sp|O43776|SYNC_HUMAN	26.5	1	0	1		106000	1	1	0	1		62943	Asparagine--tRNA ligase cytoplasmic OS=Homo sapiens OX=9606 GN=NARS PE=1 SV=1
829	2278	tr|B4DP61|B4DP61_HUMAN	26.48	8	0	8		282000	2	2	0	2	Carbamidomethylation	24380	Survival motor neuron protein OS=Homo sapiens OX=9606 GN=SMN1 PE=1 SV=1
829	2283	tr|A0A1W2PRV5|A0A1W2PRV5_HUMAN	26.48	7	0	7		282000	2	2	0	2	Carbamidomethylation	30415	Survival motor neuron protein OS=Homo sapiens OX=9606 GN=SMN2 PE=1 SV=1
829	2284	tr|E7EQZ4|E7EQZ4_HUMAN	26.48	6	0	6		282000	2	2	0	2	Carbamidomethylation	31690	Survival motor neuron protein OS=Homo sapiens OX=9606 GN=SMN1 PE=1 SV=1
829	2285	sp|Q16637|SMN_HUMAN	26.48	6	0	6		282000	2	2	0	2	Carbamidomethylation	31849	Survival motor neuron protein OS=Homo sapiens OX=9606 GN=SMN1 PE=1 SV=1
829	3202	tr|H0YBZ9|H0YBZ9_HUMAN	26.48	9	0	9		167000	1	1	0	1		8533	Survival motor neuron protein (Fragment) OS=Homo sapiens OX=9606 GN=SMN2 PE=1 SV=1
829	3216	tr|A0A0G2JRX5|A0A0G2JRX5_HUMAN	26.48	5	0	5		167000	1	1	0	1		15715	Survival motor neuron protein (Fragment) OS=Homo sapiens OX=9606 GN=SMN1 PE=1 SV=1
829	3221	tr|A0A0G2JRY6|A0A0G2JRY6_HUMAN	26.48	4	0	4		167000	1	1	0	1		19786	Survival motor neuron protein (Fragment) OS=Homo sapiens OX=9606 GN=SMN1 PE=1 SV=1
1024	3193	tr|H3BT52|H3BT52_HUMAN	26.44	8	0	8		0	1	1	0	1		12467	Inactive hydroxysteroid dehydrogenase-like protein 1 (Fragment) OS=Homo sapiens OX=9606 GN=HSDL1 PE=1 SV=1
778	2102	sp|Q96SU4|OSBL9_HUMAN	26.42	3	0	3		279000	2	2	0	2		83185	Oxysterol-binding protein-related protein 9 OS=Homo sapiens OX=9606 GN=OSBPL9 PE=1 SV=2
1023	3192	sp|Q9HCU5|PREB_HUMAN	26.41	3	0	3		30200	1	1	0	1		45468	Prolactin regulatory element-binding protein OS=Homo sapiens OX=9606 GN=PREB PE=1 SV=2
777	2046	sp|O75152|ZC11A_HUMAN	26.32	5	0	5		928000	2	2	0	2		89131	Zinc finger CCCH domain-containing protein 11A OS=Homo sapiens OX=9606 GN=ZC3H11A PE=1 SV=3
776	2020	sp|Q9UGR2|Z3H7B_HUMAN	26.26	2	0	2		532000	2	2	0	2		111578	Zinc finger CCCH domain-containing protein 7B OS=Homo sapiens OX=9606 GN=ZC3H7B PE=1 SV=1
845	2400	sp|P46778|RL21_HUMAN	26.24	7	0	7		212000	1	1	0	1	Oxidation (M)	18565	60S ribosomal protein L21 OS=Homo sapiens OX=9606 GN=RPL21 PE=1 SV=2
846	2405	tr|H0YLA4|H0YLA4_HUMAN	26.17	3	0	3		460000	1	1	0	1		36229	Sorbitol dehydrogenase OS=Homo sapiens OX=9606 GN=SORD PE=1 SV=1
846	2406	sp|Q00796|DHSO_HUMAN	26.17	3	0	3		460000	1	1	0	1		38325	Sorbitol dehydrogenase OS=Homo sapiens OX=9606 GN=SORD PE=1 SV=4
798	2990	tr|H3BRS3|H3BRS3_HUMAN	26.1	2	0	2		1690000	1	1	0	1		47381	Telomere length regulation protein TEL2 homolog OS=Homo sapiens OX=9606 GN=TELO2 PE=1 SV=1
798	2996	sp|Q9Y4R8|TELO2_HUMAN	26.1	1	0	1		1690000	1	1	0	1		91747	Telomere length regulation protein TEL2 homolog OS=Homo sapiens OX=9606 GN=TELO2 PE=1 SV=2
1025	3198	tr|B1ANE3|B1ANE3_HUMAN	26.1	1	0	1		39500	1	1	0	1		91780	Methionine synthase (Fragment) OS=Homo sapiens OX=9606 GN=MTR PE=1 SV=1
1025	3199	sp|Q99707|METH_HUMAN	26.1	1	0	1		39500	1	1	0	1		140527	Methionine synthase OS=Homo sapiens OX=9606 GN=MTR PE=1 SV=2
941	3152	sp|Q8WU90|ZC3HF_HUMAN	26.04	2	0	2		1160000	1	1	0	1		48603	Zinc finger CCCH domain-containing protein 15 OS=Homo sapiens OX=9606 GN=ZC3H15 PE=1 SV=1
941	3208	tr|F8WF67|F8WF67_HUMAN	26.04	9	0	9		1160000	1	1	0	1		8467	Zinc finger CCCH domain-containing protein 15 OS=Homo sapiens OX=9606 GN=ZC3H15 PE=1 SV=1
941	3218	tr|F8WB26|F8WB26_HUMAN	26.04	7	0	7		1160000	1	1	0	1		11820	Zinc finger CCCH domain-containing protein 15 OS=Homo sapiens OX=9606 GN=ZC3H15 PE=1 SV=1
1027	3215	sp|P17174|AATC_HUMAN	26.04	2	0	2		57700	1	1	0	1		46248	Aspartate aminotransferase cytoplasmic OS=Homo sapiens OX=9606 GN=GOT1 PE=1 SV=3
478	3503	tr|C9JEE0|C9JEE0_HUMAN	26.01	4	4	4	16800000	18500000	1	1	3	3	Deamidation (NQ)	19227	Immunoglobulin lambda-like polypeptide 1 (Fragment) OS=Homo sapiens OX=9606 GN=IGLL1 PE=1 SV=1
478	3504	sp|P15814|IGLL1_HUMAN	26.01	4	4	4	16800000	18500000	1	1	3	3	Deamidation (NQ)	22963	Immunoglobulin lambda-like polypeptide 1 OS=Homo sapiens OX=9606 GN=IGLL1 PE=1 SV=1
945	3204	tr|K7ER90|K7ER90_HUMAN	26.01	4	0	4		2500000	2	2	0	2		25442	Eukaryotic translation initiation factor 3 subunit G (Fragment) OS=Homo sapiens OX=9606 GN=EIF3G PE=1 SV=1
945	3206	tr|K7EL20|K7EL20_HUMAN	26.01	3	0	3		2500000	2	2	0	2		29283	Eukaryotic translation initiation factor 3 subunit G (Fragment) OS=Homo sapiens OX=9606 GN=EIF3G PE=1 SV=8
945	3207	tr|K7ENA8|K7ENA8_HUMAN	26.01	3	0	3		2500000	2	2	0	2		32314	Eukaryotic translation initiation factor 3 subunit G (Fragment) OS=Homo sapiens OX=9606 GN=EIF3G PE=1 SV=1
945	3209	sp|O75821|EIF3G_HUMAN	26.01	3	0	3		2500000	2	2	0	2		35611	Eukaryotic translation initiation factor 3 subunit G OS=Homo sapiens OX=9606 GN=EIF3G PE=1 SV=2
1026	3205	tr|Q5TDF0|Q5TDF0_HUMAN	25.94	5	0	5		32400	1	1	0	1		25072	Cancer-related nucleoside-triphosphatase OS=Homo sapiens OX=9606 GN=NTPCR PE=1 SV=1
939	3121	tr|E9PDU5|E9PDU5_HUMAN	25.85	1	0	1		64200	1	1	0	1		116169	WD repeat-containing protein 6 OS=Homo sapiens OX=9606 GN=WDR6 PE=1 SV=1
939	3124	sp|Q9NNW5|WDR6_HUMAN	25.85	1	0	1		64200	1	1	0	1		121724	WD repeat-containing protein 6 OS=Homo sapiens OX=9606 GN=WDR6 PE=1 SV=1
939	3127	tr|A0A087X295|A0A087X295_HUMAN	25.85	1	0	1		64200	1	1	0	1		125001	WD repeat-containing protein 6 OS=Homo sapiens OX=9606 GN=WDR6 PE=1 SV=1
1028	3220	tr|J3QLK0|J3QLK0_HUMAN	25.83	6	0	6		182000	1	1	0	1		15412	Ras-related C3 botulinum toxin substrate 3 (Fragment) OS=Homo sapiens OX=9606 GN=RAC3 PE=1 SV=1
946	3212	tr|R4GMY8|R4GMY8_HUMAN	25.8	15	15	15	154000	774000	1	1	1	1		6968	Elongin-C OS=Homo sapiens OX=9606 GN=ELOC PE=1 SV=1
946	3213	tr|E5RHG8|E5RHG8_HUMAN	25.8	11	11	11	154000	774000	1	1	1	1		9960	Elongin-C (Fragment) OS=Homo sapiens OX=9606 GN=ELOC PE=1 SV=1
946	3214	sp|Q15369|ELOC_HUMAN	25.8	9	9	9	154000	774000	1	1	1	1		12473	Elongin-C OS=Homo sapiens OX=9606 GN=ELOC PE=1 SV=1
838	2346	sp|Q8N6R0|MET13_HUMAN	25.75	2	0	2		2040000	2	2	0	2		78768	Methyltransferase-like protein 13 OS=Homo sapiens OX=9606 GN=METTL13 PE=1 SV=1
728	2134	tr|Q5HY54|Q5HY54_HUMAN	25.67	0	0	0		196000	1	1	0	1		276548	Filamin-A OS=Homo sapiens OX=9606 GN=FLNA PE=1 SV=1
728	2135	tr|Q60FE5|Q60FE5_HUMAN	25.67	0	0	0		196000	1	1	0	1		278224	Filamin-A OS=Homo sapiens OX=9606 GN=FLNA PE=1 SV=1
728	2136	sp|P21333|FLNA_HUMAN	25.67	0	0	0		196000	1	1	0	1		280737	Filamin-A OS=Homo sapiens OX=9606 GN=FLNA PE=1 SV=4
728	2241	tr|A0A087WWY3|A0A087WWY3_HUMAN	25.67	0	0	0		196000	1	1	0	1		245848	Filamin-A OS=Homo sapiens OX=9606 GN=FLNA PE=1 SV=1
937	3102	sp|P22314|UBA1_HUMAN	25.66	1	0	1		0	1	1	0	1	Carbamidomethylation	117849	Ubiquitin-like modifier-activating enzyme 1 OS=Homo sapiens OX=9606 GN=UBA1 PE=1 SV=3
759	2411	tr|H0Y8X1|H0Y8X1_HUMAN	25.45	11	6	6	944000		2	1	1	1		13644	Succinate dehydrogenase [ubiquinone] flavoprotein subunit mitochondrial (Fragment) OS=Homo sapiens OX=9606 GN=SDHA PE=1 SV=1
724	1740	tr|F6T1Q0|F6T1Q0_HUMAN	25.44	5	0	5		1740000	3	3	0	3		52175	2' 5'-phosphodiesterase 12 OS=Homo sapiens OX=9606 GN=PDE12 PE=1 SV=1
724	1744	sp|Q6L8Q7|PDE12_HUMAN	25.44	4	0	4		1740000	3	3	0	3		67352	2' 5'-phosphodiesterase 12 OS=Homo sapiens OX=9606 GN=PDE12 PE=1 SV=2
1044	3580	sp|Q9H1K1|ISCU_HUMAN	25.42	4	4	0	122000		1	1	1	0		17999	Iron-sulfur cluster assembly enzyme ISCU mitochondrial OS=Homo sapiens OX=9606 GN=ISCU PE=1 SV=2
657	3129	sp|P55081|MFAP1_HUMAN	25.38	2	0	2		925000	1	1	0	2		51958	Microfibrillar-associated protein 1 OS=Homo sapiens OX=9606 GN=MFAP1 PE=1 SV=2
940	3125	tr|I3L2W2|I3L2W2_HUMAN	25.3	1	0	1		343000	1	1	0	1		164308	Neuralized-like protein 4 OS=Homo sapiens OX=9606 GN=NEURL4 PE=1 SV=1
940	3126	sp|Q96JN8|NEUL4_HUMAN	25.3	1	0	1		343000	1	1	0	1		166906	Neuralized-like protein 4 OS=Homo sapiens OX=9606 GN=NEURL4 PE=1 SV=2
849	2520	sp|Q6NVV1|R13P3_HUMAN	25.14	19	0	19		121000	2	2	0	2	Oxidation (M)	12135	Putative 60S ribosomal protein L13a protein RPL13AP3 OS=Homo sapiens OX=9606 GN=RPL13AP3 PE=5 SV=1
849	2521	tr|Q8J015|Q8J015_HUMAN	25.14	13	0	13		121000	2	2	0	2	Oxidation (M)	16731	60S ribosomal protein L13a OS=Homo sapiens OX=9606 GN=RPL13A PE=1 SV=1
849	2523	sp|P40429|RL13A_HUMAN	25.14	9	0	9		121000	2	2	0	2	Oxidation (M)	23577	60S ribosomal protein L13a OS=Homo sapiens OX=9606 GN=RPL13A PE=1 SV=2
849	2524	tr|M0QYS1|M0QYS1_HUMAN	25.14	9	0	9		121000	2	2	0	2	Oxidation (M)	24224	60S ribosomal protein L13a (Fragment) OS=Homo sapiens OX=9606 GN=RPL13A PE=1 SV=2
1029	3304	sp|Q16513|PKN2_HUMAN	25.14	1	0	1		0	1	1	0	1		112035	Serine/threonine-protein kinase N2 OS=Homo sapiens OX=9606 GN=PKN2 PE=1 SV=1
709	3140	tr|A0A075B6H7|A0A075B6H7_HUMAN	25.11	8	8	8	172000	1060000	1	1	1	1		12783	Immunoglobulin kappa variable 3-7 (non-functional) (Fragment) OS=Homo sapiens OX=9606 GN=IGKV3-7 PE=1 SV=1
709	3141	tr|A0A0C4DH90|A0A0C4DH90_HUMAN	25.11	8	8	8	172000	1060000	1	1	1	1		12586	Immunoglobulin kappa variable 3/OR2-268 (non-functional) (Fragment) OS=Homo sapiens OX=9606 GN=IGKV3OR2-268 PE=4 SV=5
709	3142	sp|A0A0C4DH55|KVD07_HUMAN	25.11	8	8	8	172000	1060000	1	1	1	1		13148	Immunoglobulin kappa variable 3D-7 OS=Homo sapiens OX=9606 GN=IGKV3D-7 PE=3 SV=5
709	3306	sp|P01624|KV315_HUMAN	25.11	8	8	8	172000	1060000	1	1	1	1		12496	Immunoglobulin kappa variable 3-15 OS=Homo sapiens OX=9606 GN=IGKV3-15 PE=1 SV=2
1043	3578	tr|E9PN17|E9PN17_HUMAN	25.05	14	14	0	70700		1	1	1	0		8452	ATP synthase membrane subunit g OS=Homo sapiens OX=9606 GN=ATP5MG PE=1 SV=1
1043	3579	sp|O75964|ATP5L_HUMAN	25.05	11	11	0	70700		1	1	1	0		11428	ATP synthase subunit g mitochondrial OS=Homo sapiens OX=9606 GN=ATP5L PE=1 SV=3
821	2138	sp|Q15020|SART3_HUMAN	25.02	2	0	2		889000	2	2	0	2		109935	Squamous cell carcinoma antigen recognized by T-cells 3 OS=Homo sapiens OX=9606 GN=SART3 PE=1 SV=1
801	3311	sp|Q8NFT6|DBF4B_HUMAN	24.92	2	2	2	990000	195000	1	1	2	1		67243	Protein DBF4 homolog B OS=Homo sapiens OX=9606 GN=DBF4B PE=1 SV=1
1030	3310	sp|Q9P287|BCCIP_HUMAN	24.91	4	0	4		425000	1	1	0	1		35979	BRCA2 and CDKN1A-interacting protein OS=Homo sapiens OX=9606 GN=BCCIP PE=1 SV=1
949	3313	tr|E9PLF1|E9PLF1_HUMAN	24.8	6	0	6		728000	1	1	0	2		17369	Glutathione S-transferase Mu 2 (Fragment) OS=Homo sapiens OX=9606 GN=GSTM2 PE=1 SV=2
949	3314	tr|E9PHN7|E9PHN7_HUMAN	24.8	5	0	5		728000	1	1	0	2		21363	Glutathione S-transferase Mu 2 OS=Homo sapiens OX=9606 GN=GSTM2 PE=1 SV=2
949	3315	tr|E9PHN6|E9PHN6_HUMAN	24.8	5	0	5		728000	1	1	0	2		22876	Glutathione S-transferase OS=Homo sapiens OX=9606 GN=GSTM2 PE=1 SV=1
949	3316	tr|Q5T8Q9|Q5T8Q9_HUMAN	24.8	4	0	4		728000	1	1	0	2		23442	Glutathione S-transferase OS=Homo sapiens OX=9606 GN=GSTM5 PE=1 SV=1
949	3317	tr|A0A0A0MTN3|A0A0A0MTN3_HUMAN	24.8	4	0	4		728000	1	1	0	2		24915	Glutathione S-transferase OS=Homo sapiens OX=9606 GN=GSTM3 PE=1 SV=1
949	3318	tr|Q5T8R1|Q5T8R1_HUMAN	24.8	4	0	4		728000	1	1	0	2		25706	Glutathione S-transferase OS=Homo sapiens OX=9606 GN=GSTM5 PE=1 SV=2
949	3319	sp|P46439|GSTM5_HUMAN	24.8	4	0	4		728000	1	1	0	2		25675	Glutathione S-transferase Mu 5 OS=Homo sapiens OX=9606 GN=GSTM5 PE=1 SV=3
949	3320	sp|P28161|GSTM2_HUMAN	24.8	4	0	4		728000	1	1	0	2		25745	Glutathione S-transferase Mu 2 OS=Homo sapiens OX=9606 GN=GSTM2 PE=1 SV=2
949	3321	tr|F6XZQ7|F6XZQ7_HUMAN	24.8	4	0	4		728000	1	1	0	2		26098	Glutathione S-transferase OS=Homo sapiens OX=9606 GN=GSTM2 PE=1 SV=1
949	3322	sp|P21266|GSTM3_HUMAN	24.8	4	0	4		728000	1	1	0	2		26560	Glutathione S-transferase Mu 3 OS=Homo sapiens OX=9606 GN=GSTM3 PE=1 SV=3
863	3169	tr|E9PF58|E9PF58_HUMAN	24.7	3	0	3		1130000	1	1	0	1		30888	Actin-related protein 2/3 complex subunit 1A OS=Homo sapiens OX=9606 GN=ARPC1A PE=1 SV=1
863	3170	sp|Q92747|ARC1A_HUMAN	24.7	2	0	2		1130000	1	1	0	1		41569	Actin-related protein 2/3 complex subunit 1A OS=Homo sapiens OX=9606 GN=ARPC1A PE=2 SV=2
863	3178	tr|A0A1W2PNV4|A0A1W2PNV4_HUMAN	24.7	1	0	1		1130000	1	1	0	1		75873	Uncharacterized protein OS=Homo sapiens OX=9606 PE=4 SV=1
661	3563	sp|Q5TCS8|KAD9_HUMAN	24.69	0	0	0	71700		1	1	2	0		221411	Adenylate kinase 9 OS=Homo sapiens OX=9606 GN=AK9 PE=1 SV=2
661	3590	sp|P54819|KAD2_HUMAN	24.69	4	4	0	71700		1	1	2	0		26478	Adenylate kinase 2 mitochondrial OS=Homo sapiens OX=9606 GN=AK2 PE=1 SV=2
490	3476	sp|P01714|LV319_HUMAN	24.61	7	7	7	2720000	4680000	1	1	2	2		12042	Immunoglobulin lambda variable 3-19 OS=Homo sapiens OX=9606 GN=IGLV3-19 PE=1 SV=2
490	3477	sp|P01701|LV151_HUMAN	24.61	7	7	7	2720000	4680000	1	1	2	2		12249	Immunoglobulin lambda variable 1-51 OS=Homo sapiens OX=9606 GN=IGLV1-51 PE=1 SV=2
860	3060	sp|Q10570|CPSF1_HUMAN	24.56	0	0	0		352000	1	1	0	1		160883	Cleavage and polyadenylation specificity factor subunit 1 OS=Homo sapiens OX=9606 GN=CPSF1 PE=1 SV=2
794	2375	sp|Q02878|RL6_HUMAN	24.54	3	0	3		227000	1	1	0	2		32728	60S ribosomal protein L6 OS=Homo sapiens OX=9606 GN=RPL6 PE=1 SV=3
794	3334	tr|F8VR69|F8VR69_HUMAN	24.54	14	0	14		227000	1	1	0	2		7191	60S ribosomal protein L6 (Fragment) OS=Homo sapiens OX=9606 GN=RPL6 PE=1 SV=8
794	3335	tr|F8VZ45|F8VZ45_HUMAN	24.54	6	0	6		227000	1	1	0	2		17800	60S ribosomal protein L6 (Fragment) OS=Homo sapiens OX=9606 GN=RPL6 PE=1 SV=1
794	3336	tr|U3KQR5|U3KQR5_HUMAN	24.54	6	0	6		227000	1	1	0	2		17928	60S ribosomal protein L6 (Fragment) OS=Homo sapiens OX=9606 GN=RPL6 PE=1 SV=1
1031	3337	tr|E7EWZ1|E7EWZ1_HUMAN	24.52	2	0	2		0	1	1	0	1		47122	Myb-related protein A OS=Homo sapiens OX=9606 GN=MYBL1 PE=1 SV=1
1031	3338	sp|P10243|MYBA_HUMAN	24.52	1	0	1		0	1	1	0	1		85887	Myb-related protein A OS=Homo sapiens OX=9606 GN=MYBL1 PE=1 SV=2
957	3572	sp|P56385|ATP5I_HUMAN	24.38	14	14	0	27200		1	1	1	0		7933	ATP synthase subunit e mitochondrial OS=Homo sapiens OX=9606 GN=ATP5I PE=1 SV=2
800	3059	tr|H7C5E4|H7C5E4_HUMAN	24.2	1	0	1		313000	1	1	0	1		130197	5'-3' exoribonuclease 1 (Fragment) OS=Homo sapiens OX=9606 GN=XRN1 PE=1 SV=1
800	3136	sp|Q8IZH2|XRN1_HUMAN	24.2	1	0	1		313000	1	1	0	1		194106	5'-3' exoribonuclease 1 OS=Homo sapiens OX=9606 GN=XRN1 PE=1 SV=1
1034	3402	sp|O00743|PPP6_HUMAN	24.07	2	0	2		863000	1	1	0	1		35144	Serine/threonine-protein phosphatase 6 catalytic subunit OS=Homo sapiens OX=9606 GN=PPP6C PE=1 SV=1
701	2754	sp|P12270|TPR_HUMAN	23.99	1	0	1		360000	2	1	0	2		267290	Nucleoprotein TPR OS=Homo sapiens OX=9606 GN=TPR PE=1 SV=3
766	3177	tr|A0A087WYN9|A0A087WYN9_HUMAN	23.94	1	0	1		465000	1	1	0	2	Carbamidomethylation	155291	ATP-dependent RNA helicase DHX29 OS=Homo sapiens OX=9606 GN=DHX29 PE=1 SV=1
766	3224	sp|Q9H2U1|DHX36_HUMAN	23.94	1	0	1		465000	1	1	0	2	Carbamidomethylation	114760	ATP-dependent RNA helicase DHX36 OS=Homo sapiens OX=9606 GN=DHX36 PE=1 SV=2
803	3454	tr|A0A087WT45|A0A087WT45_HUMAN	23.86	1	1	0	526000		1	1	1	0		90857	GRIP1-associated protein 1 OS=Homo sapiens OX=9606 GN=GRIPAP1 PE=1 SV=1
803	3456	sp|Q4V328|GRAP1_HUMAN	23.86	1	1	0	526000		1	1	1	0		95989	GRIP1-associated protein 1 OS=Homo sapiens OX=9606 GN=GRIPAP1 PE=1 SV=1
803	3501	tr|A0A075B793|A0A075B793_HUMAN	23.86	1	1	0	526000		1	1	1	0		92754	GRIP1-associated protein 1 OS=Homo sapiens OX=9606 GN=GRIPAP1 PE=1 SV=2
1033	3394	tr|K7EQB6|K7EQB6_HUMAN	23.85	4	0	4		42700	1	1	0	1		20940	DNA ligase 3 (Fragment) OS=Homo sapiens OX=9606 GN=LIG3 PE=1 SV=1
1033	3399	tr|K7ERZ5|K7ERZ5_HUMAN	23.85	1	0	1		42700	1	1	0	1		61697	DNA ligase 3 (Fragment) OS=Homo sapiens OX=9606 GN=LIG3 PE=1 SV=1
1033	3410	sp|P49916|DNLI3_HUMAN	23.85	1	0	1		42700	1	1	0	1		112907	DNA ligase 3 OS=Homo sapiens OX=9606 GN=LIG3 PE=1 SV=2
743	1768	sp|O76031|CLPX_HUMAN	23.84	6	2	4	160000	473000	3	3	1	3		69224	ATP-dependent Clp protease ATP-binding subunit clpX-like mitochondrial OS=Homo sapiens OX=9606 GN=CLPX PE=1 SV=2
530	1958	sp|Q8IWZ3|ANKH1_HUMAN	23.81	1	0	1	6500000	8720000	3	3	1	4		269455	Ankyrin repeat and KH domain-containing protein 1 OS=Homo sapiens OX=9606 GN=ANKHD1 PE=1 SV=1
530	2985	tr|E9PDP5|E9PDP5_HUMAN	23.81	1	0	1	6500000	8720000	2	2	1	3		166743	Ankyrin repeat and KH domain-containing protein 1 (Fragment) OS=Homo sapiens OX=9606 GN=ANKHD1 PE=1 SV=1
530	3339	tr|D6RHC4|D6RHC4_HUMAN	23.81	4	2	4	6500000	8720000	2	2	1	3		37524	Ankyrin repeat and KH domain-containing protein 1 (Fragment) OS=Homo sapiens OX=9606 GN=ANKHD1 PE=1 SV=1
810	3648	sp|Q8N3Z3|GTPB8_HUMAN	23.74	2	2	2	549000	2990000	1	1	2	1	Oxidation (M)	32147	GTP-binding protein 8 OS=Homo sapiens OX=9606 GN=GTPBP8 PE=2 SV=1
810	3649	tr|A0A087WUP3|A0A087WUP3_HUMAN	23.74	2	2	2	549000	2990000	1	1	2	1	Oxidation (M)	34955	GTP-binding protein 8 OS=Homo sapiens OX=9606 GN=GTPBP8 PE=1 SV=1
802	3377	sp|O43603|GALR2_HUMAN	23.7	2	2	2	1060000	220000	1	1	1	2	Carbamidomethylation	41700	Galanin receptor type 2 OS=Homo sapiens OX=9606 GN=GALR2 PE=1 SV=1
961	3650	sp|A0A0A0MRZ7|KVD26_HUMAN	23.61	8	8	0	502000		1	1	1	0		13297	Immunoglobulin kappa variable 2D-26 OS=Homo sapiens OX=9606 GN=IGKV2D-26 PE=3 SV=1
961	3651	sp|A0A075B6S2|KVD29_HUMAN	23.61	8	8	0	502000		1	1	1	0		13143	Immunoglobulin kappa variable 2D-29 OS=Homo sapiens OX=9606 GN=IGKV2D-29 PE=3 SV=1
731	2561	sp|Q09666|AHNK_HUMAN	23.6	0	0	0	0	1340000	2	2	1	1	Deamidation (NQ)	629114	Neuroblast differentiation-associated protein AHNAK OS=Homo sapiens OX=9606 GN=AHNAK PE=1 SV=2
721	2348	tr|I3L2K5|I3L2K5_HUMAN	23.59	2	0	2		2430000	2	2	0	3		83648	Zinc finger CCCH domain-containing protein 7A (Fragment) OS=Homo sapiens OX=9606 GN=ZC3H7A PE=1 SV=1
721	2359	sp|Q8IWR0|Z3H7A_HUMAN	23.59	2	0	2		2430000	2	2	0	3		110538	Zinc finger CCCH domain-containing protein 7A OS=Homo sapiens OX=9606 GN=ZC3H7A PE=1 SV=1
721	3416	tr|I3L382|I3L382_HUMAN	23.59	5	0	5		245000	1	1	0	1		17540	Zinc finger CCCH domain-containing protein 7A (Fragment) OS=Homo sapiens OX=9606 GN=ZC3H7A PE=1 SV=8
827	2249	sp|Q9UHR6|ZNHI2_HUMAN	23.53	5	0	5		237000	2	2	0	2		42884	Zinc finger HIT domain-containing protein 2 OS=Homo sapiens OX=9606 GN=ZNHIT2 PE=1 SV=1
827	3349	tr|E9PQB8|E9PQB8_HUMAN	23.53	6	0	6		144000	1	1	0	1		20106	Zinc finger HIT domain-containing protein 2 (Fragment) OS=Homo sapiens OX=9606 GN=ZNHIT2 PE=1 SV=1
677	3413	tr|D6RAW3|D6RAW3_HUMAN	23.48	7	0	7		105000	1	1	0	2		15226	Cyclin-G-associated kinase (Fragment) OS=Homo sapiens OX=9606 GN=GAK PE=1 SV=1
677	3415	sp|O14976|GAK_HUMAN	23.48	1	0	1		105000	1	1	0	2		143190	Cyclin-G-associated kinase OS=Homo sapiens OX=9606 GN=GAK PE=1 SV=2
1046	3664	sp|P30049|ATPD_HUMAN	23.4	5	5	0	1110000		1	1	1	0		17490	ATP synthase subunit delta mitochondrial OS=Homo sapiens OX=9606 GN=ATP5F1D PE=1 SV=2
962	3686	sp|Q2KHT3|CL16A_HUMAN	23.13	1	1	0	183000		1	1	1	0		117715	Protein CLEC16A OS=Homo sapiens OX=9606 GN=CLEC16A PE=1 SV=2
707	2187	sp|P46087|NOP2_HUMAN	23.04	4	0	4		501000	2	2	0	2		89302	Probable 28S rRNA (cytosine(4447)-C(5))-methyltransferase OS=Homo sapiens OX=9606 GN=NOP2 PE=1 SV=2
678	3446	sp|P00966|ASSY_HUMAN	22.99	2	2	2	1140000	1350000	1	1	1	1		46530	Argininosuccinate synthase OS=Homo sapiens OX=9606 GN=ASS1 PE=1 SV=2
859	3058	tr|C9JKM9|C9JKM9_HUMAN	22.93	5	0	5		1030000	1	1	0	1	Acetylation (Protein N-term); Oxidation (M)	20644	Exportin-1 (Fragment) OS=Homo sapiens OX=9606 GN=XPO1 PE=1 SV=1
859	3063	sp|O14980|XPO1_HUMAN	22.93	1	0	1		1030000	1	1	0	1	Acetylation (Protein N-term); Oxidation (M)	123386	Exportin-1 OS=Homo sapiens OX=9606 GN=XPO1 PE=1 SV=1
859	3428	tr|C9JF49|C9JF49_HUMAN	22.93	15	0	15		1030000	1	1	0	1	Acetylation (Protein N-term); Oxidation (M)	6657	Exportin-1 (Fragment) OS=Homo sapiens OX=9606 GN=XPO1 PE=1 SV=1
859	3429	tr|C9IYM2|C9IYM2_HUMAN	22.93	15	0	15		1030000	1	1	0	1	Acetylation (Protein N-term); Oxidation (M)	7100	Exportin-1 (Fragment) OS=Homo sapiens OX=9606 GN=XPO1 PE=1 SV=1
859	3430	tr|F8WF71|F8WF71_HUMAN	22.93	11	0	11		1030000	1	1	0	1	Acetylation (Protein N-term); Oxidation (M)	9556	Exportin-1 OS=Homo sapiens OX=9606 GN=XPO1 PE=1 SV=1
859	3431	tr|C9IZS4|C9IZS4_HUMAN	22.93	10	0	10		1030000	1	1	0	1	Acetylation (Protein N-term); Oxidation (M)	10955	Exportin-1 (Fragment) OS=Homo sapiens OX=9606 GN=XPO1 PE=1 SV=1
859	3432	tr|C9JQ02|C9JQ02_HUMAN	22.93	9	0	9		1030000	1	1	0	1	Acetylation (Protein N-term); Oxidation (M)	11052	Exportin-1 (Fragment) OS=Homo sapiens OX=9606 GN=XPO1 PE=1 SV=1
859	3433	tr|C9JV99|C9JV99_HUMAN	22.93	9	0	9		1030000	1	1	0	1	Acetylation (Protein N-term); Oxidation (M)	11682	Exportin-1 (Fragment) OS=Homo sapiens OX=9606 GN=XPO1 PE=1 SV=1
859	3434	tr|C9J673|C9J673_HUMAN	22.93	7	0	7		1030000	1	1	0	1	Acetylation (Protein N-term); Oxidation (M)	15220	Exportin-1 (Fragment) OS=Homo sapiens OX=9606 GN=XPO1 PE=1 SV=1
797	2764	tr|A0A087WWT1|A0A087WWT1_HUMAN	22.73	4	0	4		189000	1	1	0	1		22742	Succinate dehydrogenase [ubiquinone] iron-sulfur subunit mitochondrial (Fragment) OS=Homo sapiens OX=9606 GN=SDHB PE=1 SV=1
797	2774	sp|P21912|SDHB_HUMAN	22.73	2	0	2		189000	1	1	0	1		31630	Succinate dehydrogenase [ubiquinone] iron-sulfur subunit mitochondrial OS=Homo sapiens OX=9606 GN=SDHB PE=1 SV=3
732	3007	sp|Q15393|SF3B3_HUMAN	22.65	1	0	1		41400	1	1	0	1		135577	Splicing factor 3B subunit 3 OS=Homo sapiens OX=9606 GN=SF3B3 PE=1 SV=4
951	3423	sp|P06737|PYGL_HUMAN	22.56	1	0	1		0	1	1	0	1		97149	Glycogen phosphorylase liver form OS=Homo sapiens OX=9606 GN=PYGL PE=1 SV=4
856	2992	sp|P33981|TTK_HUMAN	22.51	1	0	1		445000	1	1	0	1		97072	Dual specificity protein kinase TTK OS=Homo sapiens OX=9606 GN=TTK PE=1 SV=2
737	3522	sp|Q9Y666|S12A7_HUMAN	22.46	1	1	1	3530000	2370000	1	1	1	1		119106	Solute carrier family 12 member 7 OS=Homo sapiens OX=9606 GN=SLC12A7 PE=1 SV=3
737	3523	tr|A0A0G2JNW7|A0A0G2JNW7_HUMAN	22.46	1	1	1	3530000	2370000	1	1	1	1		119136	Solute carrier family 12 member 7 OS=Homo sapiens OX=9606 GN=SLC12A7 PE=1 SV=1
737	3526	tr|A0A0U1RR18|A0A0U1RR18_HUMAN	22.46	1	1	1	3530000	2370000	1	1	1	1		109048	Solute carrier family 12 member 7 (Fragment) OS=Homo sapiens OX=9606 GN=SLC12A7 PE=1 SV=1
765	3153	sp|P24928|RPB1_HUMAN	22.44	0	0	0		413000	1	1	0	1		217174	DNA-directed RNA polymerase II subunit RPB1 OS=Homo sapiens OX=9606 GN=POLR2A PE=1 SV=2
1035	3479	sp|O75717|WDHD1_HUMAN	22.41	1	0	1		324000	1	1	0	1		125967	WD repeat and HMG-box DNA-binding protein 1 OS=Homo sapiens OX=9606 GN=WDHD1 PE=1 SV=1
954	3498	sp|Q9BPZ7|SIN1_HUMAN	22.36	1	0	1		5400000	1	1	0	2		59123	Target of rapamycin complex 2 subunit MAPKAP1 OS=Homo sapiens OX=9606 GN=MAPKAP1 PE=1 SV=2
866	3351	sp|P11274|BCR_HUMAN	22.33	1	0	1		305000	1	1	0	1		142819	Breakpoint cluster region protein OS=Homo sapiens OX=9606 GN=BCR PE=1 SV=2
793	2362	tr|E7EMC7|E7EMC7_HUMAN	22.24	10	0	10		812000	3	3	0	3		41014	Sequestosome-1 OS=Homo sapiens OX=9606 GN=SQSTM1 PE=1 SV=1
762	3025	sp|O14545|TRAD1_HUMAN	22.01	5	0	5		1620000	2	2	0	2	Carbamidomethylation	64841	TRAF-type zinc finger domain-containing protein 1 OS=Homo sapiens OX=9606 GN=TRAFD1 PE=1 SV=1
804	3491	tr|K7EJ78|K7EJ78_HUMAN	21.91	5	0	5		1200000	1	1	0	1	Acetylation (Protein N-term)	14759	40S ribosomal protein S15 OS=Homo sapiens OX=9606 GN=RPS15 PE=1 SV=2
804	3492	tr|K7EQJ5|K7EQJ5_HUMAN	21.91	5	0	5		1200000	1	1	0	1	Acetylation (Protein N-term)	16571	40S ribosomal protein S15 OS=Homo sapiens OX=9606 GN=RPS15 PE=1 SV=2
804	3493	sp|P62841|RS15_HUMAN	21.91	5	0	5		1200000	1	1	0	1	Acetylation (Protein N-term)	17040	40S ribosomal protein S15 OS=Homo sapiens OX=9606 GN=RPS15 PE=1 SV=2
804	3494	tr|K7ELC2|K7ELC2_HUMAN	21.91	5	0	5		1200000	1	1	0	1	Acetylation (Protein N-term)	17723	40S ribosomal protein S15 OS=Homo sapiens OX=9606 GN=RPS15 PE=1 SV=1
809	3644	sp|Q13428|TCOF_HUMAN	21.91	1	1	0	284000		1	1	1	0	Deamidation (NQ)	152105	Treacle protein OS=Homo sapiens OX=9606 GN=TCOF1 PE=1 SV=3
767	3369	tr|H7C1W2|H7C1W2_HUMAN	21.89	4	0	4		95800	1	1	0	1		22385	Isocitrate dehydrogenase [NAD] subunit gamma mitochondrial (Fragment) OS=Homo sapiens OX=9606 GN=IDH3G PE=1 SV=1
767	3370	tr|E9PF84|E9PF84_HUMAN	21.89	2	0	2		95800	1	1	0	1		31422	Isocitrate dehydrogenase [NAD] subunit mitochondrial (Fragment) OS=Homo sapiens OX=9606 GN=IDH3G PE=1 SV=1
767	3371	tr|G5E9Q7|G5E9Q7_HUMAN	21.89	2	0	2		95800	1	1	0	1		35430	Isocitrate dehydrogenase [NAD] subunit mitochondrial OS=Homo sapiens OX=9606 GN=IDH3G PE=1 SV=1
767	3374	tr|E7EQB8|E7EQB8_HUMAN	21.89	2	0	2		95800	1	1	0	1		37067	Isocitrate dehydrogenase [NAD] subunit mitochondrial OS=Homo sapiens OX=9606 GN=IDH3G PE=1 SV=1
767	3376	sp|P51553|IDH3G_HUMAN	21.89	2	0	2		95800	1	1	0	1		42794	Isocitrate dehydrogenase [NAD] subunit gamma mitochondrial OS=Homo sapiens OX=9606 GN=IDH3G PE=1 SV=1
767	3545	tr|H0Y5Q7|H0Y5Q7_HUMAN	21.89	3	0	3		95800	1	1	0	1		22825	Isocitrate dehydrogenase [NAD] subunit gamma mitochondrial (Fragment) OS=Homo sapiens OX=9606 GN=IDH3G PE=1 SV=1
1036	3529	sp|Q5JPH6|SYEM_HUMAN	21.77	2	0	2		0	1	1	0	1		58689	Probable glutamate--tRNA ligase mitochondrial OS=Homo sapiens OX=9606 GN=EARS2 PE=1 SV=2
772	3814	sp|Q92922|SMRC1_HUMAN	21.77	1	1	0	393000		1	1	1	0		122867	SWI/SNF complex subunit SMARCC1 OS=Homo sapiens OX=9606 GN=SMARCC1 PE=1 SV=3
955	3507	tr|G5E9D5|G5E9D5_HUMAN	21.73	1	0	1		125000	1	1	0	1		90037	ElaC homolog 2 (E. coli) isoform CRA_a OS=Homo sapiens OX=9606 GN=ELAC2 PE=1 SV=1
955	3534	tr|E7ES68|E7ES68_HUMAN	21.73	2	0	2		125000	1	1	0	1		70225	Zinc phosphodiesterase ELAC protein 2 (Fragment) OS=Homo sapiens OX=9606 GN=ELAC2 PE=1 SV=2
861	3154	sp|Q99460|PSMD1_HUMAN	21.72	1	0	1		389000	1	1	0	1		105836	26S proteasome non-ATPase regulatory subunit 1 OS=Homo sapiens OX=9606 GN=PSMD1 PE=1 SV=2
861	3155	tr|A0A087WW66|A0A087WW66_HUMAN	21.72	1	0	1		389000	1	1	0	1		105851	26S proteasome non-ATPase regulatory subunit 1 OS=Homo sapiens OX=9606 GN=PSMD1 PE=1 SV=1
1037	3536	tr|A0A0C4DH35|A0A0C4DH35_HUMAN	21.7	7	0	7		26100	1	1	0	1	Carbamidomethylation	12810	Immunoglobulin heavy variable 3-35 (non-functional) (Fragment) OS=Homo sapiens OX=9606 GN=IGHV3-35 PE=1 SV=1
885	3786	tr|M0R2U2|M0R2U2_HUMAN	21.7	14	6	8	0	35000	2	2	1	1		16164	rRNA 2'-O-methyltransferase fibrillarin (Fragment) OS=Homo sapiens OX=9606 GN=FBL PE=1 SV=1
885	3787	tr|M0R1H0|M0R1H0_HUMAN	21.7	12	5	7	0	35000	2	2	1	1		17973	rRNA 2'-O-methyltransferase fibrillarin (Fragment) OS=Homo sapiens OX=9606 GN=FBL PE=1 SV=1
885	3788	tr|M0R2B0|M0R2B0_HUMAN	21.7	12	5	7	0	35000	2	2	1	1		18198	rRNA 2'-O-methyltransferase fibrillarin (Fragment) OS=Homo sapiens OX=9606 GN=FBL PE=1 SV=1
885	3789	tr|M0R0P1|M0R0P1_HUMAN	21.7	10	4	6	0	35000	2	2	1	1		24544	rRNA 2'-O-methyltransferase fibrillarin (Fragment) OS=Homo sapiens OX=9606 GN=FBL PE=1 SV=1
885	3790	tr|M0R299|M0R299_HUMAN	21.7	10	4	6	0	35000	2	2	1	1		25308	rRNA 2'-O-methyltransferase fibrillarin (Fragment) OS=Homo sapiens OX=9606 GN=FBL PE=1 SV=1
885	3791	tr|M0QXL5|M0QXL5_HUMAN	21.7	9	4	5	0	35000	2	2	1	1		26639	rRNA 2'-O-methyltransferase fibrillarin (Fragment) OS=Homo sapiens OX=9606 GN=FBL PE=1 SV=1
885	3792	tr|M0R2Q4|M0R2Q4_HUMAN	21.7	8	3	5	0	35000	2	2	1	1		29182	rRNA 2'-O-methyltransferase fibrillarin (Fragment) OS=Homo sapiens OX=9606 GN=FBL PE=1 SV=1
885	3793	sp|P22087|FBRL_HUMAN	21.7	7	3	4	0	35000	2	2	1	1		33784	rRNA 2'-O-methyltransferase fibrillarin OS=Homo sapiens OX=9606 GN=FBL PE=1 SV=2
886	3810	sp|Q13472|TOP3A_HUMAN	21.7	1	1	0	174000		1	1	1	0		112372	DNA topoisomerase 3-alpha OS=Homo sapiens OX=9606 GN=TOP3A PE=1 SV=1
870	3447	sp|Q96A33|CCD47_HUMAN	21.69	2	0	2		940000	1	1	0	1	Oxidation (M)	55874	Coiled-coil domain-containing protein 47 OS=Homo sapiens OX=9606 GN=CCDC47 PE=1 SV=1
890	3918	tr|H3BND0|H3BND0_HUMAN	21.64	3	3	0	0		1	1	1	0		43538	Tubulin epsilon and delta complex protein 2 OS=Homo sapiens OX=9606 GN=TEDC2 PE=1 SV=1
890	3919	sp|Q7L2K0|TEDC2_HUMAN	21.64	3	3	0	0		1	1	1	0		46402	Tubulin epsilon and delta complex protein 2 OS=Homo sapiens OX=9606 GN=TEDC2 PE=1 SV=1
538	3458	tr|A0A1B0GTI4|A0A1B0GTI4_HUMAN	21.59	1	1	0	1940000	1020000	2	2	2	1		256873	Voltage-dependent P/Q-type calcium channel subunit alpha OS=Homo sapiens OX=9606 GN=CACNA1A PE=1 SV=1
538	3459	tr|B5TYJ1|B5TYJ1_HUMAN	21.59	1	1	0	1940000	1020000	2	2	2	1		257141	Voltage-dependent P/Q-type calcium channel subunit alpha OS=Homo sapiens OX=9606 GN=CACNA1A PE=1 SV=1
538	3462	tr|A0A1B0GU74|A0A1B0GU74_HUMAN	21.59	1	1	0	1940000	1020000	2	2	2	1		261357	Voltage-dependent P/Q-type calcium channel subunit alpha OS=Homo sapiens OX=9606 GN=CACNA1A PE=1 SV=1
538	3467	tr|A0A1B0GTW2|A0A1B0GTW2_HUMAN	21.59	1	1	0	1940000	1020000	2	2	2	1		276980	Voltage-dependent P/Q-type calcium channel subunit alpha OS=Homo sapiens OX=9606 GN=CACNA1A PE=1 SV=1
538	3468	tr|A0A1B0GUS3|A0A1B0GUS3_HUMAN	21.59	1	1	0	1940000	1020000	2	2	2	1		281199	Voltage-dependent P/Q-type calcium channel subunit alpha OS=Homo sapiens OX=9606 GN=CACNA1A PE=1 SV=1
538	3469	sp|O00555|CAC1A_HUMAN	21.59	1	1	0	1940000	1020000	2	2	2	1		282363	Voltage-dependent P/Q-type calcium channel subunit alpha-1A OS=Homo sapiens OX=9606 GN=CACNA1A PE=1 SV=2
538	3470	tr|A0A1B0GTN7|A0A1B0GTN7_HUMAN	21.59	1	1	0	1940000	1020000	2	2	2	1		282464	Voltage-dependent P/Q-type calcium channel subunit alpha OS=Homo sapiens OX=9606 GN=CACNA1A PE=1 SV=1
538	3471	tr|A0A1B0GU81|A0A1B0GU81_HUMAN	21.59	1	1	0	1940000	1020000	2	2	2	1		282620	Voltage-dependent P/Q-type calcium channel subunit alpha OS=Homo sapiens OX=9606 GN=CACNA1A PE=1 SV=1
538	3472	tr|A0A1C7CYY9|A0A1C7CYY9_HUMAN	21.59	1	1	0	1940000	1020000	2	2	2	1		282564	Voltage-dependent P/Q-type calcium channel subunit alpha OS=Homo sapiens OX=9606 GN=CACNA1A PE=1 SV=1
538	3475	tr|A0A1B0GVQ9|A0A1B0GVQ9_HUMAN	21.59	1	1	0	1940000	1020000	2	2	2	1		257440	Voltage-dependent P/Q-type calcium channel subunit alpha OS=Homo sapiens OX=9606 GN=CACNA1A PE=1 SV=1
538	3481	tr|A0A087WW63|A0A087WW63_HUMAN	21.59	1	1	0	1940000	1020000	2	2	2	1		283130	Voltage-dependent P/Q-type calcium channel subunit alpha OS=Homo sapiens OX=9606 GN=CACNA1A PE=1 SV=1
881	3587	sp|Q86VH2|KIF27_HUMAN	21.51	0	0	0	700000	563000	1	1	1	1		160282	Kinesin-like protein KIF27 OS=Homo sapiens OX=9606 GN=KIF27 PE=2 SV=1
771	3811	sp|Q13404|UB2V1_HUMAN	21.37	8	8	0	631000		1	1	2	0	Acetylation (Protein N-term)	16495	Ubiquitin-conjugating enzyme E2 variant 1 OS=Homo sapiens OX=9606 GN=UBE2V1 PE=1 SV=2
1050	4030	tr|B1AN15|B1AN15_HUMAN	21.31	1	1	0	15200000		1	1	1	0		74873	Dyslexia-associated protein KIAA0319-like protein (Fragment) OS=Homo sapiens OX=9606 GN=KIAA0319L PE=1 SV=1
1050	4038	tr|E7EN73|E7EN73_HUMAN	21.31	1	1	0	15200000		1	1	1	0		113227	Dyslexia-associated protein KIAA0319-like protein (Fragment) OS=Homo sapiens OX=9606 GN=KIAA0319L PE=1 SV=1
1050	4039	sp|Q8IZA0|K319L_HUMAN	21.31	1	1	0	15200000		1	1	1	0		115658	Dyslexia-associated protein KIAA0319-like protein OS=Homo sapiens OX=9606 GN=KIAA0319L PE=1 SV=2
867	3372	sp|O60313|OPA1_HUMAN	21.28	1	0	1		0	1	1	0	1		111630	Dynamin-like 120 kDa protein mitochondrial OS=Homo sapiens OX=9606 GN=OPA1 PE=1 SV=3
867	3373	tr|E5KLJ9|E5KLJ9_HUMAN	21.28	1	0	1		0	1	1	0	1		113681	Dynamin-like 120 kDa protein mitochondrial OS=Homo sapiens OX=9606 GN=OPA1 PE=1 SV=1
691	3296	sp|Q14978|NOLC1_HUMAN	21.26	1	0	1		1450000	1	1	0	1	Deamidation (NQ)	73603	Nucleolar and coiled-body phosphoprotein 1 OS=Homo sapiens OX=9606 GN=NOLC1 PE=1 SV=2
691	3297	tr|A0A0A0MRM9|A0A0A0MRM9_HUMAN	21.26	1	0	1		1450000	1	1	0	1	Deamidation (NQ)	74663	Nucleolar and coiled-body phosphoprotein 1 (Fragment) OS=Homo sapiens OX=9606 GN=NOLC1 PE=1 SV=1
691	3509	tr|S4R349|S4R349_HUMAN	21.26	3	0	3		1450000	1	1	0	1	Deamidation (NQ)	26756	Nucleolar and coiled-body phosphoprotein 1 (Fragment) OS=Homo sapiens OX=9606 GN=NOLC1 PE=1 SV=1
891	3994	sp|Q8TF21|ANR24_HUMAN	21.23	1	1	0	448000		1	1	1	0	Deamidation (NQ)	124187	Ankyrin repeat domain-containing protein 24 OS=Homo sapiens OX=9606 GN=ANKRD24 PE=2 SV=2
1049	4026	sp|Q2M2W7|CQ058_HUMAN	21.16	8	8	0	106000		1	1	1	0		11219	UPF0450 protein C17orf58 OS=Homo sapiens OX=9606 GN=C17orf58 PE=3 SV=2
888	3867	sp|Q96PY5|FMNL2_HUMAN	21.11	1	1	1	1120000	860000	1	1	1	1	Carbamidomethylation	123321	Formin-like protein 2 OS=Homo sapiens OX=9606 GN=FMNL2 PE=1 SV=3
1039	3570	sp|O00203|AP3B1_HUMAN	21.11	1	0	1		25100	1	1	0	1		121320	AP-3 complex subunit beta-1 OS=Homo sapiens OX=9606 GN=AP3B1 PE=1 SV=3
1042	3577	tr|H7C144|H7C144_HUMAN	21.04	2	0	2		229000	1	1	0	1		39002	Alpha-actinin-4 (Fragment) OS=Homo sapiens OX=9606 GN=ACTN4 PE=1 SV=1
1051	4044	sp|A6NHQ2|FBLL1_HUMAN	20.98	4	4	0	201000		1	1	1	0	Deamidation (NQ)	34803	rRNA/tRNA 2'-O-methyltransferase fibrillarin-like protein 1 OS=Homo sapiens OX=9606 GN=FBLL1 PE=3 SV=2
814	3823	sp|Q86VF7|NRAP_HUMAN	20.97	0	0	0	3750000		1	1	1	0		197073	Nebulin-related-anchoring protein OS=Homo sapiens OX=9606 GN=NRAP PE=1 SV=2
814	3824	tr|A0A0A0MRM2|A0A0A0MRM2_HUMAN	20.97	0	0	0	3750000		1	1	1	0		197201	Nebulin-related-anchoring protein OS=Homo sapiens OX=9606 GN=NRAP PE=1 SV=1
864	3217	sp|Q9NZB2|F120A_HUMAN	20.84	3	0	3		352000	2	2	0	2		121888	Constitutive coactivator of PPAR-gamma-like protein 1 OS=Homo sapiens OX=9606 GN=FAM120A PE=1 SV=2
1045	3606	tr|F8WD88|F8WD88_HUMAN	20.71	10	0	10		2740000	1	1	0	1	Acetylation (Protein N-term)	9916	Histone H3-like centromeric protein A OS=Homo sapiens OX=9606 GN=CENPA PE=1 SV=1
1045	3607	sp|P49450|CENPA_HUMAN	20.71	6	0	6		2740000	1	1	0	1	Acetylation (Protein N-term)	15991	Histone H3-like centromeric protein A OS=Homo sapiens OX=9606 GN=CENPA PE=1 SV=1
722	3225	sp|Q2M1P5|KIF7_HUMAN	20.7	1	0	1		61900	1	1	0	1		150587	Kinesin-like protein KIF7 OS=Homo sapiens OX=9606 GN=KIF7 PE=1 SV=2
733	3008	sp|Q9NWB6|ARGL1_HUMAN	20.68	8	5	5	2980000	4480000	3	3	2	2		33216	Arginine and glutamate-rich protein 1 OS=Homo sapiens OX=9606 GN=ARGLU1 PE=1 SV=1
733	3583	tr|X6R9F1|X6R9F1_HUMAN	20.68	11	5	11	2490000	4480000	2	2	1	2		17056	Arginine and glutamate-rich protein 1 OS=Homo sapiens OX=9606 GN=ARGLU1 PE=1 SV=1
733	3717	tr|H3BMS7|H3BMS7_HUMAN	20.68	4	4	4	2490000	3640000	1	1	1	1		21930	Pre-mRNA-splicing factor ATP-dependent RNA helicase PRP16 (Fragment) OS=Homo sapiens OX=9606 GN=DHX38 PE=1 SV=2
733	3746	sp|Q92620|PRP16_HUMAN	20.68	1	1	1	2490000	3640000	1	1	1	1		140502	Pre-mRNA-splicing factor ATP-dependent RNA helicase PRP16 OS=Homo sapiens OX=9606 GN=DHX38 PE=1 SV=2
734	3379	tr|F5H2B9|F5H2B9_HUMAN	20.67	1	0	1		0	1	1	0	1		150532	Uveal autoantigen with coiled-coil domains and ankyrin repeats OS=Homo sapiens OX=9606 GN=UACA PE=1 SV=1
734	3381	tr|H0YNH8|H0YNH8_HUMAN	20.67	0	0	0		0	1	1	0	1		161308	Uveal autoantigen with coiled-coil domains and ankyrin repeats OS=Homo sapiens OX=9606 GN=UACA PE=1 SV=1
734	3382	sp|Q9BZF9|UACA_HUMAN	20.67	0	0	0		0	1	1	0	1		162504	Uveal autoantigen with coiled-coil domains and ankyrin repeats OS=Homo sapiens OX=9606 GN=UACA PE=1 SV=2
734	3388	tr|H0YN48|H0YN48_HUMAN	20.67	1	0	1		0	1	1	0	1		63893	Uveal autoantigen with coiled-coil domains and ankyrin repeats (Fragment) OS=Homo sapiens OX=9606 GN=UACA PE=1 SV=1
815	3855	sp|B2RC85|R10B2_HUMAN	20.65	1	1	0	0		1	1	1	0		100547	Radial spoke head 10 homolog B2 OS=Homo sapiens OX=9606 GN=RSPH10B2 PE=2 SV=2
815	3856	sp|P0C881|R10B1_HUMAN	20.65	1	1	0	0		1	1	1	0		100635	Radial spoke head 10 homolog B OS=Homo sapiens OX=9606 GN=RSPH10B PE=2 SV=1
871	3460	tr|H0Y4E7|H0Y4E7_HUMAN	20.63	1	0	1		263000	1	1	0	1		90591	GTPase-activating protein and VPS9 domain-containing protein 1 (Fragment) OS=Homo sapiens OX=9606 GN=GAPVD1 PE=1 SV=1
871	3461	tr|H0Y7I9|H0Y7I9_HUMAN	20.63	1	0	1		263000	1	1	0	1		92189	GTPase-activating protein and VPS9 domain-containing protein 1 (Fragment) OS=Homo sapiens OX=9606 GN=GAPVD1 PE=1 SV=1
871	3463	tr|C9IZ08|C9IZ08_HUMAN	20.63	1	0	1		263000	1	1	0	1		109188	GTPase-activating protein and VPS9 domain-containing protein 1 (Fragment) OS=Homo sapiens OX=9606 GN=GAPVD1 PE=1 SV=1
871	3465	tr|F8W9S7|F8W9S7_HUMAN	20.63	1	0	1		263000	1	1	0	1		157463	GTPase-activating protein and VPS9 domain-containing protein 1 OS=Homo sapiens OX=9606 GN=GAPVD1 PE=1 SV=1
871	3466	sp|Q14C86|GAPD1_HUMAN	20.63	1	0	1		263000	1	1	0	1		164979	GTPase-activating protein and VPS9 domain-containing protein 1 OS=Homo sapiens OX=9606 GN=GAPVD1 PE=1 SV=2
868	3411	sp|Q8IZ83|A16A1_HUMAN	20.55	1	0	1		350000	1	1	0	1	Oxidation (M)	85127	Aldehyde dehydrogenase family 16 member A1 OS=Homo sapiens OX=9606 GN=ALDH16A1 PE=1 SV=2
812	3805	tr|H7C0P6|H7C0P6_HUMAN	20.51	1	1	0	20400		1	1	1	0		121381	Mitogen-activated protein kinase kinase kinase kinase 4 (Fragment) OS=Homo sapiens OX=9606 GN=MAP4K4 PE=1 SV=1
812	3903	tr|C9J840|C9J840_HUMAN	20.51	1	1	0	20400		1	1	1	0		113561	Mitogen-activated protein kinase kinase kinase kinase 4 OS=Homo sapiens OX=9606 GN=MAP4K4 PE=1 SV=3
2306	2250	sp|P38117|ETFB_HUMAN	0	10	0	10		580000	3	3	0	3	Oxidation (M)	27844	Electron transfer flavoprotein subunit beta OS=Homo sapiens OX=9606 GN=ETFB PE=1 SV=3
2307	2598	sp|Q8WVM8|SCFD1_HUMAN	0	6	0	6		1050000	3	3	0	3	Oxidation (M)	72380	Sec1 family domain-containing protein 1 OS=Homo sapiens OX=9606 GN=SCFD1 PE=1 SV=4
1107	3157	tr|A0A0A0MSA4|A0A0A0MSA4_HUMAN	0	2	1	1		432000	3	1	1	2		116167	Band 4.1-like protein 3 OS=Homo sapiens OX=9606 GN=EPB41L3 PE=1 SV=1
1281	3309	sp|Q8N3C0|ASCC3_HUMAN	0	1	0	1		678000	2	2	0	2	Oxidation (M)	251458	Activating signal cointegrator 1 complex subunit 3 OS=Homo sapiens OX=9606 GN=ASCC3 PE=1 SV=3
1282	3440	tr|A0A1B0GV73|A0A1B0GV73_HUMAN	0	2	0	2		694000	2	2	0	2	Carbamidomethylation; Deamidation (NQ)	136277	Rho GTPase-activating protein 21 OS=Homo sapiens OX=9606 GN=ARHGAP21 PE=1 SV=1
1377	3674	sp|Q9H4B6|SAV1_HUMAN	0	2	0	2		4640000	1	1	0	2		44634	Protein salvador homolog 1 OS=Homo sapiens OX=9606 GN=SAV1 PE=1 SV=2
1543	3973	tr|B4DGU4|B4DGU4_HUMAN	0	2	2	2	416000	300000	2	1	1	2		84766	Catenin beta-1 OS=Homo sapiens OX=9606 GN=CTNNB1 PE=1 SV=1
1784	3288	tr|H7BXI1|H7BXI1_HUMAN	0	2	0	2		158000	2	2	0	2		98010	Extended synaptotagmin-2 (Fragment) OS=Homo sapiens OX=9606 GN=ESYT2 PE=1 SV=1
3248	3525	sp|Q9BY32|ITPA_HUMAN	0	9	0	9		671000	2	2	0	2	Acetylation (Protein N-term)	21446	Inosine triphosphate pyrophosphatase OS=Homo sapiens OX=9606 GN=ITPA PE=1 SV=2
3264	3781	tr|E9PGZ4|E9PGZ4_HUMAN	0	2	0	2		123000	1	1	0	2	Deamidation (NQ)	55572	Phosphatidylinositide phosphatase SAC1 OS=Homo sapiens OX=9606 GN=SACM1L PE=1 SV=1
3278	3943	sp|P26368|U2AF2_HUMAN	0	4	0	4		5020000	2	2	0	2	Oxidation (M)	53501	Splicing factor U2AF 65 kDa subunit OS=Homo sapiens OX=9606 GN=U2AF2 PE=1 SV=4
1070	3775	tr|A0A087X0P0|A0A087X0P0_HUMAN	0	0	0	0		592000	1	1	0	1	Deamidation (NQ)	312104	Centromere-associated protein E OS=Homo sapiens OX=9606 GN=CENPE PE=1 SV=1
1109	3511	sp|Q9NYQ7|CELR3_HUMAN	0	0	0	0		1660000	1	1	0	1		358186	Cadherin EGF LAG seven-pass G-type receptor 3 OS=Homo sapiens OX=9606 GN=CELSR3 PE=1 SV=2
1111	3807	tr|Q9HBD4|Q9HBD4_HUMAN	0	0	0	0		405000	1	1	0	1		188147	SMARCA4 isoform 2 OS=Homo sapiens OX=9606 GN=SMARCA4 PE=1 SV=1
1146	3756	sp|Q8IVF2|AHNK2_HUMAN	0	0	0	0		4110000	1	1	0	1		616641	Protein AHNAK2 OS=Homo sapiens OX=9606 GN=AHNAK2 PE=1 SV=2
1161	3506	sp|Q9UHB6|LIMA1_HUMAN	0	1	0	1		120000	1	1	0	1		85226	LIM domain and actin-binding protein 1 OS=Homo sapiens OX=9606 GN=LIMA1 PE=1 SV=1
1208	3524	sp|A8K2U0|A2ML1_HUMAN	0	1	0	1		40300	1	1	0	1		161106	Alpha-2-macroglobulin-like protein 1 OS=Homo sapiens OX=9606 GN=A2ML1 PE=1 SV=3
1215	3826	sp|Q5JRA6|TGO1_HUMAN	0	0	0	0		1310000	1	1	0	1		213700	Transport and Golgi organization protein 1 homolog OS=Homo sapiens OX=9606 GN=MIA3 PE=1 SV=1
1286	3724	tr|F5H212|F5H212_HUMAN	0	1	1	0	4430000	3680000	2	2	2	1	Deamidation (NQ)	296670	Zinc finger protein 40 OS=Homo sapiens OX=9606 GN=HIVEP1 PE=1 SV=2
1296	3880	sp|Q5THJ4|VP13D_HUMAN	0	0	0	0		37000	1	1	0	1	Carbamidomethylation; Deamidation (NQ)	491920	Vacuolar protein sorting-associated protein 13D OS=Homo sapiens OX=9606 GN=VPS13D PE=1 SV=2
1376	3565	sp|A3KN83|SBNO1_HUMAN	0	1	0	1		110000	1	1	0	1		154312	Protein strawberry notch homolog 1 OS=Homo sapiens OX=9606 GN=SBNO1 PE=1 SV=1
1380	3749	sp|P01189|COLI_HUMAN	0	6	0	6		155000	1	1	0	1		29424	Pro-opiomelanocortin OS=Homo sapiens OX=9606 GN=POMC PE=1 SV=2
1382	3804	sp|Q15075|EEA1_HUMAN	0	1	0	1		11900000	1	1	0	1	Deamidation (NQ)	162465	Early endosome antigen 1 OS=Homo sapiens OX=9606 GN=EEA1 PE=1 SV=2
1390	3964	sp|P56715|RP1_HUMAN	0	0	0	0		1230000	1	1	0	1		240659	Oxygen-regulated protein 1 OS=Homo sapiens OX=9606 GN=RP1 PE=1 SV=1
1524	3588	sp|O95232|LC7L3_HUMAN	0	5	0	5		305000	1	1	0	1		51466	Luc7-like protein 3 OS=Homo sapiens OX=9606 GN=LUC7L3 PE=1 SV=2
1526	3595	tr|E9PH70|E9PH70_HUMAN	0	2	0	2		48700	1	1	0	1	Deamidation (NQ)	145473	Kinase D-interacting substrate of 220 kDa (Fragment) OS=Homo sapiens OX=9606 GN=KIDINS220 PE=1 SV=1
1529	3605	sp|Q9BZJ0|CRNL1_HUMAN	0	1	0	1		77000	1	1	0	1		100452	Crooked neck-like protein 1 OS=Homo sapiens OX=9606 GN=CRNKL1 PE=1 SV=4
1531	3680	tr|E7EMW7|E7EMW7_HUMAN	0	1	0	1		230000	1	1	0	1		308574	E3 ubiquitin-protein ligase UBR5 OS=Homo sapiens OX=9606 GN=UBR5 PE=1 SV=1
1541	3922	sp|Q8N961|ABTB2_HUMAN	0	1	1	1	1350000	5790000	1	1	1	1		113656	Ankyrin repeat and BTB/POZ domain-containing protein 2 OS=Homo sapiens OX=9606 GN=ABTB2 PE=2 SV=2
1785	3419	sp|P11766|ADHX_HUMAN	0	2	0	2		0	1	1	0	1	Oxidation (M)	39724	Alcohol dehydrogenase class-3 OS=Homo sapiens OX=9606 GN=ADH5 PE=1 SV=4
1787	3485	tr|G5E9L0|G5E9L0_HUMAN	0	2	0	2		290000	1	1	0	1		53477	ADP-ribosylation factor GTPase-activating protein 2 OS=Homo sapiens OX=9606 GN=ARFGAP2 PE=1 SV=2
1790	3568	sp|Q9H0A0|NAT10_HUMAN	0	1	0	1		634000	1	1	0	1		115730	RNA cytidine acetyltransferase OS=Homo sapiens OX=9606 GN=NAT10 PE=1 SV=2
1794	3689	sp|Q15031|SYLM_HUMAN	0	1	0	1		12300	1	1	0	1		101976	Probable leucine--tRNA ligase mitochondrial OS=Homo sapiens OX=9606 GN=LARS2 PE=1 SV=2
1796	3734	sp|A5YKK6|CNOT1_HUMAN	0	0	0	0		0	1	1	0	1		266937	CCR4-NOT transcription complex subunit 1 OS=Homo sapiens OX=9606 GN=CNOT1 PE=1 SV=2
1797	3757	sp|A1L390|PKHG3_HUMAN	0	1	0	1		316000	1	1	0	1	Deamidation (NQ)	134412	Pleckstrin homology domain-containing family G member 3 OS=Homo sapiens OX=9606 GN=PLEKHG3 PE=1 SV=1
1803	3875	sp|Q9H6S0|YTDC2_HUMAN	0	1	0	1		44600	1	1	0	1		160248	Probable ATP-dependent RNA helicase YTHDC2 OS=Homo sapiens OX=9606 GN=YTHDC2 PE=1 SV=2
1804	3876	sp|Q8NB49|AT11C_HUMAN	0	1	0	1		222000	1	1	0	1		129477	Phospholipid-transporting ATPase IG OS=Homo sapiens OX=9606 GN=ATP11C PE=1 SV=3
1812	3949	sp|Q5JR59|MTUS2_HUMAN	0	1	0	1		1020000	1	1	0	1		150194	Microtubule-associated tumor suppressor candidate 2 OS=Homo sapiens OX=9606 GN=MTUS2 PE=1 SV=3
1831	4082	sp|P37108|SRP14_HUMAN	0	6	0	6		678000	1	1	0	1		14570	Signal recognition particle 14 kDa protein OS=Homo sapiens OX=9606 GN=SRP14 PE=1 SV=2
1833	4093	sp|P0CAP1|MYZAP_HUMAN	0	2	0	2		965000	1	1	0	1		54206	Myocardial zonula adherens protein OS=Homo sapiens OX=9606 GN=MYZAP PE=1 SV=1
1844	4218	sp|Q68DL7|CR063_HUMAN	0	1	0	1		270000	1	1	0	1		77231	Uncharacterized protein C18orf63 OS=Homo sapiens OX=9606 GN=C18orf63 PE=2 SV=2
2308	3457	sp|Q9H307|PININ_HUMAN	0	1	0	1		374000	1	1	0	1		81628	Pinin OS=Homo sapiens OX=9606 GN=PNN PE=1 SV=5
2309	3496	tr|E9PHA6|E9PHA6_HUMAN	0	1	0	1		0	1	1	0	1		103187	DNA mismatch repair protein OS=Homo sapiens OX=9606 GN=MSH2 PE=1 SV=1
2310	3512	tr|A0A0A0MSW3|A0A0A0MSW3_HUMAN	0	1	0	1		318000	1	1	0	1		152567	Nuclear pore complex protein Nup214 OS=Homo sapiens OX=9606 GN=NUP214 PE=1 SV=1
2317	3741	sp|P20585|MSH3_HUMAN	0	1	0	1		220000	1	1	0	1		127412	DNA mismatch repair protein Msh3 OS=Homo sapiens OX=9606 GN=MSH3 PE=1 SV=4
2318	3778	sp|P07476|INVO_HUMAN	0	2	0	2		0	1	1	0	1		68479	Involucrin OS=Homo sapiens OX=9606 GN=IVL PE=1 SV=2
2319	3785	sp|Q9UKN8|TF3C4_HUMAN	0	5	0	5		23000	1	1	0	1		91982	General transcription factor 3C polypeptide 4 OS=Homo sapiens OX=9606 GN=GTF3C4 PE=1 SV=2
2321	3812	sp|Q9UJX2|CDC23_HUMAN	0	2	0	2		269000	1	1	0	1		68834	Cell division cycle protein 23 homolog OS=Homo sapiens OX=9606 GN=CDC23 PE=1 SV=3
2325	3864	tr|H0YHS6|H0YHS6_HUMAN	0	2	0	2		703000	1	1	0	1		32184	Tyrosine--tRNA ligase (Fragment) OS=Homo sapiens OX=9606 GN=YARS2 PE=1 SV=1
2327	3898	sp|Q2NKX8|ERC6L_HUMAN	0	1	0	1		400000	1	1	0	1	Carbamidomethylation	141103	DNA excision repair protein ERCC-6-like OS=Homo sapiens OX=9606 GN=ERCC6L PE=1 SV=1
2334	3976	tr|F5H4R1|F5H4R1_HUMAN	0	0	0	0		198000	1	1	0	1		163015	Mitogen-activated protein kinase kinase kinase 4 OS=Homo sapiens OX=9606 GN=MAP3K4 PE=1 SV=1
2340	4012	tr|F6VUX8|F6VUX8_HUMAN	0	1	0	1		85600	1	1	0	1		129931	Centromere protein J OS=Homo sapiens OX=9606 GN=CENPJ PE=1 SV=1
2353	4100	tr|B1AJR9|B1AJR9_HUMAN	0	1	0	1		138000	1	1	0	1		162808	Receptor-type tyrosine-protein phosphatase T OS=Homo sapiens OX=9606 GN=PTPRT PE=1 SV=1
2354	4116	sp|P20702|ITAX_HUMAN	0	1	0	1		43200	1	1	0	1		127829	Integrin alpha-X OS=Homo sapiens OX=9606 GN=ITGAX PE=1 SV=3
2359	4166	sp|Q99708|CTIP_HUMAN	0	1	0	1		888000	1	1	0	1		101942	DNA endonuclease RBBP8 OS=Homo sapiens OX=9606 GN=RBBP8 PE=1 SV=2
2363	4181	sp|Q9Y4C4|MFHA1_HUMAN	0	1	0	1		624000	1	1	0	1		116950	Malignant fibrous histiocytoma-amplified sequence 1 OS=Homo sapiens OX=9606 GN=MFHAS1 PE=1 SV=2
2374	4293	tr|B0QYW2|B0QYW2_HUMAN	0	4	0	4		0	1	1	0	1		19735	PHD finger protein 21B (Fragment) OS=Homo sapiens OX=9606 GN=PHF21B PE=4 SV=8
3249	3604	sp|P10155|RO60_HUMAN	0	1	0	1		345000	1	1	0	1		60671	60 kDa SS-A/Ro ribonucleoprotein OS=Homo sapiens OX=9606 GN=TROVE2 PE=1 SV=2
3250	3612	tr|E9PPJ0|E9PPJ0_HUMAN	0	2	0	2		438000	1	1	0	1		98170	Splicing factor 3B subunit 2 OS=Homo sapiens OX=9606 GN=SF3B2 PE=1 SV=1
3251	3626	sp|Q0VDF9|HSP7E_HUMAN	0	2	0	2		916000	1	1	0	1		54795	Heat shock 70 kDa protein 14 OS=Homo sapiens OX=9606 GN=HSPA14 PE=1 SV=1
3252	3630	sp|Q9H0X9|OSBL5_HUMAN	0	1	0	1		0	1	1	0	1		98617	Oxysterol-binding protein-related protein 5 OS=Homo sapiens OX=9606 GN=OSBPL5 PE=1 SV=1
3253	3642	sp|Q9NYK1|TLR7_HUMAN	0	1	0	1		296000	1	1	0	1	Carbamidomethylation	120922	Toll-like receptor 7 OS=Homo sapiens OX=9606 GN=TLR7 PE=2 SV=1
3254	3646	tr|F5GX11|F5GX11_HUMAN	0	3	0	3		1250000	1	1	0	1		26505	Proteasome endopeptidase complex OS=Homo sapiens OX=9606 GN=PSMA1 PE=1 SV=1
3255	3654	sp|P54578|UBP14_HUMAN	0	2	0	2		836000	1	1	0	1	Oxidation (M)	56069	Ubiquitin carboxyl-terminal hydrolase 14 OS=Homo sapiens OX=9606 GN=USP14 PE=1 SV=3
3257	3700	sp|Q32P28|P3H1_HUMAN	0	1	0	1		215000	1	1	0	1		83394	Prolyl 3-hydroxylase 1 OS=Homo sapiens OX=9606 GN=P3H1 PE=1 SV=2
3263	3761	tr|F8WE53|F8WE53_HUMAN	0	2	0	2		464000	1	1	0	1		56946	Alpha-aminoadipic semialdehyde synthase mitochondrial OS=Homo sapiens OX=9606 GN=AASS PE=1 SV=1
3265	3818	sp|P82675|RT05_HUMAN	0	3	0	3		339000	1	1	0	1		48007	28S ribosomal protein S5 mitochondrial OS=Homo sapiens OX=9606 GN=MRPS5 PE=1 SV=2
3268	3840	tr|H0YH27|H0YH27_HUMAN	0	2	0	2		179000	1	1	0	1		49570	Cullin-associated NEDD8-dissociated protein 1 (Fragment) OS=Homo sapiens OX=9606 GN=CAND1 PE=1 SV=1
3269	3842	tr|A0A0A0MTC4|A0A0A0MTC4_HUMAN	0	3	0	3		0	1	1	0	1		43278	Double-stranded RNA-binding protein Staufen homolog 2 OS=Homo sapiens OX=9606 GN=STAU2 PE=1 SV=1
3270	3888	tr|E7EPN9|E7EPN9_HUMAN	0	0	0	0		0	1	1	0	1		308776	Protein PRRC2C OS=Homo sapiens OX=9606 GN=PRRC2C PE=1 SV=1
3273	3912	sp|Q8TCX5|RHPN1_HUMAN	0	1	0	1		165000	1	1	0	1		76292	Rhophilin-1 OS=Homo sapiens OX=9606 GN=RHPN1 PE=1 SV=1
3275	3929	tr|A0A087X1B1|A0A087X1B1_HUMAN	0	2	0	2		276000	1	1	0	1		48070	NF-kappa-B essential modulator OS=Homo sapiens OX=9606 GN=IKBKG PE=1 SV=1
3281	3966	sp|O15442|MPPD1_HUMAN	0	3	0	3		1300000	1	1	0	1		37208	Metallophosphoesterase domain-containing protein 1 OS=Homo sapiens OX=9606 GN=MPPED1 PE=2 SV=3
3284	4028	sp|O14735|CDIPT_HUMAN	0	5	0	5		0	1	1	0	1	Oxidation (M)	23539	CDP-diacylglycerol--inositol 3-phosphatidyltransferase OS=Homo sapiens OX=9606 GN=CDIPT PE=1 SV=1
3287	4071	tr|A0A0G2JMS7|A0A0G2JMS7_HUMAN	0	1	0	1		56500	1	1	0	1		165272	Protein scribble homolog OS=Homo sapiens OX=9606 GN=SCRIB PE=1 SV=1
3289	4083	sp|Q9C0H5|RHG39_HUMAN	0	1	0	1		26500	1	1	0	1	Deamidation (NQ)	121286	Rho GTPase-activating protein 39 OS=Homo sapiens OX=9606 GN=ARHGAP39 PE=1 SV=2
3290	4095	tr|G3V198|G3V198_HUMAN	0	1	0	1		71700	1	1	0	1		148980	Nuclear pore complex protein Nup160 (Fragment) OS=Homo sapiens OX=9606 GN=NUP160 PE=1 SV=2
3294	4128	tr|Q6AWB1|Q6AWB1_HUMAN	0	1	0	1		497000	1	1	0	1		98518	Dynactin subunit 1 OS=Homo sapiens OX=9606 GN=DCTN1 PE=1 SV=1
3295	4131	sp|O15037|KHNYN_HUMAN	0	2	1	1	463000	0	2	2	1	1		74534	Protein KHNYN OS=Homo sapiens OX=9606 GN=KHNYN PE=1 SV=3
3297	4144	sp|Q14677|EPN4_HUMAN	0	3	0	3		281000	1	1	0	1		68259	Clathrin interactor 1 OS=Homo sapiens OX=9606 GN=CLINT1 PE=1 SV=1
3303	4182	tr|A0A087X0G5|A0A087X0G5_HUMAN	0	1	0	1		5170000	1	1	0	1	Deamidation (NQ)	108015	Mastermind-like protein 2 OS=Homo sapiens OX=9606 GN=MAML2 PE=1 SV=1
3307	4230	sp|P28330|ACADL_HUMAN	0	3	0	3		133000	1	1	0	1		47656	Long-chain specific acyl-CoA dehydrogenase mitochondrial OS=Homo sapiens OX=9606 GN=ACADL PE=1 SV=2
3308	4231	sp|P51610|HCFC1_HUMAN	0	0	0	0	1650000	3250000	1	1	1	1		208730	Host cell factor 1 OS=Homo sapiens OX=9606 GN=HCFC1 PE=1 SV=2
3309	4253	sp|Q13613|MTMR1_HUMAN	0	2	2	2	942000	2630000	1	1	1	1		74678	Myotubularin-related protein 1 OS=Homo sapiens OX=9606 GN=MTMR1 PE=1 SV=4
3310	4265	tr|A0A087WT95|A0A087WT95_HUMAN	0	2	0	2		47000	1	1	0	1		50930	Acyl-coenzyme A thioesterase 2 mitochondrial OS=Homo sapiens OX=9606 GN=ACOT2 PE=1 SV=1
3318	4352	sp|Q9NP85|PODO_HUMAN	0	2	0	2		0	1	1	0	1		42201	Podocin OS=Homo sapiens OX=9606 GN=NPHS2 PE=1 SV=1
3326	4478	tr|E5RJR5|E5RJR5_HUMAN	0	4	0	4		295000	1	1	0	1	Oxidation (M); Deamidation (NQ)	18720	S-phase kinase-associated protein 1 OS=Homo sapiens OX=9606 GN=SKP1 PE=1 SV=1
5132	3662	tr|A0A0G2JL27|A0A0G2JL27_HUMAN	0	3	0	3		0	1	1	0	1	Deamidation (NQ)	44794	Tripartite motif-containing protein 15 OS=Homo sapiens OX=9606 GN=TRIM15 PE=1 SV=1
5133	3666	tr|H0YEB4|H0YEB4_HUMAN	0	6	0	6		45800	1	1	0	1		14114	Protein ARV1 (Fragment) OS=Homo sapiens OX=9606 GN=ARV1 PE=1 SV=1
5134	3683	tr|F5H2I0|F5H2I0_HUMAN	0	7	0	7		794000	1	1	0	1		11357	Pre-mRNA-processing factor 19 (Fragment) OS=Homo sapiens OX=9606 GN=PRPF19 PE=1 SV=1
5135	3685	sp|Q9UG63|ABCF2_HUMAN	0	1	0	1		1370000	1	1	0	1	Oxidation (M)	71290	ATP-binding cassette sub-family F member 2 OS=Homo sapiens OX=9606 GN=ABCF2 PE=1 SV=2
5136	3687	sp|P49642|PRI1_HUMAN	0	2	0	2		366000	1	1	0	1		49902	DNA primase small subunit OS=Homo sapiens OX=9606 GN=PRIM1 PE=1 SV=1
5137	3688	sp|O60493|SNX3_HUMAN	0	6	0	6		0	1	1	0	1		18762	Sorting nexin-3 OS=Homo sapiens OX=9606 GN=SNX3 PE=1 SV=3
5139	3695	tr|M0QXA7|M0QXA7_HUMAN	0	1	0	1		168000	1	1	0	1	Oxidation (M)	103279	Protein Wiz OS=Homo sapiens OX=9606 GN=WIZ PE=1 SV=1
5140	3698	sp|O95487|SC24B_HUMAN	0	1	0	1		461000	1	1	0	1	Acetylation (Protein N-term)	137417	Protein transport protein Sec24B OS=Homo sapiens OX=9606 GN=SEC24B PE=1 SV=2
5142	3701	tr|K7EME0|K7EME0_HUMAN	0	3	0	3		102000	1	1	0	1		36283	3-ketoacyl-CoA thiolase mitochondrial OS=Homo sapiens OX=9606 GN=ACAA2 PE=1 SV=1
5144	3715	tr|A6NMU3|A6NMU3_HUMAN	0	9	0	9		213000	1	1	0	1		19196	Signal transducing adapter molecule 1 (Fragment) OS=Homo sapiens OX=9606 GN=STAM PE=1 SV=2
5146	3720	tr|H7C5V1|H7C5V1_HUMAN	0	3	0	3		48000	1	1	0	1		34128	THUMP domain-containing protein 2 (Fragment) OS=Homo sapiens OX=9606 GN=THUMPD2 PE=1 SV=1
5147	3731	tr|B8ZZ50|B8ZZ50_HUMAN	0	7	0	7		447000	1	1	0	1		27219	Eukaryotic translation initiation factor 4E type 2 OS=Homo sapiens OX=9606 GN=EIF4E2 PE=1 SV=1
5150	3737	sp|Q99593|TBX5_HUMAN	0	1	0	1		719000	1	1	0	1		57711	T-box transcription factor TBX5 OS=Homo sapiens OX=9606 GN=TBX5 PE=1 SV=2
5152	3748	sp|Q9H2V7|SPNS1_HUMAN	0	3	0	3		40900	1	1	0	1		56630	Protein spinster homolog 1 OS=Homo sapiens OX=9606 GN=SPNS1 PE=1 SV=1
5153	3750	tr|H7C5D0|H7C5D0_HUMAN	0	6	0	6		416000	1	1	0	1		14808	Protein DENND6A (Fragment) OS=Homo sapiens OX=9606 GN=DENND6A PE=1 SV=1
5154	3759	sp|O60678|ANM3_HUMAN	0	2	0	2		153000	1	1	0	1		59903	Protein arginine N-methyltransferase 3 OS=Homo sapiens OX=9606 GN=PRMT3 PE=1 SV=4
5160	3780	sp|Q9H0B6|KLC2_HUMAN	0	3	0	3		0	1	1	0	1		68935	Kinesin light chain 2 OS=Homo sapiens OX=9606 GN=KLC2 PE=1 SV=1
5161	3783	tr|C9IZQ1|C9IZQ1_HUMAN	0	4	0	4		0	1	1	0	1		33887	Translocon-associated protein subunit alpha OS=Homo sapiens OX=9606 GN=SSR1 PE=1 SV=1
5163	3831	tr|J3KPS2|J3KPS2_HUMAN	0	1	0	1		0	1	1	0	1		96457	Protein FAM83H (Fragment) OS=Homo sapiens OX=9606 GN=FAM83H PE=1 SV=1
5166	3885	tr|B4DJ81|B4DJ81_HUMAN	0	2	0	2		486000	1	1	0	1		66922	NADH-ubiquinone oxidoreductase 75 kDa subunit mitochondrial OS=Homo sapiens OX=9606 GN=NDUFS1 PE=1 SV=1
5173	3924	sp|Q86WJ1|CHD1L_HUMAN	0	1	0	1		78600	1	1	0	1	Deamidation (NQ)	100984	Chromodomain-helicase-DNA-binding protein 1-like OS=Homo sapiens OX=9606 GN=CHD1L PE=1 SV=2
5175	3933	tr|H0YIN2|H0YIN2_HUMAN	0	6	0	6		0	1	1	0	1		16537	Methyltransferase-like protein 25 (Fragment) OS=Homo sapiens OX=9606 GN=METTL25 PE=1 SV=1
5177	3952	sp|Q5T6V5|QSPP_HUMAN	0	4	0	4		96200	1	1	0	1	Oxidation (M)	39029	Queuosine salvage protein OS=Homo sapiens OX=9606 GN=C9orf64 PE=1 SV=1
5179	3957	sp|Q96CS2|HAUS1_HUMAN	0	3	0	3		688000	1	1	0	1		31863	HAUS augmin-like complex subunit 1 OS=Homo sapiens OX=9606 GN=HAUS1 PE=1 SV=1
5184	4208	tr|A8MTE9|A8MTE9_HUMAN	0	1	0	1		2130000	1	1	0	1		75362	Tetratricopeptide repeat protein 12 OS=Homo sapiens OX=9606 GN=TTC12 PE=1 SV=1
5185	4217	tr|J3QR09|J3QR09_HUMAN	0	7	0	7		649000	1	1	0	1		23135	Ribosomal protein L19 OS=Homo sapiens OX=9606 GN=RPL19 PE=1 SV=1
5186	4237	tr|H0Y9T5|H0Y9T5_HUMAN	0	2	0	2		184000	1	1	0	1	Deamidation (NQ)	44881	m7GpppN-mRNA hydrolase (Fragment) OS=Homo sapiens OX=9606 GN=DCP2 PE=1 SV=2
5187	4242	sp|P39880|CUX1_HUMAN	0	1	0	1		0	1	1	0	1		164187	Homeobox protein cut-like 1 OS=Homo sapiens OX=9606 GN=CUX1 PE=1 SV=3
5190	4261	sp|Q96PQ1|SIG12_HUMAN	0	2	0	2		122000	1	1	0	1		64984	Sialic acid-binding Ig-like lectin 12 OS=Homo sapiens OX=9606 GN=SIGLEC12 PE=2 SV=1
5192	4284	tr|H0YAC8|H0YAC8_HUMAN	0	4	0	4		316000	1	1	0	1		31150	RUN and FYVE domain-containing protein 1 (Fragment) OS=Homo sapiens OX=9606 GN=RUFY1 PE=1 SV=1
5193	4295	tr|B5MCF9|B5MCF9_HUMAN	0	1	0	1		826000	1	1	0	1		66078	Pescadillo homolog OS=Homo sapiens OX=9606 GN=PES1 PE=1 SV=1
5197	4367	sp|Q92820|GGH_HUMAN	0	3	0	3		573000	1	1	0	1		35964	Gamma-glutamyl hydrolase OS=Homo sapiens OX=9606 GN=GGH PE=1 SV=2
5198	4380	sp|Q9H1I8|ASCC2_HUMAN	0	1	0	1		30400	1	1	0	1		86360	Activating signal cointegrator 1 complex subunit 2 OS=Homo sapiens OX=9606 GN=ASCC2 PE=1 SV=3
5201	4401	sp|Q9UHC6|CNTP2_HUMAN	0	1	0	1		477000	1	1	0	1	Deamidation (NQ)	148167	Contactin-associated protein-like 2 OS=Homo sapiens OX=9606 GN=CNTNAP2 PE=1 SV=1
5202	4422	sp|Q9NRK6|ABCBA_HUMAN	0	1	0	1		822000	1	1	0	1		79148	ATP-binding cassette sub-family B member 10 mitochondrial OS=Homo sapiens OX=9606 GN=ABCB10 PE=1 SV=2
5206	4487	sp|Q68E01|INT3_HUMAN	0	3	0	3		0	1	1	0	1		118070	Integrator complex subunit 3 OS=Homo sapiens OX=9606 GN=INTS3 PE=1 SV=1
5207	4500	sp|Q9UEW8|STK39_HUMAN	0	1	0	1		503000	1	1	0	1		59474	STE20/SPS1-related proline-alanine-rich protein kinase OS=Homo sapiens OX=9606 GN=STK39 PE=1 SV=3
1084	4135	sp|Q7Z5P9|MUC19_HUMAN	0	0	0	0	617000		1	1	3	0		805275	Mucin-19 OS=Homo sapiens OX=9606 GN=MUC19 PE=1 SV=3
1090	3996	tr|J3KRA9|J3KRA9_HUMAN	0	0	0	0	546000000		2	2	2	0	Deamidation (NQ)	398840	Serine/threonine-protein kinase SMG1 (Fragment) OS=Homo sapiens OX=9606 GN=SMG1 PE=1 SV=1
1250	4492	tr|E7EP17|E7EP17_HUMAN	0	0	0	0	2140000		1	1	1	0		503351	Dynein heavy chain 9 axonemal OS=Homo sapiens OX=9606 GN=DNAH9 PE=1 SV=1
1269	5007	sp|O15078|CE290_HUMAN	0	0	0	0	0		1	1	1	0		290384	Centrosomal protein of 290 kDa OS=Homo sapiens OX=9606 GN=CEP290 PE=1 SV=2
1291	3848	sp|Q9P225|DYH2_HUMAN	0	0	0	0	1970000		1	1	1	0	Deamidation (NQ)	507703	Dynein heavy chain 2 axonemal OS=Homo sapiens OX=9606 GN=DNAH2 PE=2 SV=3
1294	3862	sp|Q5TZA2|CROCC_HUMAN	0	0	0	0	1070000		1	1	1	0		228521	Rootletin OS=Homo sapiens OX=9606 GN=CROCC PE=1 SV=1
1305	4088	tr|A0A0G2JPW5|A0A0G2JPW5_HUMAN	0	1	1	0	1940000		1	1	1	0		118330	Gamma-tubulin complex component OS=Homo sapiens OX=9606 GN=TUBGCP5 PE=1 SV=1
1363	5433	sp|Q2M3G0|ABCB5_HUMAN	0	1	1	0	175000		1	1	1	0		138641	ATP-binding cassette sub-family B member 5 OS=Homo sapiens OX=9606 GN=ABCB5 PE=1 SV=4
1401	4168	sp|O60494|CUBN_HUMAN	0	0	0	0	154000		1	1	1	0	Oxidation (M)	398738	Cubilin OS=Homo sapiens OX=9606 GN=CUBN PE=1 SV=5
1485	5108	tr|A0A087WW06|A0A087WW06_HUMAN	0	1	1	0	394000		1	1	1	0	Deamidation (NQ)	256865	Tetratricopeptide repeat protein 28 OS=Homo sapiens OX=9606 GN=TTC28 PE=1 SV=1
1514	6896	sp|Q8IWV2|CNTN4_HUMAN	0	1	1	0	44300		1	1	1	0	Deamidation (NQ)	113454	Contactin-4 OS=Homo sapiens OX=9606 GN=CNTN4 PE=1 SV=1
1564	4294	sp|Q6DN14|MCTP1_HUMAN	0	2	2	0	30500		1	1	1	0		111624	Multiple C2 and transmembrane domain-containing protein 1 OS=Homo sapiens OX=9606 GN=MCTP1 PE=2 SV=2
1615	4729	sp|Q9NR09|BIRC6_HUMAN	0	0	0	0	309000		1	1	1	0		530260	Baculoviral IAP repeat-containing protein 6 OS=Homo sapiens OX=9606 GN=BIRC6 PE=1 SV=2
1826	4063	sp|Q9BVV6|TALD3_HUMAN	0	1	1	0	0		1	1	1	0		169306	Protein TALPID3 OS=Homo sapiens OX=9606 GN=KIAA0586 PE=1 SV=4
1907	4701	sp|Q5THR3|EFCB6_HUMAN	0	1	1	0	38300		2	2	2	0	Deamidation (NQ)	172929	EF-hand calcium-binding domain-containing protein 6 OS=Homo sapiens OX=9606 GN=EFCAB6 PE=1 SV=1
1921	4799	sp|Q2TBF2|WSCD2_HUMAN	0	2	2	0	27300		1	1	1	0		63817	WSC domain-containing protein 2 OS=Homo sapiens OX=9606 GN=WSCD2 PE=2 SV=2
2066	5403	tr|A0A0U1RQK4|A0A0U1RQK4_HUMAN	0	0	0	0	0		1	1	1	0		211815	[Protein ADP-ribosylarginine] hydrolase-like protein 1 OS=Homo sapiens OX=9606 GN=ADPRHL1 PE=1 SV=1
2102	5548	sp|Q5TH69|BIG3_HUMAN	0	0	0	0	149000		1	1	1	0		240649	Brefeldin A-inhibited guanine nucleotide-exchange protein 3 OS=Homo sapiens OX=9606 GN=ARFGEF3 PE=1 SV=3
2258	7510	tr|E9PH58|E9PH58_HUMAN	0	1	1	0	225000		1	1	1	0		109401	Tubulin polyglutamylase TTLL4 OS=Homo sapiens OX=9606 GN=TTLL4 PE=1 SV=1
2347	4051	sp|Q9Y4B5|MTCL1_HUMAN	0	1	1	0	123000		1	1	1	0	Carbamidomethylation; Deamidation (NQ)	209525	Microtubule cross-linking factor 1 OS=Homo sapiens OX=9606 GN=MTCL1 PE=1 SV=5
2403	4700	tr|H0Y2M0|H0Y2M0_HUMAN	0	2	2	0	0		1	1	1	0	Carbamidomethylation	154747	Transmembrane protein 131-like (Fragment) OS=Homo sapiens OX=9606 GN=TMEM131L PE=1 SV=1
2412	4755	tr|G8JL96|G8JL96_HUMAN	0	1	1	0	90600		1	1	1	0		168429	Receptor-type tyrosine-protein phosphatase S OS=Homo sapiens OX=9606 GN=PTPRS PE=1 SV=2
2446	4981	sp|Q8IWG1|WDR63_HUMAN	0	3	3	0	41900		1	1	1	0	Oxidation (M); Deamidation (NQ)	102935	WD repeat-containing protein 63 OS=Homo sapiens OX=9606 GN=WDR63 PE=2 SV=1
2513	5261	tr|A0A1W2PRX4|A0A1W2PRX4_HUMAN	0	2	2	0	0		1	1	1	0		58994	Mediator of RNA polymerase II transcription subunit 17 (Fragment) OS=Homo sapiens OX=9606 GN=MED17 PE=1 SV=1
2667	5707	sp|O00443|P3C2A_HUMAN	0	1	1	0	116000		1	1	1	0		190678	Phosphatidylinositol 4-phosphate 3-kinase C2 domain-containing subunit alpha OS=Homo sapiens OX=9606 GN=PIK3C2A PE=1 SV=2
2706	5783	sp|P31153|METK2_HUMAN	0	2	2	0	0		1	1	1	0		43661	S-adenosylmethionine synthase isoform type-2 OS=Homo sapiens OX=9606 GN=MAT2A PE=1 SV=1
2738	5859	sp|P00540|MOS_HUMAN	0	3	3	0	661000		1	1	1	0	Deamidation (NQ)	37820	Proto-oncogene serine/threonine-protein kinase mos OS=Homo sapiens OX=9606 GN=MOS PE=1 SV=1
2809	6005	sp|Q96G42|KLD7B_HUMAN	0	1	1	0	1130000		1	1	1	0		63314	Kelch domain-containing protein 7B OS=Homo sapiens OX=9606 GN=KLHDC7B PE=2 SV=2
2871	6250	tr|G3V529|G3V529_HUMAN	0	1	1	0	0		1	1	1	0		91481	ATP-dependent RNA helicase DDX24 OS=Homo sapiens OX=9606 GN=DDX24 PE=1 SV=1
2901	6371	sp|P46531|NOTC1_HUMAN	0	0	0	0	0		1	1	1	0		272503	Neurogenic locus notch homolog protein 1 OS=Homo sapiens OX=9606 GN=NOTCH1 PE=1 SV=4
2919	6443	tr|H0YJM7|H0YJM7_HUMAN	0	1	1	0	1790000		1	1	1	0	Deamidation (NQ)	63845	Protein CASC1 (Fragment) OS=Homo sapiens OX=9606 GN=CASC1 PE=1 SV=2
2929	6497	sp|Q5JTH9|RRP12_HUMAN	0	1	1	0	38600		1	1	1	0	Oxidation (M)	143702	RRP12-like protein OS=Homo sapiens OX=9606 GN=RRP12 PE=1 SV=2
2960	6616	tr|H7BZR5|H7BZR5_HUMAN	0	1	1	0	368000		1	1	1	0		63602	IQ and AAA domain-containing protein 1 (Fragment) OS=Homo sapiens OX=9606 GN=IQCA1 PE=1 SV=1
2986	6756	sp|P18583|SON_HUMAN	0	1	1	0	0		1	1	1	0	Deamidation (NQ)	263827	Protein SON OS=Homo sapiens OX=9606 GN=SON PE=1 SV=4
3011	6941	tr|A0A0U1RR27|A0A0U1RR27_HUMAN	0	0	0	0	0		1	1	1	0		214836	C-myc promoter-binding protein OS=Homo sapiens OX=9606 GN=DENND4A PE=1 SV=1
3044	7192	tr|A0A0C4DFP4|A0A0C4DFP4_HUMAN	0	1	1	0	72400		1	1	1	0		72012	Peptide-N(4)-(N-acetyl-beta-glucosaminyl)asparagine amidase (Fragment) OS=Homo sapiens OX=9606 GN=NGLY1 PE=1 SV=1
3107	7791	sp|Q9H329|E41LB_HUMAN	0	1	1	0	118000		1	1	1	0		99712	Band 4.1-like protein 4B OS=Homo sapiens OX=9606 GN=EPB41L4B PE=2 SV=2
3115	7922	sp|Q9P0L9|PK2L1_HUMAN	0	1	1	0	2620000		1	1	1	0		91982	Polycystic kidney disease 2-like 1 protein OS=Homo sapiens OX=9606 GN=PKD2L1 PE=1 SV=1
3300	4155	tr|H7BZ26|H7BZ26_HUMAN	0	5	5	0	225000		1	1	1	0		20962	Sperm-specific antigen 2 (Fragment) OS=Homo sapiens OX=9606 GN=SSFA2 PE=1 SV=1
3350	4772	sp|P17600|SYN1_HUMAN	0	1	1	0	0		1	1	1	0	Deamidation (NQ)	74111	Synapsin-1 OS=Homo sapiens OX=9606 GN=SYN1 PE=1 SV=3
3396	5966	sp|Q7Z494|NPHP3_HUMAN	0	1	1	0	89600		1	1	1	0	Deamidation (NQ)	150864	Nephrocystin-3 OS=Homo sapiens OX=9606 GN=NPHP3 PE=1 SV=1
3424	6142	sp|Q9UHF4|I20RA_HUMAN	0	2	2	0	0		1	1	1	0		62486	Interleukin-20 receptor subunit alpha OS=Homo sapiens OX=9606 GN=IL20RA PE=1 SV=2
3486	6335	tr|A6PW57|A6PW57_HUMAN	0	1	1	0	0		1	1	1	0		61258	Phosphatidylinositol 4-phosphate 5-kinase type-1 alpha OS=Homo sapiens OX=9606 GN=PIP5K1A PE=1 SV=2
3554	6489	sp|Q9NZC9|SMAL1_HUMAN	0	1	1	0	435000		1	1	1	0		105938	SWI/SNF-related matrix-associated actin-dependent regulator of chromatin subfamily A-like protein 1 OS=Homo sapiens OX=9606 GN=SMARCAL1 PE=1 SV=1
3658	6715	sp|Q9HCJ5|ZSWM6_HUMAN	0	1	1	0	43200		1	1	1	0		133470	Zinc finger SWIM domain-containing protein 6 OS=Homo sapiens OX=9606 GN=ZSWIM6 PE=1 SV=2
3766	6894	sp|Q9Y2H8|ZN510_HUMAN	0	2	2	0	74400		1	1	1	0		79142	Zinc finger protein 510 OS=Homo sapiens OX=9606 GN=ZNF510 PE=2 SV=1
3873	7073	sp|Q2TAL5|SMTL2_HUMAN	0	2	2	0	0		1	1	1	0		50196	Smoothelin-like protein 2 OS=Homo sapiens OX=9606 GN=SMTNL2 PE=2 SV=1
3901	7116	sp|Q15678|PTN14_HUMAN	0	1	1	0	0		1	1	1	0		135261	Tyrosine-protein phosphatase non-receptor type 14 OS=Homo sapiens OX=9606 GN=PTPN14 PE=1 SV=2
3911	7133	tr|K7EPJ4|K7EPJ4_HUMAN	0	1	1	0	264000		1	1	1	0		126857	Cartilage intermediate layer protein 2 OS=Homo sapiens OX=9606 GN=CILP2 PE=1 SV=1
3978	7238	sp|Q7Z402|TMC7_HUMAN	0	1	1	0	1060000		1	1	1	0		83502	Transmembrane channel-like protein 7 OS=Homo sapiens OX=9606 GN=TMC7 PE=1 SV=1
4004	7286	tr|F5GWN5|F5GWN5_HUMAN	0	0	0	0	760000		1	1	1	0		181685	Phosphatidylinositol 4-phosphate 3-kinase C2 domain-containing subunit beta OS=Homo sapiens OX=9606 GN=PIK3C2B PE=1 SV=1
4043	7349	sp|P10606|COX5B_HUMAN	0	9	9	0	40000		1	1	1	0		13696	Cytochrome c oxidase subunit 5B mitochondrial OS=Homo sapiens OX=9606 GN=COX5B PE=1 SV=2
4253	7799	tr|U3KQU8|U3KQU8_HUMAN	0	2	2	0	369000		1	1	1	0		34725	Oxidoreductase NAD-binding domain-containing protein 1 OS=Homo sapiens OX=9606 GN=OXNAD1 PE=1 SV=1
4424	8481	sp|Q06710|PAX8_HUMAN	0	2	2	0	394000		1	1	1	0		48218	Paired box protein Pax-8 OS=Homo sapiens OX=9606 GN=PAX8 PE=1 SV=2
4445	8540	tr|C9J8F3|C9J8F3_HUMAN	0	6	6	0	413000		1	1	1	0	Acetylation (Protein N-term)	16341	Fructose-bisphosphate aldolase C (Fragment) OS=Homo sapiens OX=9606 GN=ALDOC PE=1 SV=1
4548	9022	tr|H0Y896|H0Y896_HUMAN	0	3	3	0	1550000		1	1	1	0	Carbamidomethylation	49670	Cilia- and flagella-associated protein 44 (Fragment) OS=Homo sapiens OX=9606 GN=CFAP44 PE=1 SV=1
4588	9284	sp|Q8N865|CG031_HUMAN	0	2	2	0	39800		1	1	1	0		68465	Uncharacterized protein C7orf31 OS=Homo sapiens OX=9606 GN=C7orf31 PE=1 SV=3
4705	9970	tr|A0A087WWP4|A0A087WWP4_HUMAN	0	1	1	0	0		1	1	1	0		102135	Putative RNA-binding protein 15 OS=Homo sapiens OX=9606 GN=RBM15 PE=1 SV=1
5241	4895	tr|C9JB63|C9JB63_HUMAN	0	5	5	0	59500		1	1	1	0		23988	Enoyl-CoA delta isomerase 2 mitochondrial (Fragment) OS=Homo sapiens OX=9606 GN=ECI2 PE=1 SV=1
5258	5660	sp|P15259|PGAM2_HUMAN	0	4	4	0	0		1	1	1	0		28766	Phosphoglycerate mutase 2 OS=Homo sapiens OX=9606 GN=PGAM2 PE=1 SV=3
5310	6969	sp|P23284|PPIB_HUMAN	0	6	6	0	45300		1	1	1	0		23743	Peptidyl-prolyl cis-trans isomerase B OS=Homo sapiens OX=9606 GN=PPIB PE=1 SV=2
5593	8246	sp|P62857|RS28_HUMAN	0	17	17	0	0		1	1	1	0		7841	40S ribosomal protein S28 OS=Homo sapiens OX=9606 GN=RPS28 PE=1 SV=1
5787	8672	tr|A0A087WXA8|A0A087WXA8_HUMAN	0	1	1	0	0		1	1	1	0	Deamidation (NQ)	74472	Zinc finger protein 630 OS=Homo sapiens OX=9606 GN=ZNF630 PE=4 SV=1
5793	8681	sp|Q9Y566|SHAN1_HUMAN	0	0	0	0	149000		1	1	1	0		224956	SH3 and multiple ankyrin repeat domains protein 1 OS=Homo sapiens OX=9606 GN=SHANK1 PE=1 SV=2
5872	8846	sp|Q14721|KCNB1_HUMAN	0	2	2	0	40000		1	1	1	0	Oxidation (M)	95878	Potassium voltage-gated channel subfamily B member 1 OS=Homo sapiens OX=9606 GN=KCNB1 PE=1 SV=2
6084	9174	sp|Q9UQL6|HDAC5_HUMAN	0	1	1	0	0		1	1	1	0	Deamidation (NQ)	121978	Histone deacetylase 5 OS=Homo sapiens OX=9606 GN=HDAC5 PE=1 SV=2
6113	9216	sp|Q86W28|NALP8_HUMAN	0	1	1	0	110000		1	1	1	0	Carbamidomethylation	119429	NACHT LRR and PYD domains-containing protein 8 OS=Homo sapiens OX=9606 GN=NLRP8 PE=2 SV=2
6247	9436	tr|A0A1B0GV61|A0A1B0GV61_HUMAN	0	2	2	0	433000		1	1	1	0		32511	Transmembrane protein 191C OS=Homo sapiens OX=9606 GN=TMEM191C PE=1 SV=1
6415	9676	sp|Q9NZ56|FMN2_HUMAN	0	1	1	0	194000		1	1	1	0		180105	Formin-2 OS=Homo sapiens OX=9606 GN=FMN2 PE=1 SV=4
6494	9792	tr|A0A087WXD2|A0A087WXD2_HUMAN	0	1	1	0	781000		1	1	1	0		106898	Membrane-associated guanylate kinase WW and PDZ domain-containing protein 1 OS=Homo sapiens OX=9606 GN=MAGI1 PE=1 SV=1
6515	9831	sp|P51790|CLCN3_HUMAN	0	1	1	0	593000		1	1	1	0		90966	H(+)/Cl(-) exchange transporter 3 OS=Homo sapiens OX=9606 GN=CLCN3 PE=1 SV=2
6534	9865	sp|P29122|PCSK6_HUMAN	0	1	1	0	0		1	1	1	0		106420	Proprotein convertase subtilisin/kexin type 6 OS=Homo sapiens OX=9606 GN=PCSK6 PE=1 SV=1
6576	9944	sp|P30048|PRDX3_HUMAN	0	3	3	0	185000		1	1	1	0		27693	Thioredoxin-dependent peroxide reductase mitochondrial OS=Homo sapiens OX=9606 GN=PRDX3 PE=1 SV=3
6593	9988	tr|F8W9W2|F8W9W2_HUMAN	0	1	1	0	1510000		1	1	1	0		62193	G protein-coupled receptor kinase OS=Homo sapiens OX=9606 GN=GRK6 PE=1 SV=1
6594	9989	sp|Q8IYA8|IHO1_HUMAN	0	6	6	0	1890000		1	1	1	0	Carbamidomethylation; Deamidation (NQ)	66343	Interactor of HORMAD1 protein 1 OS=Homo sapiens OX=9606 GN=CCDC36 PE=1 SV=2
6623	10061	sp|Q7RTM1|OTOP1_HUMAN	0	1	1	0	0		1	1	1	0		67354	Proton channel OTOP1 OS=Homo sapiens OX=9606 GN=OTOP1 PE=2 SV=1
