# Supplementary material for: Intrinsic RIG-I restrains STAT5 activation to modulate antitumor activity of CD8+ T cells
Source: J Clin Invest. 2023 May 1;133(9):e160790. doi: 10.1172/JCI160790 (PMC10145944; doi:10.1172/JCI160790)
Supplement: Supplemental data set 2 [file jci-133-160790-s190.xlsx]

## Sheet: Date Formatting
GeneID	GeneName	Chr	Strand	Start	End	Annotation	Class	FC(KO/WT)	pvalue	qvalue	KO-1	KO-2	KO-3	WT-1	WT-2	WT-3
ENSMUSG00000000142	Axin2	11	+	108920349	108950783	axin 2 [Source:MGI Symbol;Acc:MGI:1270862]	protein_coding	0.392602	0.000545768	0.00978947	0.845041	1.10607	1.05134	2.82664	2.17116	2.69618
ENSMUSG00000000266	Mid2	X	+	140664599	140767715	midline 2 [Source:MGI Symbol;Acc:MGI:1344333]	protein_coding	10.201	4.71568e-05	0.00150873	0.348008	0.194046	0.492775	0	0.008436	0.065949
ENSMUSG00000000278	Scpep1	11	-	88924020	88955465	serine carboxypeptidase 1 [Source:MGI Symbol;Acc:MGI:1921867]	protein_coding	0.351976	1.76909e-07	1.35951e-05	7.42666	6.42391	8.28974	20.9515	17.4992	24.5074
ENSMUSG00000000308	Ckmt1	2	+	121357714	121363737	creatine kinase, mitochondrial 1, ubiquitous [Source:MGI Symbol;Acc:MGI:99441]	protein_coding	3.83306	8.0112e-05	0.00227521	1.58828	0.964139	1.37092	0.317769	0.451167	0.232443
ENSMUSG00000000318	Clec10a	11	+	70156197	70170834	C-type lectin domain family 10, member A [Source:MGI Symbol;Acc:MGI:96975]	protein_coding	17.4535	2.02129e-05	0.000774763	0.195903	0.028673	0.269029	0	0	0
ENSMUSG00000000386	Mx1	16	-	97447035	97462907	MX dynamin-like GTPase 1 [Source:MGI Symbol;Acc:MGI:97243]	protein_coding	5.67135	2.56158e-08	2.47888e-06	12.006	2.84232	10.6441	1.78509	1.30755	1.3776
ENSMUSG00000000782	Tcf7	11	-	52252371	52283014	transcription factor 7, T cell specific [Source:MGI Symbol;Acc:MGI:98507]	protein_coding	0.464759	0.00392503	0.0421038	61.7632	18.8365	55.1872	129.923	103.67	58.6081
ENSMUSG00000000817	Fasl	1	-	161780689	161788495	Fas ligand (TNF superfamily, member 6) [Source:MGI Symbol;Acc:MGI:99255]	protein_coding	3.05151	1.55368e-05	0.000629381	16.6443	18.3829	17.1075	3.56544	4.006	9.49326
ENSMUSG00000000869	Il4	11	-	53602982	53618669	interleukin 4 [Source:MGI Symbol;Acc:MGI:96556]	protein_coding	58.1266	1.10055e-18	9.5852e-16	7.62128	8.97134	9.07732	0	0.220097	0.19204
ENSMUSG00000001020	S100a4	3	+	90603771	90606045	S100 calcium binding protein A4 [Source:MGI Symbol;Acc:MGI:1330282]	protein_coding	6.25362	4.73706e-10	7.28068e-08	22.3064	12.2536	21.4295	3.17264	3.55789	2.1974
ENSMUSG00000001021	S100a3	3	+	90560578	90602702	S100 calcium binding protein A3 [Source:MGI Symbol;Acc:MGI:1338849]	protein_coding	7.36938	0.000892318	0.0142889	0.663678	0.107772	0.957283	0.158793	0.026141	0.02372
ENSMUSG00000001025	S100a6	3	+	90612882	90624181	S100 calcium binding protein A6 (calcyclin) [Source:MGI Symbol;Acc:MGI:1339467]	protein_coding	5.53827	3.38684e-12	8.29617e-10	23.9137	18.0505	25.3176	4.53659	4.09298	3.49437
ENSMUSG00000001151	Pcnt	10	-	76351263	76442786	pericentrin (kendrin) [Source:MGI Symbol;Acc:MGI:102722]	protein_coding	0.492123	3.95999e-06	0.000203603	10.7371	6.69596	10.5359	18.5455	17.2652	21.0535
ENSMUSG00000001281	Itgb7	15	-	102215995	102231944	integrin beta 7 [Source:MGI Symbol;Acc:MGI:96616]	protein_coding	0.293793	2.80001e-10	4.71998e-08	19.0544	13.2965	17.5908	65.8233	55.7846	48.4535
ENSMUSG00000001424	Snd1	6	+	28475139	28935162	staphylococcal nuclease and tudor domain containing 1 [Source:MGI Symbol;Acc:MGI:1929266]	protein_coding	0.495273	0.000157613	0.00377237	40.2917	27.2598	36.4553	80.7355	66.2314	63.0626
ENSMUSG00000001473	Tubb6	18	+	67390717	67402749	tubulin, beta 6 class V [Source:MGI Symbol;Acc:MGI:1915201]	protein_coding	3.5152	2.86337e-06	0.000153205	9.0236	12.7043	9.40657	2.40775	2.09793	4.32996
ENSMUSG00000001525	Tubb5	17	-	35833921	35838306	tubulin, beta 5 class I [Source:MGI Symbol;Acc:MGI:107812]	protein_coding	0.488903	0.00032675	0.00652542	297.397	278.46	279.533	708.777	561.281	479.586
ENSMUSG00000001707	Eef1e1	13	-	38644207	38659058	eukaryotic translation elongation factor 1 epsilon 1 [Source:MGI Symbol;Acc:MGI:1913393]	protein_coding	2.37356	1.20467e-05	0.000509046	60.9749	85.6005	68.1294	30.1509	35.8072	24.4815
ENSMUSG00000001741	Il16	7	-	83642825	83745726	interleukin 16 [Source:MGI Symbol;Acc:MGI:1270855]	protein_coding	0.42543	5.51852e-05	0.00169968	14.5123	15.0137	14.3715	38.5551	35.3972	29.2721
ENSMUSG00000001763	Tspan33	6	+	29694222	29718559	tetraspanin 33 [Source:MGI Symbol;Acc:MGI:1919012]	protein_coding	5.75351	0.00027255	0.00573525	0.368393	0.451589	1.14754	0.107545	0.08393	0.125708
ENSMUSG00000001865	Cpa3	3	-	20215620	20242181	carboxypeptidase A3, mast cell [Source:MGI Symbol;Acc:MGI:88479]	protein_coding	34.3796	1.15592e-12	3.29478e-10	5.21498	1.89247	3.54854	0.115719	0.165105	0
ENSMUSG00000001911	Nfix	8	-	84699876	84800344	nuclear factor I/X [Source:MGI Symbol;Acc:MGI:97311]	protein_coding	0.431745	3.36072e-05	0.00116487	2.99403	1.51204	1.96127	5.51712	4.0885	5.41339
ENSMUSG00000001948	Spa17	9	-	37603290	37613722	sperm autoantigenic protein 17 [Source:MGI Symbol;Acc:MGI:1333778]	protein_coding	5.89167	0.00503973	0.0498787	0.501455	0.403487	0.294078	0	0.094834	0.083769
ENSMUSG00000001986	Gria3	X	+	41400854	41678601	glutamate receptor, ionotropic, AMPA3 (alpha 3) [Source:MGI Symbol;Acc:MGI:95810]	protein_coding	2.99132	0.000644406	0.0111628	1.79009	0.707088	1.39343	0.467958	0.48021	0.332492
ENSMUSG00000002014	Ssr4	X	+	73787028	73790830	signal sequence receptor, delta [Source:MGI Symbol;Acc:MGI:1099464]	protein_coding	2.11483	0.000366759	0.00715134	106.268	151.87	113.371	58.1002	74.2783	43.2744
ENSMUSG00000002111	Spi1	2	+	91082390	91115756	spleen focus forming virus (SFFV) proviral integration oncogene [Source:MGI Symbol;Acc:MGI:98282]	protein_coding	19.8495	2.55412e-06	0.000139031	0.569263	0.17101	0.931884	0	0	0.055753
ENSMUSG00000002204	Napsa	7	+	44572380	44586862	napsin A aspartic peptidase [Source:MGI Symbol;Acc:MGI:109365]	protein_coding	5.62578	2.30767e-05	0.000859318	1.92167	0.741922	1.44694	0.242988	0.123565	0.339439
ENSMUSG00000002227	Mov10	3	-	104794836	104818563	Moloney leukemia virus 10 [Source:MGI Symbol;Acc:MGI:97054]	protein_coding	0.361729	2.10338e-06	0.000118614	7.16972	3.13055	6.63911	18.9685	15.543	12.3703
ENSMUSG00000002365	Snx9	17	+	5841329	5931954	sorting nexin 9 [Source:MGI Symbol;Acc:MGI:1913866]	protein_coding	0.445626	5.9426e-05	0.00178814	12.6266	8.61357	12.6042	23.4505	19.2871	33.2476
ENSMUSG00000002416	Ndufb2	6	+	39592574	39603382	NADH:ubiquinone oxidoreductase subunit B2 [Source:MGI Symbol;Acc:MGI:1915448]	protein_coding	2.48115	0.000590817	0.0103837	23.6779	34.919	26.5036	13.3854	12.8497	8.04585
ENSMUSG00000002565	Scin	12	-	40059769	40134228	scinderin [Source:MGI Symbol;Acc:MGI:1306794]	protein_coding	12.1403	4.06574e-14	1.38562e-11	3.57845	2.70921	3.45573	0.217448	0.148316	0.409271
ENSMUSG00000002679	Med6	12	-	81573557	81595008	mediator complex subunit 6 [Source:MGI Symbol;Acc:MGI:1917042]	protein_coding	2.38473	6.85328e-05	0.00200156	27.429	44.511	30.4724	14.18	16.3406	12.407
ENSMUSG00000002835	Chaf1a	17	+	56040439	56072289	chromatin assembly factor 1, subunit A (p150) [Source:MGI Symbol;Acc:MGI:1351331]	protein_coding	0.477918	0.000108275	0.00284803	13.3465	11.1736	13.6565	27.5669	23.703	28.6439
ENSMUSG00000002944	Cd36	5	-	17781690	17888801	CD36 molecule [Source:MGI Symbol;Acc:MGI:107899]	protein_coding	6.40607	7.84367e-06	0.000357457	1.58626	1.12155	1.45437	0.2897	0.274671	0.060036
ENSMUSG00000003134	Tbc1d8	1	-	39371492	39478755	TBC1 domain family, member 8 [Source:MGI Symbol;Acc:MGI:1927225]	protein_coding	7.57841	1.68953e-07	1.3153e-05	0.866348	0.28976	0.999203	0.096987	0.100909	0.060464
ENSMUSG00000003206	Ebi3	17	+	55952640	55957022	Epstein-Barr virus induced gene 3 [Source:MGI Symbol;Acc:MGI:1354171]	protein_coding	4.6884	0.000389091	0.00747523	2.16129	1.3169	1.918	0.160846	0.219406	0.747112
ENSMUSG00000003283	Hck	2	+	153108468	153151441	hemopoietic cell kinase [Source:MGI Symbol;Acc:MGI:96052]	protein_coding	31.193	1.65558e-08	1.76561e-06	0.496359	0.080227	0.329204	0	0	0
ENSMUSG00000003352	Cacnb3	15	+	98630840	98644529	calcium channel, voltage-dependent, beta 3 subunit [Source:MGI Symbol;Acc:MGI:103307]	protein_coding	5.43472	4.30217e-06	0.000218269	9.33318	2.57601	13.0742	1.15981	1.33508	2.07763
ENSMUSG00000003518	Dusp3	11	-	101971143	101987013	dual specificity phosphatase 3 (vaccinia virus phosphatase VH1-related) [Source:MGI Symbol;Acc:MGI:1919599]	protein_coding	2.54469	0.00357317	0.0393626	0.671224	0.608441	0.72764	0.317307	0.147058	0.306245
ENSMUSG00000003573	Homer3	8	+	70282827	70294361	homer scaffolding protein 3 [Source:MGI Symbol;Acc:MGI:1347359]	protein_coding	2.24454	0.000945906	0.0149269	3.88835	3.92637	3.5178	1.69088	1.89584	1.44557
ENSMUSG00000003873	Bax	7	-	45461697	45466898	BCL2-associated X protein [Source:MGI Symbol;Acc:MGI:99702]	protein_coding	2.62241	8.46154e-07	5.26395e-05	155.717	139.548	180.67	68.9691	70.8296	41.6707
ENSMUSG00000004043	Stat5a	11	+	100859351	100885169	signal transducer and activator of transcription 5A [Source:MGI Symbol;Acc:MGI:103036]	protein_coding	2.20339	0.00014232	0.00350811	79.8651	41.5244	85.8437	30.6817	27.7572	35.5967
ENSMUSG00000004099	Dnmt1	9	-	20907209	20959888	DNA methyltransferase (cytosine-5) 1 [Source:MGI Symbol;Acc:MGI:94912]	protein_coding	0.426119	1.42938e-05	0.000585076	53.5844	28.6031	47.7869	120.334	98.2332	86.4919
ENSMUSG00000004151	Etv1	12	+	38779380	38870484	ets variant 1 [Source:MGI Symbol;Acc:MGI:99254]	protein_coding	0.0791448	7.76074e-10	1.11619e-07	0	0	0	0.061094	0.164098	0.12386
ENSMUSG00000004296	Il12b	11	+	44400063	44414033	interleukin 12b [Source:MGI Symbol;Acc:MGI:96540]	protein_coding	11.6798	0.00139281	0.0202819	0.069179	0.379024	0.436114	0	0	0.048282
ENSMUSG00000004568	Arhgef18	8	+	3393006	3456601	rho/rac guanine nucleotide exchange factor (GEF) 18 [Source:MGI Symbol;Acc:MGI:2142567]	protein_coding	0.353827	5.23803e-05	0.00164233	4.19311	1.4728	3.94912	11.6735	10.3019	5.25374
ENSMUSG00000004709	Cd244a	1	+	171559193	171609746	CD244 molecule A [Source:MGI Symbol;Acc:MGI:109294]	protein_coding	2.791	0.000312051	0.00630416	0.811919	0.981587	0.608432	0.213707	0.219559	0.408083
ENSMUSG00000004814	Ccl24	5	-	135569937	135573049	chemokine (C-C motif) ligand 24 [Source:MGI Symbol;Acc:MGI:1928953]	protein_coding	29.8365	5.23965e-07	3.51034e-05	0.146672	0.200169	0.518254	0	0	0
ENSMUSG00000004885	Crabp2	3	+	87948666	87953376	cellular retinoic acid binding protein II [Source:MGI Symbol;Acc:MGI:88491]	protein_coding	4.02995	1.82816e-06	0.000105368	7.99458	10.9844	13.321	1.94646	2.40777	3.6382
ENSMUSG00000005034	Prkacb	3	-	146729574	146812990	protein kinase, cAMP dependent, catalytic, beta [Source:MGI Symbol;Acc:MGI:97594]	protein_coding	0.490903	0.000115835	0.00299168	20.1406	17.5423	18.7708	41.0562	37.7305	36.2442
ENSMUSG00000005054	Cstb	10	+	78425669	78427622	cystatin B [Source:MGI Symbol;Acc:MGI:109514]	protein_coding	2.15092	0.000238716	0.00516899	49.7269	58.4748	40.4059	22.127	28.2048	18.7425
ENSMUSG00000005087	Cd44	2	-	102811141	102901665	CD44 antigen [Source:MGI Symbol;Acc:MGI:88338]	protein_coding	2.07771	6.46026e-06	0.000310746	87.2649	57.5467	87.9968	38.7027	35.1359	38.1961
ENSMUSG00000005089	Slc1a2	2	+	102658659	102790784	solute carrier family 1 (glial high affinity glutamate transporter), member 2 [Source:MGI Symbol;Acc:MGI:101931]	protein_coding	6.77215	1.3258e-08	1.44337e-06	1.63274	1.41342	1.77369	0.237572	0.344756	0.103818
ENSMUSG00000005198	Polr2a	11	-	69733997	69758637	polymerase (RNA) II (DNA directed) polypeptide A [Source:MGI Symbol;Acc:MGI:98086]	protein_coding	0.478943	0.000253015	0.00541135	33.9308	18.3098	28.7949	68.5824	51.8707	48.7762
ENSMUSG00000005339	Fcer1a	1	-	173221284	173227214	Fc receptor, IgE, high affinity I, alpha polypeptide [Source:MGI Symbol;Acc:MGI:95494]	protein_coding	178.063	9.46435e-18	6.74421e-15	2.48406	1.41036	1.41747	0	0	0
ENSMUSG00000005533	Igf1r	7	+	67952827	68233668	insulin-like growth factor I receptor [Source:MGI Symbol;Acc:MGI:96433]	protein_coding	0.355974	8.43752e-06	0.000377929	1.53165	1.42224	1.5375	3.16713	3.09638	6.40794
ENSMUSG00000005580	Adcy9	16	-	4287529	4420498	adenylate cyclase 9 [Source:MGI Symbol;Acc:MGI:108450]	protein_coding	0.222577	0.000238418	0.00516899	0.096324	0.032264	0.067696	0.303761	0.210367	0.472529
ENSMUSG00000005968	Tuft1	3	-	94612757	94658872	tuftelin 1 [Source:MGI Symbol;Acc:MGI:109572]	protein_coding	2.20024	0.0018479	0.0247814	4.98041	5.33185	3.47132	2.17699	2.12422	1.947
ENSMUSG00000006301	Tmbim1	1	-	74288247	74305622	transmembrane BAX inhibitor motif containing 1 [Source:MGI Symbol;Acc:MGI:1916910]	protein_coding	2.12613	0.00113013	0.0172345	6.75043	3.22792	5.89183	2.70594	3.06112	1.6814
ENSMUSG00000006356	Crip2	12	+	113140236	113145506	cysteine rich protein 2 [Source:MGI Symbol;Acc:MGI:1915587]	protein_coding	3.79892	1.34987e-06	8.0159e-05	7.45504	4.54453	7.49262	1.94633	1.74432	1.41823
ENSMUSG00000006360	Crip1	12	+	113146316	113153879	cysteine-rich protein 1 (intestinal) [Source:MGI Symbol;Acc:MGI:88501]	protein_coding	2.97098	0.000194852	0.00443351	86.888	183.566	102.237	48.3103	58.575	18.5386
ENSMUSG00000006800	Sulf2	2	-	166073089	166155663	sulfatase 2 [Source:MGI Symbol;Acc:MGI:1919293]	protein_coding	4.25276	0.000215162	0.00480498	3.11577	0.589971	1.99646	0.538589	0.510799	0.26849
ENSMUSG00000007033	Hspa1l	17	+	34972703	34979285	heat shock protein 1-like [Source:MGI Symbol;Acc:MGI:96231]	protein_coding	2.91618	0.00345353	0.0386446	0.352273	0.569517	0.651335	0.138606	0.181114	0.200014
ENSMUSG00000007777	0610009B22Rik	11	-	51685386	51688874	RIKEN cDNA 0610009B22 gene [Source:MGI Symbol;Acc:MGI:1913300]	protein_coding	2.54983	0.000263056	0.0055787	13.4683	21.9097	12.8068	6.07953	6.575	6.22447
ENSMUSG00000007783	Cpt1c	7	-	44959372	44974851	carnitine palmitoyltransferase 1c [Source:MGI Symbol;Acc:MGI:2446526]	protein_coding	3.73878	0.00249881	0.0311397	1.04672	0.23122	0.798799	0.170157	0.103294	0.260032
ENSMUSG00000007872	Id3	4	+	136143497	136145755	inhibitor of DNA binding 3 [Source:MGI Symbol;Acc:MGI:96398]	protein_coding	0.416273	7.44391e-05	0.00214783	11.2545	14.4286	11.0314	26.3046	26.3169	35.6188
ENSMUSG00000008167	Fbxw9	8	+	85060055	85067124	F-box and WD-40 domain protein 9 [Source:MGI Symbol;Acc:MGI:1915878]	protein_coding	2.75774	0.000174407	0.0040626	5.71238	3.38071	8.83172	2.52957	2.11094	1.84019
ENSMUSG00000008683	Rps15a	7	-	118104372	118116188	ribosomal protein S15A [Source:MGI Symbol;Acc:MGI:2389091]	protein_coding	2.05586	0.00399883	0.0427623	203.506	424.472	233.327	118.203	158.872	141.861
ENSMUSG00000008734	Gprc5b	7	-	118972047	118995211	G protein-coupled receptor, family C, group 5, member B [Source:MGI Symbol;Acc:MGI:1927596]	protein_coding	0.121933	7.21893e-05	0.00209189	0.010734	0.040059	0.033198	0.452518	0.258322	0.194026
ENSMUSG00000009376	Met	6	+	17463800	17573980	met proto-oncogene [Source:MGI Symbol;Acc:MGI:96969]	protein_coding	6.63673	0.00214648	0.0278846	0.174264	0.057318	0.154415	0	0	0.032681
ENSMUSG00000009418	Nav1	1	-	135434580	135607295	neuron navigator 1 [Source:MGI Symbol;Acc:MGI:2183683]	protein_coding	0.405024	0.00339889	0.0383618	0.094205	0.102163	0.046825	0.279906	0.190931	0.173673
ENSMUSG00000009628	Tex15	8	+	33516738	33585582	testis expressed gene 15 [Source:MGI Symbol;Acc:MGI:1934816]	protein_coding	3.93782	3.07932e-07	2.24532e-05	7.92948	6.16572	8.70897	1.06759	1.39452	3.30658
ENSMUSG00000009654	Oit3	10	-	59422958	59441778	oncoprotein induced transcript 3 [Source:MGI Symbol;Acc:MGI:1201782]	protein_coding	4.54312	0.000936164	0.0147946	0.205189	0.210644	0.19358	0.024686	0.04643	0.039627
ENSMUSG00000009876	Cox4i2	2	+	152754173	152765037	cytochrome c oxidase subunit 4I2 [Source:MGI Symbol;Acc:MGI:2135755]	protein_coding	18.614	0.00188409	0.0251592	0.211651	0.316769	0	0	0	0
ENSMUSG00000010663	Fads1	19	+	10182888	10196877	fatty acid desaturase 1 [Source:MGI Symbol;Acc:MGI:1923517]	protein_coding	0.426529	9.39516e-06	0.00041373	6.47669	4.83583	6.04627	16.495	12.7007	11.5424
ENSMUSG00000011256	Adam19	11	+	46055992	46147343	a disintegrin and metallopeptidase domain 19 (meltrin beta) [Source:MGI Symbol;Acc:MGI:105377]	protein_coding	2.00355	0.000418456	0.00793245	20.0403	13.347	19.1431	10.7753	8.02594	7.40233
ENSMUSG00000012123	Crybg2	4	+	134060815	134092504	crystallin beta-gamma domain containing 2 [Source:MGI Symbol;Acc:MGI:1334463]	protein_coding	2.28971	0.00014053	0.00347491	3.03409	2.07364	3.46523	1.24942	1.29656	1.18124
ENSMUSG00000012483	Rpa3	6	-	8255936	8259173	replication protein A3 [Source:MGI Symbol;Acc:MGI:1915490]	protein_coding	2.04807	0.000358002	0.00702428	78.3561	117.516	97.3254	51.6326	57.5476	33.9622
ENSMUSG00000014075	Tctex1d2	16	+	32419702	32429099	Tctex1 domain containing 2 [Source:MGI Symbol;Acc:MGI:1913311]	protein_coding	2.99237	0.000573792	0.0101413	3.34675	4.80049	4.93552	1.37634	1.61633	1.35939
ENSMUSG00000014243	Zswim7	11	-	62267224	62281375	zinc finger SWIM-type containing 7 [Source:MGI Symbol;Acc:MGI:1916997]	protein_coding	3.38819	1.71711e-05	0.000678065	8.24357	13.1754	10.9947	3.00535	2.87152	3.66866
ENSMUSG00000014294	Ndufa2	18	-	36742332	36744557	NADH:ubiquinone oxidoreductase subunit A2 [Source:MGI Symbol;Acc:MGI:1343103]	protein_coding	3.15031	5.31416e-07	3.53009e-05	55.6875	96.3813	66.0847	19.4508	30.6886	19.0884
ENSMUSG00000014313	Cox6c	15	-	35925886	35938246	cytochrome c oxidase subunit 6C [Source:MGI Symbol;Acc:MGI:104614]	protein_coding	2.78431	7.28365e-06	0.000334856	254.225	477.335	308.238	128.515	145.691	99.2233
ENSMUSG00000014426	Map3k4	17	-	12227621	12318796	mitogen-activated protein kinase kinase kinase 4 [Source:MGI Symbol;Acc:MGI:1346875]	protein_coding	0.487577	5.09373e-05	0.00161518	3.02885	2.55005	3.38887	6.67177	5.59114	6.16114
ENSMUSG00000014932	Yes1	5	+	32611171	32687057	YES proto-oncogene 1, Src family tyrosine kinase [Source:MGI Symbol;Acc:MGI:99147]	protein_coding	2.80054	0.000286924	0.00594987	3.02531	3.58911	2.73946	0.643882	0.949722	1.72714
ENSMUSG00000015053	Gata2	6	+	88193891	88207032	GATA binding protein 2 [Source:MGI Symbol;Acc:MGI:95662]	protein_coding	31.9733	1.37076e-12	3.77006e-10	0.80445	0.564471	1.01912	0.031053	0.014574	0
ENSMUSG00000015133	Lrrk1	7	-	66226912	66388350	leucine-rich repeat kinase 1 [Source:MGI Symbol;Acc:MGI:2142227]	protein_coding	4.58843	1.98513e-08	1.99493e-06	3.71255	1.71239	3.62613	0.642748	0.88498	0.421395
ENSMUSG00000015143	Actn1	12	-	80167547	80260371	actinin, alpha 1 [Source:MGI Symbol;Acc:MGI:2137706]	protein_coding	0.490296	0.0013266	0.0195095	13.9112	7.43456	13.9319	31.8804	26.3704	13.7321
ENSMUSG00000015202	Cnksr3	10	-	7119063	7212237	Cnksr family member 3 [Source:MGI Symbol;Acc:MGI:2674130]	protein_coding	0.276058	7.55017e-07	4.79207e-05	1.40954	0.98159	1.17023	3.7348	3.52119	5.72344
ENSMUSG00000015243	Abca1	4	-	53030787	53159895	ATP-binding cassette, sub-family A (ABC1), member 1 [Source:MGI Symbol;Acc:MGI:99607]	protein_coding	0.20387	4.15722e-08	3.74556e-06	0.221802	0.256641	0.255923	0.939048	1.01379	1.76644
ENSMUSG00000015314	Slamf6	1	+	171917515	171953170	SLAM family member 6 [Source:MGI Symbol;Acc:MGI:1353620]	protein_coding	0.49067	0.000122569	0.00311428	10.1801	4.67868	7.50472	13.8421	17.2563	14.5102
ENSMUSG00000015340	Cybb	X	-	9435252	9487771	cytochrome b-245, beta polypeptide [Source:MGI Symbol;Acc:MGI:88574]	protein_coding	10.0157	5.46871e-08	4.78955e-06	0.966882	0.196553	0.992922	0.083924	0.078865	0.025505
ENSMUSG00000015441	Gzmf	14	-	56205263	56211417	granzyme F [Source:MGI Symbol;Acc:MGI:109254]	protein_coding	5.69566	0.000304148	0.00620044	0.981856	1.11794	0.588308	0.062278	0.169665	0.215281
ENSMUSG00000015575	Atp6v0e	17	+	26663231	26699647	ATPase, H+ transporting, lysosomal V0 subunit E [Source:MGI Symbol;Acc:MGI:1328318]	protein_coding	2.8617	1.97258e-07	1.48673e-05	101.53	145.257	125.707	43.4665	50.1346	36.5447
ENSMUSG00000015619	Gata3	2	-	9857078	9890034	GATA binding protein 3 [Source:MGI Symbol;Acc:MGI:95663]	protein_coding	2.26395	0.00495507	0.0492585	9.67813	3.32529	11.7822	3.62739	2.56317	4.74066
ENSMUSG00000016239	Lonrf3	X	+	36328353	36362341	LON peptidase N-terminal domain and ring finger 3 [Source:MGI Symbol;Acc:MGI:1921615]	protein_coding	0.200864	3.46679e-05	0.00118666	0.805198	1.33449	0.84968	2.8444	3.20045	8.95708
ENSMUSG00000016427	Ndufa1	X	-	37187588	37191163	NADH:ubiquinone oxidoreductase subunit A1 [Source:MGI Symbol;Acc:MGI:1929511]	protein_coding	2.6529	3.78825e-05	0.00127805	54.8985	95.8755	56.8241	23.5206	33.2591	21.455
ENSMUSG00000016529	Il10	1	+	131019845	131024974	interleukin 10 [Source:MGI Symbol;Acc:MGI:96537]	protein_coding	8.09784	9.61873e-05	0.00258282	2.44739	2.51064	1.86893	0.093012	0.048885	0.674867
ENSMUSG00000016833	Mrps18c	5	+	100798627	100804471	mitochondrial ribosomal protein S18C [Source:MGI Symbol;Acc:MGI:1915985]	protein_coding	2.2778	0.000143155	0.00351137	56.2352	98.9688	67.692	29.086	39.9756	28.7772
ENSMUSG00000017002	Slpi	2	-	164354070	164389095	secretory leukocyte peptidase inhibitor [Source:MGI Symbol;Acc:MGI:109297]	protein_coding	11.4689	0.000896273	0.0143376	0.295509	0.152663	0.62923	0	0	0.066557
ENSMUSG00000017144	Rnd3	2	-	51130438	51149111	Rho family GTPase 3 [Source:MGI Symbol;Acc:MGI:1921444]	protein_coding	26.5533	3.51342e-10	5.67833e-08	0.358265	0.427566	0.602143	0.023401	0	0
ENSMUSG00000017493	Igfbp4	11	+	99041244	99054392	insulin-like growth factor binding protein 4 [Source:MGI Symbol;Acc:MGI:96439]	protein_coding	0.306544	1.65868e-07	1.30669e-05	2.09288	2.23844	1.95861	8.03158	6.05049	6.50465
ENSMUSG00000017652	Cd40	2	+	165055627	165072948	CD40 antigen [Source:MGI Symbol;Acc:MGI:88336]	protein_coding	11.6016	9.3611e-10	1.3103e-07	1.09299	0.92401	2.41005	0.080552	0.197864	0.075759
ENSMUSG00000017778	Cox7c	13	-	86044816	86046904	cytochrome c oxidase subunit 7C [Source:MGI Symbol;Acc:MGI:103226]	protein_coding	2.62751	1.0018e-05	0.000437672	249.235	451.742	274.793	121.282	150.058	100.008
ENSMUSG00000017897	Eya2	2	+	165595032	165771727	EYA transcriptional coactivator and phosphatase 2 [Source:MGI Symbol;Acc:MGI:109341]	protein_coding	0.254824	0.00010341	0.00274773	0.617972	0.229381	0.560051	2.04603	1.10511	2.45964
ENSMUSG00000017929	B4galt5	2	-	167298444	167349183	UDP-Gal:betaGlcNAc beta 1,4-galactosyltransferase, polypeptide 5 [Source:MGI Symbol;Acc:MGI:1927169]	protein_coding	2.25633	0.00387962	0.0418271	48.3955	18.9918	50.2823	23.7355	20.7226	7.67603
ENSMUSG00000018398	Sept8	11	+	53519257	53549565	septin 8 [Source:MGI Symbol;Acc:MGI:894310]	protein_coding	2.67773	3.30834e-05	0.00115255	3.38655	2.69237	4.90427	1.47805	1.39526	1.20958
ENSMUSG00000018459	Slc13a3	2	-	165405028	165473230	solute carrier family 13 (sodium-dependent dicarboxylate transporter), member 3 [Source:MGI Symbol;Acc:MGI:2149635]	protein_coding	6.48944	1.01703e-06	6.2132e-05	0.9163	1.20977	1.51265	0.037875	0.074756	0.422706
ENSMUSG00000018474	Chd3	11	-	69343273	69369406	chromodomain helicase DNA binding protein 3 [Source:MGI Symbol;Acc:MGI:1344395]	protein_coding	0.333982	2.56554e-10	4.37174e-08	16.8752	9.00959	15.8255	41.5316	38.5353	44.8809
ENSMUSG00000018500	Adora2b	11	+	62248984	62266453	adenosine A2b receptor [Source:MGI Symbol;Acc:MGI:99403]	protein_coding	4.35357	0.00233895	0.0297628	1.16249	3.2642	1.30613	0.214966	0.134079	0.944654
ENSMUSG00000018509	Cenpv	11	-	62524946	62539261	centromere protein V [Source:MGI Symbol;Acc:MGI:1920389]	protein_coding	2.18017	0.00357016	0.0393626	9.08374	9.9524	10.6472	4.86387	5.64342	3.09165
ENSMUSG00000018678	Sp2	11	-	96953341	96982959	Sp2 transcription factor [Source:MGI Symbol;Acc:MGI:1926162]	protein_coding	0.498276	0.001189	0.017953	6.92435	4.04755	7.22917	11.6421	9.65027	15.2659
ENSMUSG00000018821	Avpi1	19	-	42123273	42129059	arginine vasopressin-induced 1 [Source:MGI Symbol;Acc:MGI:1916784]	protein_coding	2.6549	0.00262175	0.0321102	12.2582	29.3392	15.1159	4.95078	4.19284	12.1994
ENSMUSG00000018914	Il3	11	-	54265303	54267277	interleukin 3 [Source:MGI Symbol;Acc:MGI:96552]	protein_coding	16.3814	0.000172648	0.00403368	17.142	41.1195	16.5539	0.565498	0	3.97342
ENSMUSG00000018916	Csf2	11	-	54247271	54249667	colony stimulating factor 2 (granulocyte-macrophage) [Source:MGI Symbol;Acc:MGI:1339752]	protein_coding	11.7909	5.43262e-10	8.26866e-08	88.1899	142.144	80.3168	3.02463	4.60297	18.6915
ENSMUSG00000018920	Cxcl16	11	-	70453983	70459984	chemokine (C-X-C motif) ligand 16 [Source:MGI Symbol;Acc:MGI:1932682]	protein_coding	13.5604	1.95677e-08	1.99493e-06	1.64667	0.4529	2.09496	0.055582	0.160138	0.065814
ENSMUSG00000018927	Ccl6	11	-	83587882	83593087	chemokine (C-C motif) ligand 6 [Source:MGI Symbol;Acc:MGI:98263]	protein_coding	152.968	2.38137e-18	1.86663e-15	13.5881	4.88573	5.67449	0	0.128061	0
ENSMUSG00000018930	Ccl4	11	+	83662584	83664683	chemokine (C-C motif) ligand 4 [Source:MGI Symbol;Acc:MGI:98261]	protein_coding	2.39432	0.0010614	0.0164616	301.606	477.526	285.125	90.3015	103.1	251.073
ENSMUSG00000018983	E2f2	4	+	136172394	136196057	E2F transcription factor 2 [Source:MGI Symbol;Acc:MGI:1096341]	protein_coding	0.490547	0.000119785	0.00305343	14.746	10.1916	13.9434	24.0923	23.2794	31.92
ENSMUSG00000019122	Ccl9	11	-	83572919	83578636	chemokine (C-C motif) ligand 9 [Source:MGI Symbol;Acc:MGI:104533]	protein_coding	5.01233	5.17381e-17	3.11961e-14	29.3659	18.5952	27.6897	4.05723	5.82116	5.19054
ENSMUSG00000019158	Tmem160	7	+	16452779	16455494	transmembrane protein 160 [Source:MGI Symbol;Acc:MGI:1916344]	protein_coding	2.33971	0.00126481	0.0187768	11.1064	17.7599	12.2076	6.05891	7.07027	4.4088
ENSMUSG00000019478	Rab4a	8	+	123805985	123835287	RAB4A, member RAS oncogene family [Source:MGI Symbol;Acc:MGI:105069]	protein_coding	0.361424	0.00485364	0.0485933	1.12977	1.49616	0.714838	3.651	3.32799	2.31736
ENSMUSG00000019489	Cd70	17	-	57145997	57149777	CD70 antigen [Source:MGI Symbol;Acc:MGI:1195273]	protein_coding	8.71108	1.43649e-07	1.14897e-05	2.54219	1.34448	3.95633	0.365623	0.228423	0.279746
ENSMUSG00000019851	Perp	10	+	18845020	18857073	PERP, TP53 apoptosis effector [Source:MGI Symbol;Acc:MGI:1929938]	protein_coding	2.28194	0.000310126	0.00628146	8.92723	6.2161	8.31144	2.84661	4.02639	3.3886
ENSMUSG00000019876	Pkib	10	+	57631981	57741112	protein kinase inhibitor beta, cAMP dependent, testis specific [Source:MGI Symbol;Acc:MGI:101937]	protein_coding	7.13346	3.13228e-10	5.16893e-08	1.60528	0.747439	1.79497	0.378314	0.097321	0.080012
ENSMUSG00000019947	Arid5b	10	-	68092520	68278740	AT rich interactive domain 5B (MRF1-like) [Source:MGI Symbol;Acc:MGI:2175912]	protein_coding	0.424996	0.00183658	0.0247142	2.43733	2.00129	2.83775	3.59411	3.80156	9.76594
ENSMUSG00000019960	Dusp6	10	+	99263231	99267489	dual specificity phosphatase 6 [Source:MGI Symbol;Acc:MGI:1914853]	protein_coding	0.43692	0.00448007	0.0460551	14.1768	9.79632	13.7579	14.9702	17.2429	54.1824
ENSMUSG00000019982	Myb	10	-	21124935	21160984	myeloblastosis oncogene [Source:MGI Symbol;Acc:MGI:97249]	protein_coding	0.414281	3.02927e-05	0.00107443	19.2848	7.92064	19.3618	37.6519	43.4574	31.3381
ENSMUSG00000020009	Ifngr1	10	+	19591949	19610229	interferon gamma receptor 1 [Source:MGI Symbol;Acc:MGI:107655]	protein_coding	0.486207	7.45307e-05	0.00214783	22.0414	20.2392	21.032	40.2419	39.6333	50.374
ENSMUSG00000020022	Ndufa12	10	+	94198720	94221443	NADH:ubiquinone oxidoreductase subunit A12 [Source:MGI Symbol;Acc:MGI:1913664]	protein_coding	2.17051	0.00257102	0.031672	72.7956	133.978	75.6744	54.2223	56.7031	19.188
ENSMUSG00000020023	Tmcc3	10	+	94311949	94590956	transmembrane and coiled coil domains 3 [Source:MGI Symbol;Acc:MGI:2442900]	protein_coding	0.464071	0.00434016	0.0451797	0.410187	0.529004	0.764336	0.997859	0.773871	1.93375
ENSMUSG00000020027	Socs2	10	-	95385362	95417180	suppressor of cytokine signaling 2 [Source:MGI Symbol;Acc:MGI:1201787]	protein_coding	0.425533	7.87128e-05	0.00224898	16.3851	11.0709	15.549	39.1715	42.0488	19.8818
ENSMUSG00000020044	Timp3	10	+	86300372	86349506	tissue inhibitor of metalloproteinase 3 [Source:MGI Symbol;Acc:MGI:98754]	protein_coding	15.5717	1.7372e-07	1.34158e-05	0.394058	0.098994	0.153866	0	0.013471	0
ENSMUSG00000020077	Srgn	10	-	62493833	62527451	serglycin [Source:MGI Symbol;Acc:MGI:97756]	protein_coding	2.40509	8.29888e-05	0.0023274	567.831	777.048	625.045	186.56	244.075	388.412
ENSMUSG00000020163	Uqcr11	10	-	80402997	80406830	ubiquinol-cytochrome c reductase, complex III subunit XI [Source:MGI Symbol;Acc:MGI:1913844]	protein_coding	3.06606	0.000163399	0.0038695	55.6292	106.592	52.1915	30.5243	29.2146	10.172
ENSMUSG00000020183	Cpm	10	+	117629500	117687352	carboxypeptidase M [Source:MGI Symbol;Acc:MGI:1917824]	protein_coding	0.298723	4.40651e-06	0.000222841	0.726805	0.330641	0.613667	1.81593	1.50181	2.34687
ENSMUSG00000020219	Timm13	10	-	80899450	80900969	translocase of inner mitochondrial membrane 13 [Source:MGI Symbol;Acc:MGI:1353432]	protein_coding	2.08128	0.000524708	0.00954274	28.9152	45.7993	32.1696	20.2148	16.495	14.6295
ENSMUSG00000020267	Hint1	11	+	54866383	54870501	histidine triad nucleotide binding protein 1 [Source:MGI Symbol;Acc:MGI:1321133]	protein_coding	2.15884	0.00028518	0.00592939	241.236	400.88	266.703	154.418	168.101	98.44
ENSMUSG00000020297	Nsg2	11	+	32000463	32059202	neuron specific gene family member 2 [Source:MGI Symbol;Acc:MGI:1202070]	protein_coding	0.249485	1.44958e-08	1.55651e-06	4.16667	2.30695	2.8909	16.4184	12.1991	9.00817
ENSMUSG00000020315	Sptbn1	11	-	30099395	30268175	spectrin beta, non-erythrocytic 1 [Source:MGI Symbol;Acc:MGI:98388]	protein_coding	0.413904	1.58338e-05	0.00063759	17.7125	7.29915	15.6241	40.1274	34.6284	23.4635
ENSMUSG00000020326	Ccng1	11	-	40748552	40755311	cyclin G1 [Source:MGI Symbol;Acc:MGI:102890]	protein_coding	2.87646	1.76744e-08	1.85961e-06	273.33	176.035	290.468	80.3214	97.1604	79.701
ENSMUSG00000020333	Acsl6	11	+	54303798	54364756	acyl-CoA synthetase long-chain family member 6 [Source:MGI Symbol;Acc:MGI:894291]	protein_coding	3.61532	0.000659789	0.0113444	0.666919	0.922444	0.897038	0.110937	0.232566	0.322535
ENSMUSG00000020340	Cyfip2	11	-	46193850	46312859	cytoplasmic FMR1 interacting protein 2 [Source:MGI Symbol;Acc:MGI:1924134]	protein_coding	0.459566	8.92898e-05	0.0024558	31.3214	17.3075	28.0705	65.5061	49.8378	51.5868
ENSMUSG00000020383	Il13	11	-	53631324	53634702	interleukin 13 [Source:MGI Symbol;Acc:MGI:96541]	protein_coding	39.546	3.34912e-24	5.8338e-21	7.31025	6.42418	10.55	0.201305	0.10629	0.277244
ENSMUSG00000020388	Pdlim4	11	-	54054928	54069014	PDZ and LIM domain 4 [Source:MGI Symbol;Acc:MGI:1353470]	protein_coding	9.2756	0.000166221	0.00392447	0.148419	0.262139	0.295238	0	0	0.049326
ENSMUSG00000020399	Havcr2	11	+	46454935	46481255	hepatitis A virus cellular receptor 2 [Source:MGI Symbol;Acc:MGI:2159682]	protein_coding	22.527	4.5995e-20	4.80709e-17	14.5543	11.7849	13.0498	0.332437	0.304699	1.08272
ENSMUSG00000020415	Pttg1	11	-	43420250	43426251	pituitary tumor-transforming gene 1 [Source:MGI Symbol;Acc:MGI:1353578]	protein_coding	3.46586	6.64308e-07	4.35747e-05	36.0517	38.3911	30.3712	12.9467	11.7618	5.51202
ENSMUSG00000020419	Hormad2	11	-	4345814	4441105	HORMA domain containing 2 [Source:MGI Symbol;Acc:MGI:1923078]	protein_coding	8.88401	0.000269437	0.005685	0.401733	0.675234	0.853556	0.028706	0	0.161974
ENSMUSG00000020460	Rps27a	11	-	29545846	29548109	ribosomal protein S27A [Source:MGI Symbol;Acc:MGI:1925544]	protein_coding	2.43168	0.000139391	0.00345765	1413.49	3129.21	1722.5	761.547	969.533	845.392
ENSMUSG00000020477	Mrps24	11	-	5703983	5715680	mitochondrial ribosomal protein S24 [Source:MGI Symbol;Acc:MGI:1928142]	protein_coding	2.37389	0.000654555	0.0112887	26.8379	42.3293	29.9551	16.9991	16.8479	7.89089
ENSMUSG00000020526	Znhit3	11	-	84910950	84916366	zinc finger, HIT type 3 [Source:MGI Symbol;Acc:MGI:3051596]	protein_coding	2.01057	0.000427257	0.00805061	33.791	53.8613	42.6085	19.4926	24.5731	20.7073
ENSMUSG00000020614	Fam20a	11	-	109669749	109722279	family with sequence similarity 20, member A [Source:MGI Symbol;Acc:MGI:2388266]	protein_coding	0.28684	4.20326e-06	0.000213943	1.10005	0.911856	0.685697	3.58579	3.26744	2.6259
ENSMUSG00000020642	Rnf144a	12	-	26300964	26415254	ring finger protein 144A [Source:MGI Symbol;Acc:MGI:1344401]	protein_coding	0.279377	3.19658e-07	2.30935e-05	0.779021	0.599772	1.07131	2.95538	3.04735	2.84454
ENSMUSG00000020702	Ccl1	11	-	82176657	82305690	chemokine (C-C motif) ligand 1 [Source:MGI Symbol;Acc:MGI:98258]	protein_coding	11.5448	2.61313e-09	3.30371e-07	16.903	5.01834	16.3313	0.43679	1.6219	1.22732
ENSMUSG00000020717	Pecam1	11	-	106654217	106750628	platelet/endothelial cell adhesion molecule 1 [Source:MGI Symbol;Acc:MGI:97537]	protein_coding	0.408926	0.000106604	0.00281351	9.74085	5.01561	7.69601	22.7958	21.6491	10.5044
ENSMUSG00000020787	P2rx1	11	+	72999103	73015200	purinergic receptor P2X, ligand-gated ion channel, 1 [Source:MGI Symbol;Acc:MGI:1098235]	protein_coding	17.1878	1.68617e-08	1.78608e-06	0.170689	0.155466	0.15948	0	0	0
ENSMUSG00000020801	Med31	11	-	72211724	72215592	mediator complex subunit 31 [Source:MGI Symbol;Acc:MGI:1914529]	protein_coding	2.15744	0.00219726	0.0282812	8.278	13.4469	9.57679	4.17089	5.04786	5.27388
ENSMUSG00000020803	Txndc17	11	+	72207547	72210015	thioredoxin domain containing 17 [Source:MGI Symbol;Acc:MGI:1289248]	protein_coding	2.55048	4.64047e-05	0.00149689	77.2486	118.677	89.3577	41.9186	49.1108	20.8069
ENSMUSG00000020806	Rhbdf2	11	-	116598165	116627019	rhomboid 5 homolog 2 [Source:MGI Symbol;Acc:MGI:2442473]	protein_coding	2.04341	0.00178146	0.02418	7.20182	4.21777	8.02713	2.72701	2.72064	4.05384
ENSMUSG00000020926	Adam11	11	+	102761439	102780262	a disintegrin and metallopeptidase domain 11 [Source:MGI Symbol;Acc:MGI:1098667]	protein_coding	15.7196	1.07025e-09	1.45899e-07	0.172677	0.051856	0.217054	0	0	0
ENSMUSG00000021040	Slirp	12	+	87443896	87452206	SRA stem-loop interacting RNA binding protein [Source:MGI Symbol;Acc:MGI:1916394]	protein_coding	3.82187	7.77046e-08	6.58473e-06	11.188	24.8033	14.674	3.98787	5.56442	3.68224
ENSMUSG00000021127	Zfp36l1	12	-	80107754	80113013	zinc finger protein 36, C3H type-like 1 [Source:MGI Symbol;Acc:MGI:107946]	protein_coding	0.490445	0.00287669	0.0341392	35.4667	30.5709	37.1459	51.1184	47.5582	111.742
ENSMUSG00000021148	Gm9745	13	-	8941575	8948231	predicted gene 9745 [Source:MGI Symbol;Acc:MGI:3704398]	protein_coding	10.5268	2.44797e-05	0.000900864	3.26441	1.12004	2.49344	0.439285	0.186937	0
ENSMUSG00000021200	Asb2	12	-	103321142	103356001	ankyrin repeat and SOCS box-containing 2 [Source:MGI Symbol;Acc:MGI:1929743]	protein_coding	7.94699	1.17838e-08	1.30094e-06	1.15897	1.59794	1.8156	0.215946	0.229386	0.103819
ENSMUSG00000021211	Akr1c12	13	-	4268176	4279433	aldo-keto reductase family 1, member C12 [Source:MGI Symbol;Acc:MGI:1351661]	protein_coding	4.38215	1.58615e-05	0.00063759	2.95413	2.34625	3.96518	0.880269	0.85094	0.360024
ENSMUSG00000021213	Akr1c13	13	+	4191150	4205596	aldo-keto reductase family 1, member C13 [Source:MGI Symbol;Acc:MGI:1351662]	protein_coding	2.66299	3.22294e-06	0.000170696	19.039	21.8416	18.4554	7.74335	6.8429	7.67671
ENSMUSG00000021214	Akr1c18	13	-	4132615	4150654	aldo-keto reductase family 1, member C18 [Source:MGI Symbol;Acc:MGI:2145420]	protein_coding	10.2208	2.55859e-15	1.14603e-12	7.50922	9.65643	8.28555	0.726412	0.827623	0.909049
ENSMUSG00000021236	Entpd5	12	-	84373857	84409029	ectonucleoside triphosphate diphosphohydrolase 5 [Source:MGI Symbol;Acc:MGI:1321385]	protein_coding	0.489461	0.00017817	0.00413191	4.65104	3.43207	5.69354	10.8381	8.93906	8.40068
ENSMUSG00000021243	Fcf1	12	+	84970897	84983303	FCF1 rRNA processing protein [Source:MGI Symbol;Acc:MGI:1920986]	protein_coding	2.15835	6.65754e-05	0.00196185	126.312	176.956	156.311	62.3989	90.6353	59.8803
ENSMUSG00000021262	Evl	12	+	108554720	108688516	Ena-vasodilator stimulated phosphoprotein [Source:MGI Symbol;Acc:MGI:1194884]	protein_coding	0.469706	0.000116918	0.0030048	56.7758	35.9305	53.8019	120.791	109.157	82.0006
ENSMUSG00000021280	Exoc3l4	12	+	111417017	111431678	exocyst complex component 3-like 4 [Source:MGI Symbol;Acc:MGI:1921363]	protein_coding	7.35535	2.15747e-05	0.000815004	0.236942	0.05419	0.490163	0.0803	0	0
ENSMUSG00000021281	Tnfaip2	12	+	111442469	111455018	tumor necrosis factor, alpha-induced protein 2 [Source:MGI Symbol;Acc:MGI:104960]	protein_coding	58.3326	1.2766e-08	1.39953e-06	1.05691	0.043901	1.49369	0	0	0.014992
ENSMUSG00000021285	Ppp1r13b	12	-	111828457	111908110	protein phosphatase 1, regulatory subunit 13B [Source:MGI Symbol;Acc:MGI:1336199]	protein_coding	0.421912	0.000197695	0.0044787	2.6809	2.31375	3.28342	6.3469	4.80226	8.51233
ENSMUSG00000021290	Atp5mpl	12	-	111961375	111966977	ATP synthase membrane subunit 6.8PL [Source:MGI Symbol;Acc:MGI:1917507]	protein_coding	2.75429	5.31261e-06	0.000260268	151.411	267.777	175.268	76.8025	87.9441	51.0634
ENSMUSG00000021303	Gng4	13	+	13784059	13827896	guanine nucleotide binding protein (G protein), gamma 4 [Source:MGI Symbol;Acc:MGI:102703]	protein_coding	10.169	8.00637e-06	0.000363814	0.283319	0.384779	0.401532	0.021098	0	0.057038
ENSMUSG00000021360	Gcnt2	13	+	40859754	40960892	glucosaminyl (N-acetyl) transferase 2, I-branching enzyme [Source:MGI Symbol;Acc:MGI:1100870]	protein_coding	4.11156	0.000161207	0.00382915	0.335425	0.330614	0.494176	0.088749	0.103048	0.067683
ENSMUSG00000021367	Edn1	13	+	42301476	42307990	endothelin 1 [Source:MGI Symbol;Acc:MGI:95283]	protein_coding	21.0363	1.88982e-08	1.95205e-06	0.15356	0.187147	0.260381	0	0	0
ENSMUSG00000021403	Serpinb9b	13	+	33027416	33041884	serine (or cysteine) peptidase inhibitor, clade B, member 9b [Source:MGI Symbol;Acc:MGI:894668]	protein_coding	25.788	2.96653e-20	3.47475e-17	1.82188	1.32849	1.99169	0.049758	0.078087	0.042716
ENSMUSG00000021411	Pxdc1	13	-	34627834	34653486	PX domain containing 1 [Source:MGI Symbol;Acc:MGI:1914145]	protein_coding	6.20524	0.0003015	0.00616868	0.098455	0.133256	0.189813	0	0.023939	0.018826
ENSMUSG00000021457	Syk	13	+	52583173	52648792	spleen tyrosine kinase [Source:MGI Symbol;Acc:MGI:99515]	protein_coding	7.7724	6.18169e-05	0.00184943	0.591041	0.074393	0.942522	0.025012	0.082109	0.073619
ENSMUSG00000021520	Uqcrb	13	-	66900617	66905378	ubiquinol-cytochrome c reductase binding protein [Source:MGI Symbol;Acc:MGI:1914780]	protein_coding	2.46155	0.000263331	0.0055787	124.531	230.543	143.133	79.185	87.6459	35.547
ENSMUSG00000021538	Il9	13	-	56479277	56482246	interleukin 9 [Source:MGI Symbol;Acc:MGI:96563]	protein_coding	2031.69	3.13016e-44	4.90714e-40	17.1804	17.8964	25.844	0	0	0
ENSMUSG00000021565	Slc6a19	13	-	73679745	73704865	solute carrier family 6 (neurotransmitter transporter), member 19 [Source:MGI Symbol;Acc:MGI:1921588]	protein_coding	0.314935	0.000360607	0.00706655	0.610302	0.477838	0.402941	1.71758	1.50835	1.57389
ENSMUSG00000021606	Ndufs6	13	-	73319838	73328542	NADH:ubiquinone oxidoreductase core subunit S6 [Source:MGI Symbol;Acc:MGI:107932]	protein_coding	2.59124	4.44517e-05	0.00144579	44.2801	76.5469	40.7335	22.2445	21.9955	18.0902
ENSMUSG00000021676	Iqgap2	13	-	95627177	95891922	IQ motif containing GTPase activating protein 2 [Source:MGI Symbol;Acc:MGI:2449975]	protein_coding	0.448547	4.39505e-05	0.00143544	4.32356	2.65666	3.94375	9.09973	8.41362	6.87768
ENSMUSG00000021678	F2rl1	13	-	95511732	95525227	coagulation factor II (thrombin) receptor-like 1 [Source:MGI Symbol;Acc:MGI:101910]	protein_coding	0.416348	0.000286899	0.00594987	2.18347	2.11057	2.21005	5.34657	4.74085	5.57638
ENSMUSG00000021697	Depdc1b	13	+	108316332	108407782	DEP domain containing 1B [Source:MGI Symbol;Acc:MGI:2145425]	protein_coding	0.377032	0.000132533	0.00331937	3.03399	2.14704	2.37522	9.08855	6.21646	4.78597
ENSMUSG00000021725	Parp8	13	-	116854820	117025537	poly (ADP-ribose) polymerase family, member 8 [Source:MGI Symbol;Acc:MGI:1098713]	protein_coding	0.40866	0.000475662	0.00880396	4.33749	3.73181	4.15608	6.64932	7.49808	15.8118
ENSMUSG00000021754	Map3k1	13	-	111746428	111808993	mitogen-activated protein kinase kinase kinase 1 [Source:MGI Symbol;Acc:MGI:1346872]	protein_coding	0.479419	0.00155836	0.02195	8.7201	9.38379	8.45247	13.7792	12.7196	28.9266
ENSMUSG00000021756	Il6st	13	+	112464070	112510086	interleukin 6 signal transducer [Source:MGI Symbol;Acc:MGI:96560]	protein_coding	0.445825	2.96148e-05	0.00105756	8.51789	4.2688	8.52819	17.007	15.5205	15.3198
ENSMUSG00000021886	Gpr65	12	+	98268635	98276644	G-protein coupled receptor 65 [Source:MGI Symbol;Acc:MGI:108031]	protein_coding	2.56332	5.14937e-06	0.000253061	65.7715	108.994	72.4155	28.794	38.87	28.7477
ENSMUSG00000021892	Sh3bp5	14	-	31359880	31436078	SH3-domain binding protein 5 (BTK-associated) [Source:MGI Symbol;Acc:MGI:1344391]	protein_coding	0.415649	5.60636e-05	0.00172335	6.68686	3.40281	5.99817	16.4347	11.829	10.4838
ENSMUSG00000021895	Arhgef3	14	+	27114899	27403911	Rho guanine nucleotide exchange factor (GEF) 3 [Source:MGI Symbol;Acc:MGI:1918954]	protein_coding	0.461399	0.00452276	0.0463723	36.6099	30.5889	30.7985	47.1012	40.8833	124.442
ENSMUSG00000021990	Spata13	14	+	60634001	60764556	spermatogenesis associated 13 [Source:MGI Symbol;Acc:MGI:104838]	protein_coding	0.447322	0.000281968	0.00590175	16.0105	9.8469	15.3827	38.0675	30.9538	23.209
ENSMUSG00000022000	Zc3h13	14	+	75284373	75344426	zinc finger CCCH type containing 13 [Source:MGI Symbol;Acc:MGI:1914552]	protein_coding	0.436521	5.79929e-06	0.000282346	8.61033	5.13837	7.65514	18.0835	15.1271	15.8609
ENSMUSG00000022015	Tnfsf11	14	-	78277445	78308043	tumor necrosis factor (ligand) superfamily, member 11 [Source:MGI Symbol;Acc:MGI:1100089]	protein_coding	3.82693	5.26545e-07	3.51262e-05	30.6104	33.7615	31.6011	4.43978	6.00486	14.6115
ENSMUSG00000022044	Stmn4	14	+	66344296	66361680	stathmin-like 4 [Source:MGI Symbol;Acc:MGI:1931224]	protein_coding	14.1951	2.22448e-07	1.65276e-05	0.530242	0.402412	0.369353	0	0	0.063836
ENSMUSG00000022126	Acod1	14	+	103046977	103056573	aconitate decarboxylase 1 [Source:MGI Symbol;Acc:MGI:103206]	protein_coding	20.1346	7.18981e-08	6.19312e-06	0.861169	0.276507	1.44555	0.046367	0	0.053421
ENSMUSG00000022156	Gzme	14	-	56117626	56120625	granzyme E [Source:MGI Symbol;Acc:MGI:109265]	protein_coding	27.0517	1.31444e-05	0.000549506	0.28432	0.415361	0.081871	0	0	0
ENSMUSG00000022157	Mcpt8	14	-	56082166	56085273	mast cell protease 8 [Source:MGI Symbol;Acc:MGI:1261780]	protein_coding	102.087	3.60441e-16	1.82279e-13	10.6642	4.6344	9.0092	0	0.208403	0
ENSMUSG00000022178	Ajuba	14	-	54567472	54577558	ajuba LIM protein [Source:MGI Symbol;Acc:MGI:1341886]	protein_coding	5.8557	4.00626e-09	4.80542e-07	2.35286	2.38696	2.99181	0.472544	0.570467	0.252471
ENSMUSG00000022205	Sub1	15	-	11981339	11996983	SUB1 homolog (S. cerevisiae) [Source:MGI Symbol;Acc:MGI:104811]	protein_coding	2.07955	0.00044855	0.00839131	82.0533	141.016	91.4984	50.5575	62.0651	38.6287
ENSMUSG00000022237	Ankrd33b	15	-	31291478	31367726	ankyrin repeat domain 33B [Source:MGI Symbol;Acc:MGI:1917904]	protein_coding	8.96697	5.16055e-11	1.02408e-08	2.35281	1.78597	2.52133	0.159833	0.260222	0.296029
ENSMUSG00000022246	Rai14	15	-	10568969	10714624	retinoic acid induced 14 [Source:MGI Symbol;Acc:MGI:1922896]	protein_coding	7.48318	1.08978e-10	2.00994e-08	2.88216	1.41548	2.47029	0.296579	0.379309	0.20254
ENSMUSG00000022272	Myo10	15	+	25622525	25813673	myosin X [Source:MGI Symbol;Acc:MGI:107716]	protein_coding	2.25534	0.00108379	0.0167	2.84429	2.15843	3.38951	1.14827	0.737677	1.8184
ENSMUSG00000022309	Angpt1	15	-	42424723	42676977	angiopoietin 1 [Source:MGI Symbol;Acc:MGI:108448]	protein_coding	6.95435	7.21111e-07	4.61423e-05	0.308274	0.138938	0.229559	0.043545	0.015083	0.013002
ENSMUSG00000022330	Osr2	15	+	35296098	35303305	odd-skipped related 2 [Source:MGI Symbol;Acc:MGI:1930813]	protein_coding	29.4714	1.24372e-11	2.67092e-09	1.62128	1.05546	1.23535	0	0.038786	0.064974
ENSMUSG00000022338	Eny2	15	+	44428042	44438256	ENY2 transcription and export complex 2 subunit [Source:MGI Symbol;Acc:MGI:1919286]	protein_coding	2.13105	0.00111698	0.0171004	48.6354	64.3844	58.3012	25.0562	33.5471	21.7736
ENSMUSG00000022443	Myh9	15	-	77760587	77842175	myosin, heavy polypeptide 9, non-muscle [Source:MGI Symbol;Acc:MGI:107717]	protein_coding	0.419091	0.000161689	0.00383479	79.0969	31.1981	60.094	178.578	131.816	96.2156
ENSMUSG00000022450	Ndufa6	15	-	82350140	82354322	NADH:ubiquinone oxidoreductase subunit A6 [Source:MGI Symbol;Acc:MGI:1914380]	protein_coding	2.7602	2.67379e-06	0.000144045	59.8878	107.867	80.5634	25.3897	33.1588	31.3963
ENSMUSG00000022468	Endou	15	-	97711015	97731339	endonuclease, polyU-specific [Source:MGI Symbol;Acc:MGI:97746]	protein_coding	0.109108	0.000876229	0.0140955	0	0.080899	0.045055	0.210664	0.198436	0.990253
ENSMUSG00000022534	Mefv	16	-	3707218	3718097	Mediterranean fever [Source:MGI Symbol;Acc:MGI:1859396]	protein_coding	10.0565	0.000297403	0.00609462	0.150036	0	0.121659	0	0	0
ENSMUSG00000022586	Ly6i	15	-	74979534	74983430	lymphocyte antigen 6 complex, locus I [Source:MGI Symbol;Acc:MGI:1888480]	protein_coding	9.98869	0.000115552	0.00298929	2.31595	0.457731	1.03716	0	0.304083	0.050436
ENSMUSG00000022667	Cd200r1	16	+	44765736	44794978	CD200 receptor 1 [Source:MGI Symbol;Acc:MGI:1889024]	protein_coding	3.04934	0.000672223	0.0115049	1.08638	1.45462	1.16566	0.261104	0.334739	0.599557
ENSMUSG00000022722	Arl6	16	-	59612949	59639391	ADP-ribosylation factor-like 6 [Source:MGI Symbol;Acc:MGI:1927136]	protein_coding	2.35954	0.00182616	0.0246163	4.95729	10.0579	5.80742	2.30194	3.26277	3.24285
ENSMUSG00000022723	Crybg3	16	-	59490775	59600979	beta-gamma crystallin domain containing 3 [Source:MGI Symbol;Acc:MGI:2676311]	protein_coding	2.15742	0.000980807	0.0153607	2.39804	1.884	2.00518	1.04311	0.842099	1.01293
ENSMUSG00000022793	B4galt4	16	+	38742264	38769049	UDP-Gal:betaGlcNAc beta 1,4-galactosyltransferase, polypeptide 4 [Source:MGI Symbol;Acc:MGI:1928387]	protein_coding	0.432058	0.0033247	0.0378788	1.01635	0.653989	1.20461	2.59216	2.121	1.98035
ENSMUSG00000022799	Arhgap31	16	-	38598340	38713274	Rho GTPase activating protein 31 [Source:MGI Symbol;Acc:MGI:1333857]	protein_coding	0.385415	5.46195e-06	0.000266751	2.00423	1.10126	1.92681	4.68079	3.74099	4.68291
ENSMUSG00000022820	Ndufb4	16	-	37647170	37654453	NADH:ubiquinone oxidoreductase subunit B4 [Source:MGI Symbol;Acc:MGI:1915444]	protein_coding	2.43204	0.000152156	0.00365852	40.9083	64.1831	48.8338	21.0035	30.2074	12.0621
ENSMUSG00000022885	St6gal1	16	+	23224740	23360350	beta galactoside alpha 2,6 sialyltransferase 1 [Source:MGI Symbol;Acc:MGI:108470]	protein_coding	0.182815	0.000866118	0.014027	2.59775	7.45966	2.58763	7.28609	7.28253	54.7341
ENSMUSG00000022890	Atp5j	16	-	84827866	84835625	ATP synthase, H+ transporting, mitochondrial F0 complex, subunit F [Source:MGI Symbol;Acc:MGI:107777]	protein_coding	2.15103	0.000242289	0.00523913	144.709	240.089	170.224	85.2852	108.776	63.9493
ENSMUSG00000022895	Ets2	16	+	95702075	95721051	E26 avian leukemia oncogene 2, 3' domain [Source:MGI Symbol;Acc:MGI:95456]	protein_coding	0.460661	0.000388044	0.00746425	6.14985	4.168	7.69998	10.879	9.53215	18.737
ENSMUSG00000022899	Slc15a2	16	-	36750177	36784962	solute carrier family 15 (H+/peptide transporter), member 2 [Source:MGI Symbol;Acc:MGI:1890457]	protein_coding	0.336226	0.00317846	0.0367469	0.763129	0.664646	1.51548	1.63624	2.55091	4.62587
ENSMUSG00000022912	Pros1	16	+	62854307	62929346	protein S (alpha) [Source:MGI Symbol;Acc:MGI:1095733]	protein_coding	2.96977	1.5134e-07	1.19826e-05	29.7941	19.5774	26.4149	10.1037	10.1487	5.24702
ENSMUSG00000023022	Lima1	15	-	99778470	99875456	LIM domain and actin binding 1 [Source:MGI Symbol;Acc:MGI:1920992]	protein_coding	8.41415	9.17314e-05	0.00249665	1.01187	0.074901	1.19181	0.056472	0.100297	0.0876
ENSMUSG00000023067	Cdkn1a	17	+	29090976	29100727	cyclin-dependent kinase inhibitor 1A (P21) [Source:MGI Symbol;Acc:MGI:104556]	protein_coding	3.43503	0.000222667	0.00488622	230.044	134.321	231.952	29.1142	28.7663	115.697
ENSMUSG00000023089	Ndufa5	6	-	24518666	24528013	NADH:ubiquinone oxidoreductase subunit A5 [Source:MGI Symbol;Acc:MGI:1915452]	protein_coding	2.47665	0.000563947	0.0100125	33.2179	43.961	33.4639	15.5737	22.186	6.89677
ENSMUSG00000023132	Gzma	13	-	113093825	113100981	granzyme A [Source:MGI Symbol;Acc:MGI:109266]	protein_coding	58.5303	4.64299e-34	2.42627e-30	24.6833	33.0667	26.3772	0.399521	0.786461	0.221858
ENSMUSG00000023349	Clec4n	6	+	123229843	123247021	C-type lectin domain family 4, member n [Source:MGI Symbol;Acc:MGI:1861231]	protein_coding	73.4883	2.58389e-08	2.48513e-06	1.55734	0.095093	0.522215	0	0	0
ENSMUSG00000023484	Prph	15	+	99055174	99058978	peripherin [Source:MGI Symbol;Acc:MGI:97774]	protein_coding	3.12819	0.00430985	0.0449625	0.343768	0.205665	0.474262	0.095688	0.211151	0
ENSMUSG00000023903	Mmp25	17	-	23628311	23645277	matrix metallopeptidase 25 [Source:MGI Symbol;Acc:MGI:2443938]	protein_coding	13.2176	2.53846e-06	0.00013866	0.579008	0.152448	0.720672	0.028588	0.053545	0
ENSMUSG00000023913	Pla2g7	17	+	43568098	43612201	phospholipase A2, group VII (platelet-activating factor acetylhydrolase, plasma) [Source:MGI Symbol;Acc:MGI:1351327]	protein_coding	65.6231	1.13642e-10	2.07159e-08	1.12568	0.127547	0.685467	0	0	0
ENSMUSG00000024030	Abcg1	17	+	31057675	31117988	ATP binding cassette subfamily G member 1 [Source:MGI Symbol;Acc:MGI:107704]	protein_coding	0.17103	3.41165e-13	1.04871e-10	2.05903	0.811631	1.80995	8.35564	6.77563	12.3814
ENSMUSG00000024043	Arhgap28	17	-	67842713	68004120	Rho GTPase activating protein 28 [Source:MGI Symbol;Acc:MGI:2147003]	protein_coding	11.8996	0.00136838	0.0199927	0.252892	0	0.206062	0.01109	0	0
ENSMUSG00000024063	Lbh	17	+	72918305	72941947	limb-bud and heart [Source:MGI Symbol;Acc:MGI:1925139]	protein_coding	0.445312	5.44692e-05	0.00169427	21.4245	15.4402	19.5235	36.3288	34.6881	55.6468
ENSMUSG00000024065	Ehd3	17	+	73804134	73832094	EH-domain containing 3 [Source:MGI Symbol;Acc:MGI:1928900]	protein_coding	0.47299	0.000701066	0.0119333	4.08298	2.27488	4.60719	9.07128	7.35189	6.79265
ENSMUSG00000024067	Dpy30	17	-	74299474	74323944	dpy-30, histone methyltransferase complex regulatory subunit [Source:MGI Symbol;Acc:MGI:1913560]	protein_coding	2.00981	0.00375719	0.0408722	65.2355	94.5745	67.4153	43.6334	51.6141	17.7956
ENSMUSG00000024083	Pja2	17	-	64281005	64331916	praja ring finger ubiquitin ligase 2 [Source:MGI Symbol;Acc:MGI:2159342]	protein_coding	0.491563	0.000111386	0.00291089	7.75069	5.57468	6.21539	12.5232	13.1222	14.1379
ENSMUSG00000024140	Epas1	17	+	86753700	86833410	endothelial PAS domain protein 1 [Source:MGI Symbol;Acc:MGI:109169]	protein_coding	3.228	0.00135284	0.0198026	0.427982	0.413611	0.497094	0.090708	0.072027	0.231269
ENSMUSG00000024145	Pigf	17	-	86997256	87025406	phosphatidylinositol glycan anchor biosynthesis, class F [Source:MGI Symbol;Acc:MGI:99462]	protein_coding	2.80073	1.14671e-07	9.31448e-06	34.4787	37.9847	37.3407	14.0124	14.1199	11.0539
ENSMUSG00000024177	Nme4	17	-	26091734	26095602	NME/NM23 nucleoside diphosphate kinase 4 [Source:MGI Symbol;Acc:MGI:1931148]	protein_coding	2.45188	0.000150449	0.00362861	12.1798	12.7238	13.2402	5.5649	5.83335	4.14095
ENSMUSG00000024206	Rfx2	17	-	56775897	56831013	regulatory factor X, 2 (influences HLA class II expression) [Source:MGI Symbol;Acc:MGI:106583]	protein_coding	0.298522	0.000136361	0.00339322	0.316673	0.311844	0.303206	1.03201	1.04328	1.11633
ENSMUSG00000024208	Uqcc2	17	-	27122663	27133916	ubiquinol-cytochrome c reductase complex assembly factor 2 [Source:MGI Symbol;Acc:MGI:1914517]	protein_coding	2.53925	0.00107742	0.0166411	34.0944	60.7878	41.1266	19.443	26.25	7.85135
ENSMUSG00000024399	Ltb	17	+	35194439	35196320	lymphotoxin B [Source:MGI Symbol;Acc:MGI:104796]	protein_coding	0.442273	0.00274916	0.0331273	72.3728	121.045	75.9908	158.084	145.516	305.583
ENSMUSG00000024424	Ttc39c	18	+	12599896	12738863	tetratricopeptide repeat domain 39C [Source:MGI Symbol;Acc:MGI:1919997]	protein_coding	12.9236	6.1736e-26	1.20979e-22	9.12963	7.21029	10.1003	0.519822	0.645721	0.852672
ENSMUSG00000024430	Cabyr	18	+	12740322	12755260	calcium-binding tyrosine-(Y)-phosphorylation regulated (fibrousheathin 2) [Source:MGI Symbol;Acc:MGI:1918382]	protein_coding	12.3167	4.58587e-05	0.00148232	0.202917	0.304194	0.179991	0.028222	0	0
ENSMUSG00000024521	Pmaip1	18	+	66458533	66465565	phorbol-12-myristate-13-acetate-induced protein 1 [Source:MGI Symbol;Acc:MGI:1930146]	protein_coding	2.41133	0.000769264	0.0128159	28.1836	22.3758	25.7526	6.53171	6.42285	18.6752
ENSMUSG00000024589	Nedd4l	18	+	64887705	65217828	neural precursor cell expressed, developmentally down-regulated gene 4-like [Source:MGI Symbol;Acc:MGI:1933754]	protein_coding	0.439127	0.00092499	0.0146921	1.93516	2.48229	2.61787	4.00239	4.39231	7.66476
ENSMUSG00000024590	Lmnb1	18	+	56707813	56753424	lamin B1 [Source:MGI Symbol;Acc:MGI:96795]	protein_coding	0.465076	0.000523904	0.00953919	51.9873	31.498	44.295	118.576	99.6411	56.5691
ENSMUSG00000024608	Rps14	18	+	60747098	60778546	ribosomal protein S14 [Source:MGI Symbol;Acc:MGI:98107]	protein_coding	2.22897	0.000185251	0.00427085	2116.1	4006.79	2503.54	1125.72	1444.82	1299.59
ENSMUSG00000024621	Csf1r	18	+	61100598	61132149	colony stimulating factor 1 receptor [Source:MGI Symbol;Acc:MGI:1339758]	protein_coding	4.90546	0.000143666	0.00351338	0.19271	0.094163	0.118173	0.021042	0.01835	0.019294
ENSMUSG00000024659	Anxa1	19	-	20373428	20390944	annexin A1 [Source:MGI Symbol;Acc:MGI:96819]	protein_coding	6.52908	1.73764e-05	0.000684447	2.14627	0.65511	1.16857	0.269448	0.21292	0.100268
ENSMUSG00000024660	Incenp	19	-	9872296	9899551	inner centromere protein [Source:MGI Symbol;Acc:MGI:1313288]	protein_coding	0.406293	3.58007e-06	0.000188338	27.2192	15.7691	26.9516	67.8352	58.1614	46.1889
ENSMUSG00000024665	Fads2	19	-	10062765	10101746	fatty acid desaturase 2 [Source:MGI Symbol;Acc:MGI:1930079]	protein_coding	0.259979	3.53586e-07	2.48573e-05	1.94594	3.90075	2.28893	10.3882	9.18471	11.8058
ENSMUSG00000024673	Ms4a1	19	-	11249675	11266241	membrane-spanning 4-domains, subfamily A, member 1 [Source:MGI Symbol;Acc:MGI:88321]	protein_coding	3.62904	0.00285307	0.0339617	0.51482	0.195779	0.472618	0.073069	0.175452	0.055787
ENSMUSG00000024680	Ms4a2	19	-	11615523	11623719	membrane-spanning 4-domains, subfamily A, member 2 [Source:MGI Symbol;Acc:MGI:95495]	protein_coding	16.0817	2.89457e-05	0.00104078	2.64345	0.897822	0.885985	0.146436	0.100728	0
ENSMUSG00000024681	Ms4a3	19	-	11629496	11640851	membrane-spanning 4-domains, subfamily A, member 3 [Source:MGI Symbol;Acc:MGI:2158468]	protein_coding	41.2828	9.94634e-08	8.16381e-06	0.662259	0.088978	0.457246	0	0	0
ENSMUSG00000024727	Trpm6	19	+	18749983	18892511	transient receptor potential cation channel, subfamily M, member 6 [Source:MGI Symbol;Acc:MGI:2675603]	protein_coding	9.34745	1.89014e-07	1.43843e-05	0.101624	0.102543	0.116867	0	0	0.007554
ENSMUSG00000024737	Slc15a3	19	+	10839727	10859362	solute carrier family 15, member 3 [Source:MGI Symbol;Acc:MGI:1929691]	protein_coding	5.23885	2.39783e-09	3.10668e-07	1.74221	1.54608	2.4506	0.317668	0.267266	0.48624
ENSMUSG00000024776	Stambpl1	19	+	34192229	34240333	STAM binding protein like 1 [Source:MGI Symbol;Acc:MGI:1923880]	protein_coding	0.382991	9.24251e-05	0.00250683	12.4661	14.7336	12.7135	26.3825	25.678	52.2024
ENSMUSG00000024798	Htr7	19	-	35958734	36057507	5-hydroxytryptamine (serotonin) receptor 7 [Source:MGI Symbol;Acc:MGI:99841]	protein_coding	37.4842	2.69372e-09	3.37835e-07	0.531002	0.042388	0.521137	0	0	0
ENSMUSG00000024827	Gldc	19	-	30098447	30175429	glycine decarboxylase [Source:MGI Symbol;Acc:MGI:1341155]	protein_coding	3.26738	0.00325028	0.0373021	0.198291	0.287619	0.228147	0.102318	0.034114	0.061291
ENSMUSG00000024846	Cst6	19	-	5344705	5349574	cystatin E/M [Source:MGI Symbol;Acc:MGI:1920970]	protein_coding	8.51759	9.10683e-05	0.00248389	0.341972	0.079825	0.201255	0.031914	0	0.014757
ENSMUSG00000024892	Pcx	19	+	4510472	4621752	pyruvate carboxylase [Source:MGI Symbol;Acc:MGI:97520]	protein_coding	0.288822	0.00149557	0.0213729	1.19749	1.719	1.02613	2.30154	1.97263	9.45039
ENSMUSG00000024900	Cpt1a	19	+	3322334	3385733	carnitine palmitoyltransferase 1a, liver [Source:MGI Symbol;Acc:MGI:1098296]	protein_coding	0.496829	0.00160867	0.022417	5.9267	2.62054	5.14705	11.051	8.89777	7.64499
ENSMUSG00000024912	Fosl1	19	+	5447547	5455946	fos-like antigen 1 [Source:MGI Symbol;Acc:MGI:107179]	protein_coding	2.815	0.00344102	0.0386148	7.03913	3.00814	8.87063	1.79664	2.12592	2.77849
ENSMUSG00000024991	Eif3a	19	-	60761117	60790658	eukaryotic translation initiation factor 3, subunit A [Source:MGI Symbol;Acc:MGI:95301]	protein_coding	0.470336	5.76071e-05	0.00175361	96.9035	76.0705	82.851	177.977	165.654	200.322
ENSMUSG00000025014	Dntt	19	+	41029275	41059525	deoxynucleotidyltransferase, terminal [Source:MGI Symbol;Acc:MGI:98659]	protein_coding	0.0609946	0.000116296	0.00299863	0	0.126408	0.070182	0.524772	0.306386	2.85376
ENSMUSG00000025026	Add3	19	+	53140443	53247399	adducin 3 (gamma) [Source:MGI Symbol;Acc:MGI:1351615]	protein_coding	0.371782	1.21971e-07	9.85227e-06	14.0985	10.2654	11.88	33.7142	28.0919	35.7316
ENSMUSG00000025044	Msr1	8	-	39581685	39642673	macrophage scavenger receptor 1 [Source:MGI Symbol;Acc:MGI:98257]	protein_coding	21.4725	2.74294e-07	2.01883e-05	0.409028	0.068974	0.136172	0	0	0
ENSMUSG00000025058	5430427O19Rik	X	+	85870354	85891499	RIKEN cDNA 5430427O19 gene [Source:MGI Symbol;Acc:MGI:1918648]	protein_coding	4.61454	3.37891e-09	4.17095e-07	3.50552	3.33846	3.61485	0.841868	0.852208	0.548919
ENSMUSG00000025154	Arhgap19	19	-	41766588	41802047	Rho GTPase activating protein 19 [Source:MGI Symbol;Acc:MGI:1918335]	protein_coding	0.4208	1.93003e-05	0.000745248	7.37654	4.05828	6.56707	17.315	14.4785	11.0279
ENSMUSG00000025171	Ubtd1	19	+	41981763	42034643	ubiquitin domain containing 1 [Source:MGI Symbol;Acc:MGI:2385092]	protein_coding	2.30147	0.00124191	0.0185071	7.25438	5.42767	6.80389	3.34988	3.21069	1.88921
ENSMUSG00000025203	Scd2	19	+	44293674	44306864	stearoyl-Coenzyme A desaturase 2 [Source:MGI Symbol;Acc:MGI:98240]	protein_coding	0.347551	3.75212e-06	0.000194775	82.1932	96.7963	78.3358	212.139	187.218	341.096
ENSMUSG00000025243	Slc6a20b	9	-	123590800	123632565	solute carrier family 6 (neurotransmitter transporter), member 20B [Source:MGI Symbol;Acc:MGI:1336891]	protein_coding	2.6474	0.00120817	0.018177	0.481465	0.63264	0.457127	0.216555	0.199956	0.158321
ENSMUSG00000025270	Alas2	X	+	150547375	150570638	aminolevulinic acid synthase 2, erythroid [Source:MGI Symbol;Acc:MGI:87990]	protein_coding	18.2527	9.16423e-13	2.66051e-10	1.17588	0.717264	1.37093	0	0.050293	0.100178
ENSMUSG00000025279	Dnase1l3	14	-	7964533	7994573	deoxyribonuclease 1-like 3 [Source:MGI Symbol;Acc:MGI:1314633]	protein_coding	27.1446	8.17356e-11	1.52544e-08	0.31381	0.051508	0.41902	0	0	0
ENSMUSG00000025290	Rps24	14	+	24487125	24496959	ribosomal protein S24 [Source:MGI Symbol;Acc:MGI:98147]	protein_coding	2.07583	0.000560393	0.00998327	1077.27	2067.95	1334.85	671.615	816.204	670.368
ENSMUSG00000025351	Cd63	10	+	128900989	128912822	CD63 antigen [Source:MGI Symbol;Acc:MGI:99529]	protein_coding	10.6175	1.4653e-11	3.10427e-09	4.45771	2.86689	3.54283	0.352148	0.394216	0.249999
ENSMUSG00000025431	Crisp1	17	-	40293758	40319207	cysteine-rich secretory protein 1 [Source:MGI Symbol;Acc:MGI:102553]	protein_coding	13.8467	0.000872862	0.014078	0.178851	0	0.206551	0	0	0
ENSMUSG00000025473	Adam8	7	-	139978932	139992562	a disintegrin and metallopeptidase domain 8 [Source:MGI Symbol;Acc:MGI:107825]	protein_coding	6.1659	1.41783e-14	5.29223e-12	13.4884	7.59421	13.6021	1.69288	1.45611	2.45112
ENSMUSG00000025491	Ifitm1	7	+	140967221	140969825	interferon induced transmembrane protein 1 [Source:MGI Symbol;Acc:MGI:1915963]	protein_coding	20.9253	1.0476e-11	2.31313e-09	4.87279	6.98978	4.6963	0.066828	0.31894	0.377
ENSMUSG00000025492	Ifitm3	7	-	141009586	141010770	interferon induced transmembrane protein 3 [Source:MGI Symbol;Acc:MGI:1913391]	protein_coding	49.7427	1.83244e-12	4.86902e-10	3.10049	3.15496	2.50717	0	0	0.146762
ENSMUSG00000025511	Tspan4	7	+	141475240	141493427	tetraspanin 4 [Source:MGI Symbol;Acc:MGI:1928097]	protein_coding	2.22866	0.00092961	0.0147356	15.5264	18.7579	16.907	8.48914	9.5225	4.94137
ENSMUSG00000025529	Zfp711	X	+	112600526	112635070	zinc finger protein 711 [Source:MGI Symbol;Acc:MGI:3045342]	protein_coding	18.5951	2.46781e-09	3.17114e-07	0.135331	0.314393	0.326838	0	0	0.013375
ENSMUSG00000025557	Slc15a1	14	-	121459621	121505252	solute carrier family 15 (oligopeptide transporter), member 1 [Source:MGI Symbol;Acc:MGI:1861376]	protein_coding	0.16716	9.29016e-05	0.0025154	0.02115	0.018775	0.049339	0.297567	0.205944	0.179961
ENSMUSG00000025701	Alox5	6	-	116410077	116461178	arachidonate 5-lipoxygenase [Source:MGI Symbol;Acc:MGI:87999]	protein_coding	38.7036	3.40604e-09	4.17161e-07	0.802441	0.106585	0.680486	0	0.011844	0
ENSMUSG00000025746	Il6	5	+	30013114	30019981	interleukin 6 [Source:MGI Symbol;Acc:MGI:96559]	protein_coding	135.27	5.16749e-24	8.10107e-21	2.92856	4.66041	6.44149	0	0.02523	0.048714
ENSMUSG00000025780	Itih5	2	+	10153571	10256529	inter-alpha (globulin) inhibitor H5 [Source:MGI Symbol;Acc:MGI:1925751]	protein_coding	0.142801	1.07583e-08	1.2047e-06	0.761049	0.233327	0.486701	4.39571	4.76686	1.38915
ENSMUSG00000025804	Ccr1	9	-	123962124	123968692	chemokine (C-C motif) receptor 1 [Source:MGI Symbol;Acc:MGI:104618]	protein_coding	11.5837	1.14327e-05	0.000487041	0.830222	0.225091	0.571962	0	0.045361	0.067709
ENSMUSG00000025855	Prkar1b	5	-	139017306	139150001	protein kinase, cAMP dependent regulatory, type I beta [Source:MGI Symbol;Acc:MGI:97759]	protein_coding	0.13412	0.00172314	0.0237379	0.079533	0.018511	0	0.067147	0.359956	0.497596
ENSMUSG00000025856	Pdgfa	5	-	138976014	138997370	platelet derived growth factor, alpha [Source:MGI Symbol;Acc:MGI:97527]	protein_coding	5.92951	1.84957e-06	0.000106211	0.917746	1.02576	1.23728	0.103428	0.160322	0.247743
ENSMUSG00000025889	Snca	6	-	60731575	60829855	synuclein, alpha [Source:MGI Symbol;Acc:MGI:1277151]	protein_coding	11.6795	4.70213e-05	0.00150873	0.29871	0.336945	0.290601	0.051875	0	0
ENSMUSG00000025929	Il17a	1	+	20730905	20734496	interleukin 17A [Source:MGI Symbol;Acc:MGI:107364]	protein_coding	124.339	1.55849e-16	8.42498e-14	1.26062	0.997954	1.4416	0	0	0
ENSMUSG00000025930	Msc	1	-	14753346	14755992	musculin [Source:MGI Symbol;Acc:MGI:1333884]	protein_coding	15.8916	5.09993e-05	0.00161518	0.622809	0.120637	0.750942	0	0.065924	0
ENSMUSG00000025936	Gm4956	1	-	21285246	21298312	predicted gene 4956 [Source:MGI Symbol;Acc:MGI:3647976]	transcribed_unprocessed_pseudogene	11.701	0.00284181	0.0338791	0.672242	0.074749	0.831461	0	0.107463	0
ENSMUSG00000025964	Adam23	1	+	63445891	63596276	a disintegrin and metallopeptidase domain 23 [Source:MGI Symbol;Acc:MGI:1345162]	protein_coding	18.0051	0.00029317	0.00604741	0.352665	0.010024	0.61693	0.019664	0.00641	0
ENSMUSG00000026032	Ndufb3	1	+	58586384	58595964	NADH:ubiquinone oxidoreductase subunit B3 [Source:MGI Symbol;Acc:MGI:1913745]	protein_coding	2.06445	0.000341164	0.00675306	59.2134	73.0174	51.2901	30.2574	36.9536	21.6694
ENSMUSG00000026035	Ppil3	1	-	58430994	58445486	peptidylprolyl isomerase (cyclophilin)-like 3 [Source:MGI Symbol;Acc:MGI:1917475]	protein_coding	2.07432	7.97412e-05	0.00226879	48.7087	53.7891	59.1688	25.9489	32.2848	19.688
ENSMUSG00000026064	Ptp4a1	1	-	30940302	30949309	protein tyrosine phosphatase 4a1 [Source:MGI Symbol;Acc:MGI:1277096]	protein_coding	2.29247	0.00250258	0.0311619	2.83167	2.00859	4.09986	1.2923	1.18013	1.41043
ENSMUSG00000026068	Il18rap	1	+	40515362	40551705	interleukin 18 receptor accessory protein [Source:MGI Symbol;Acc:MGI:1338888]	protein_coding	0.477454	0.000294776	0.00606457	7.00588	4.61182	6.17213	11.9505	15.884	9.45814
ENSMUSG00000026069	Il1rl1	1	+	40429570	40465415	interleukin 1 receptor-like 1 [Source:MGI Symbol;Acc:MGI:98427]	protein_coding	5.1111	8.12213e-05	0.00229424	1.71568	0.725656	1.27181	0.189035	0.441441	0.07188
ENSMUSG00000026070	Il18r1	1	+	40465552	40500854	interleukin 18 receptor 1 [Source:MGI Symbol;Acc:MGI:105383]	protein_coding	0.393999	4.4098e-05	0.00143727	5.08081	3.71315	3.51031	11.9897	12.9537	6.33197
ENSMUSG00000026073	Il1r2	1	+	40074079	40125231	interleukin 1 receptor, type II [Source:MGI Symbol;Acc:MGI:96546]	protein_coding	27.1607	5.77776e-15	2.44805e-12	3.79363	4.93576	2.95362	0.13077	0.218707	0.051771
ENSMUSG00000026104	Stat1	1	+	52119440	52161865	signal transducer and activator of transcription 1 [Source:MGI Symbol;Acc:MGI:103063]	protein_coding	0.46343	8.79861e-05	0.00243273	78.3792	36.4628	63.0523	146.41	125.279	112.21
ENSMUSG00000026154	Sdhaf4	1	-	23995939	24005656	succinate dehydrogenase complex assembly factor 4 [Source:MGI Symbol;Acc:MGI:1915252]	protein_coding	2.41607	0.00151134	0.0214612	8.85793	9.13085	10.7523	4.74342	4.48886	2.64594
ENSMUSG00000026167	Wnt10a	1	+	74791516	74804179	wingless-type MMTV integration site family, member 10A [Source:MGI Symbol;Acc:MGI:108071]	protein_coding	0.054311	3.99611e-07	2.78431e-05	0.046031	0	0	0.410631	0.293411	0.665876
ENSMUSG00000026249	Serpine2	1	-	79794197	79861180	serine (or cysteine) peptidase inhibitor, clade E, member 2 [Source:MGI Symbol;Acc:MGI:101780]	protein_coding	3.60157	5.65465e-09	6.5988e-07	49.8435	25.8013	47.6284	14.5318	12.1377	7.53643
ENSMUSG00000026321	Tnfrsf11a	1	+	105780718	105847981	tumor necrosis factor receptor superfamily, member 11a, NFKB activator [Source:MGI Symbol;Acc:MGI:1314891]	protein_coding	8.15085	4.3067e-05	0.00141841	0.190885	0.144119	0.297668	0.028685	0	0.022616
ENSMUSG00000026347	Tmem163	1	-	127486546	127679548	transmembrane protein 163 [Source:MGI Symbol;Acc:MGI:1919410]	protein_coding	3.65571	5.49793e-05	0.00169667	0.977984	0.849527	1.11808	0.359431	0.204087	0.22044
ENSMUSG00000026357	Rgs18	1	-	144752683	144775435	regulator of G-protein signaling 18 [Source:MGI Symbol;Acc:MGI:1927498]	protein_coding	6.34062	0.00198266	0.0261414	0.354515	0.244727	0.541192	0.122957	0.031636	0
ENSMUSG00000026399	Cd55	1	-	130439027	130462744	CD55 molecule, decay accelerating factor for complement [Source:MGI Symbol;Acc:MGI:104850]	protein_coding	2.31674	0.00174876	0.0240064	6.54088	3.23097	7.22785	2.04257	2.39171	2.88645
ENSMUSG00000026414	Tnnt2	1	+	135836354	135852260	troponin T2, cardiac [Source:MGI Symbol;Acc:MGI:104597]	protein_coding	4.09527	0.00320427	0.0369091	3.06623	2.1389	2.19236	0.152993	0.222571	1.40811
ENSMUSG00000026418	Tnni1	1	+	135779434	135810989	troponin I, skeletal, slow 1 [Source:MGI Symbol;Acc:MGI:105073]	protein_coding	9.50222	6.86912e-07	4.44989e-05	1.98369	1.42315	1.17376	0.091566	0.22666	0.136987
ENSMUSG00000026420	Il24	1	-	130882074	130887454	interleukin 24 [Source:MGI Symbol;Acc:MGI:2135548]	protein_coding	572.659	1.72715e-32	6.76915e-29	4.10967	7.27559	5.76452	0	0	0
ENSMUSG00000026463	Atp2b4	1	-	133699457	133801041	ATPase, Ca++ transporting, plasma membrane 4 [Source:MGI Symbol;Acc:MGI:88111]	protein_coding	3.74591	2.18181e-06	0.000122158	1.62832	1.48423	2.17152	0.344782	0.349401	0.694451
ENSMUSG00000026548	Slamf9	1	+	172475358	172478575	SLAM family member 9 [Source:MGI Symbol;Acc:MGI:1923692]	protein_coding	0.181737	0.000419639	0.00794526	0.038132	0.049059	0.108521	0.402697	0.355605	0.453669
ENSMUSG00000026573	Xcl1	1	-	164931644	164935527	chemokine (C motif) ligand 1 [Source:MGI Symbol;Acc:MGI:104593]	protein_coding	4.78604	1.28699e-12	3.60289e-10	663.328	722.355	616.458	110.426	109.247	198.633
ENSMUSG00000026576	Atp1b1	1	-	164437109	164458355	ATPase, Na+/K+ transporting, beta 1 polypeptide [Source:MGI Symbol;Acc:MGI:88108]	protein_coding	0.49704	0.00347252	0.0387188	5.1716	5.04162	4.03975	10.8563	9.71245	8.13732
ENSMUSG00000026630	Batf3	1	+	191097847	191108945	basic leucine zipper transcription factor, ATF-like 3 [Source:MGI Symbol;Acc:MGI:1925491]	protein_coding	3.05664	3.06072e-08	2.87323e-06	36.4958	50.7629	41.6113	14.3309	14.717	13.0926
ENSMUSG00000026656	Fcgr2b	1	-	170958617	170976547	Fc receptor, IgG, low affinity IIb [Source:MGI Symbol;Acc:MGI:95499]	protein_coding	17.0711	4.98107e-06	0.000247899	1.19887	0.36588	1.41735	0.098087	0.048357	0
ENSMUSG00000026700	Tnfsf4	1	+	161395409	161418410	tumor necrosis factor (ligand) superfamily, member 4 [Source:MGI Symbol;Acc:MGI:104511]	protein_coding	5.50891	1.34898e-17	8.81166e-15	45.9251	30.8806	39.9186	5.50912	6.80082	8.85378
ENSMUSG00000026749	Nek6	2	+	38511643	38594606	NIMA (never in mitosis gene a)-related expressed kinase 6 [Source:MGI Symbol;Acc:MGI:1891638]	protein_coding	2.85589	8.24114e-06	0.0003734	14.1757	5.90757	9.91998	3.70092	3.78537	2.99997
ENSMUSG00000026750	Psmb7	2	-	38588036	38644087	proteasome (prosome, macropain) subunit, beta type 7 [Source:MGI Symbol;Acc:MGI:107637]	protein_coding	2.09547	0.00050147	0.00918405	230.868	397.534	232.498	131.701	165.657	113.465
ENSMUSG00000026765	Lypd6b	2	+	49787688	49948849	LY6/PLAUR domain containing 6B [Source:MGI Symbol;Acc:MGI:1919147]	protein_coding	0.185715	4.57252e-06	0.000230493	0.238788	0.091749	0.127833	0.64655	0.799095	1.15403
ENSMUSG00000026786	Apbb1ip	2	+	22774094	22875653	amyloid beta (A4) precursor protein-binding, family B, member 1 interacting protein [Source:MGI Symbol;Acc:MGI:1861354]	protein_coding	0.455947	0.00436364	0.0453639	18.3878	7.10933	18.6796	46.0385	34.1633	16.7241
ENSMUSG00000026815	Gfi1b	2	-	28609450	28621982	growth factor independent 1B [Source:MGI Symbol;Acc:MGI:1276578]	protein_coding	16.7476	0.000847078	0.0138042	0.193955	0	0.278474	0	0	0
ENSMUSG00000026817	Ak1	2	+	32621758	32635058	adenylate kinase 1 [Source:MGI Symbol;Acc:MGI:87977]	protein_coding	8.38575	1.96939e-11	4.06239e-09	3.92423	2.25243	4.86438	0.295958	0.469273	0.52499
ENSMUSG00000026830	Ermn	2	-	58045113	58052864	ermin, ERM-like protein [Source:MGI Symbol;Acc:MGI:1925017]	protein_coding	8.88005	4.22159e-05	0.00139624	0.266577	0.407086	0.274874	0.014085	0.06611	0
ENSMUSG00000026866	Kynu	2	+	43555329	43682715	kynureninase [Source:MGI Symbol;Acc:MGI:1918039]	protein_coding	16.0365	0.000434714	0.00817147	0.7651	0	0.438796	0	0	0.046943
ENSMUSG00000026874	Hc	2	-	34983331	35061438	hemolytic complement [Source:MGI Symbol;Acc:MGI:96031]	protein_coding	13.6027	6.56017e-10	9.70225e-08	0.117764	0.173685	0.086632	0	0	0
ENSMUSG00000026879	Gsn	2	+	35256380	35307892	gelsolin [Source:MGI Symbol;Acc:MGI:95851]	protein_coding	2.33099	0.000852671	0.0138521	3.44372	3.50106	4.2938	1.6462	1.30758	1.85046
ENSMUSG00000026939	Tmem141	2	-	25620067	25622005	transmembrane protein 141 [Source:MGI Symbol;Acc:MGI:1098773]	protein_coding	5.90737	0.0011831	0.0179148	0.568638	0.449548	1.28165	0.169017	0.146742	0.048636
ENSMUSG00000026981	Il1rn	2	+	24336853	24351494	interleukin 1 receptor antagonist [Source:MGI Symbol;Acc:MGI:96547]	protein_coding	6.69881	0.000252818	0.00541135	0.585028	0.325814	0.998223	0.079162	0.051943	0.128359
ENSMUSG00000027030	Stk39	2	-	68210445	68472268	serine/threonine kinase 39 [Source:MGI Symbol;Acc:MGI:1858416]	protein_coding	0.452162	0.000167022	0.00393154	19.4475	25.9933	16.4192	49.6172	45.1858	42.0426
ENSMUSG00000027133	Nop10	2	+	112261926	112263269	NOP10 ribonucleoprotein [Source:MGI Symbol;Acc:MGI:1913431]	protein_coding	2.02438	0.00220082	0.0283037	78.1677	85.5295	74.0839	42.3076	56.156	18.9801
ENSMUSG00000027200	Sema6d	2	+	124089969	124667770	sema domain, transmembrane domain (TM), and cytoplasmic domain, (semaphorin) 6D [Source:MGI Symbol;Acc:MGI:2387661]	protein_coding	2.28467	0.000386556	0.00745392	1.45755	1.52277	1.44612	0.705699	0.607168	0.607718
ENSMUSG00000027330	Cdc25b	2	+	131186949	131198497	cell division cycle 25B [Source:MGI Symbol;Acc:MGI:99701]	protein_coding	0.495965	0.000731004	0.0123491	11.5291	7.01825	11.7617	25.0545	23.401	12.6862
ENSMUSG00000027347	Rasgrp1	2	-	117279993	117343001	RAS guanyl releasing protein 1 [Source:MGI Symbol;Acc:MGI:1314635]	protein_coding	0.487044	7.61184e-05	0.00218555	24.4887	15.5444	22.117	39.7908	40.1691	47.6785
ENSMUSG00000027360	Hdc	2	-	126593667	126619299	histidine decarboxylase [Source:MGI Symbol;Acc:MGI:96062]	protein_coding	12.5974	3.5623e-14	1.26923e-11	3.92198	1.82406	3.74984	0.210951	0.224079	0.291147
ENSMUSG00000027398	Il1b	2	-	129364570	129371139	interleukin 1 beta [Source:MGI Symbol;Acc:MGI:96543]	protein_coding	111.379	1.04758e-17	7.14039e-15	3.73423	2.76441	13.275	0	0	0.147804
ENSMUSG00000027399	Il1a	2	-	129299610	129309972	interleukin 1 alpha [Source:MGI Symbol;Acc:MGI:96542]	protein_coding	18.3484	2.92271e-08	2.77693e-06	5.2575	7.26441	6.92788	0.120515	0.062821	0.848325
ENSMUSG00000027447	Cst3	2	-	148871722	148875692	cystatin C [Source:MGI Symbol;Acc:MGI:102519]	protein_coding	3.18416	4.57217e-09	5.38932e-07	66.5737	73.7527	78.1888	24.186	28.2628	16.1563
ENSMUSG00000027456	Sdcbp2	2	+	151572622	151590005	syndecan binding protein (syntenin) 2 [Source:MGI Symbol;Acc:MGI:2385156]	protein_coding	2.95422	0.000578417	0.0102001	4.96758	6.67455	5.0993	1.17937	1.44475	3.02298
ENSMUSG00000027508	Pag1	3	-	9687479	9833679	phosphoprotein associated with glycosphingolipid microdomains 1 [Source:MGI Symbol;Acc:MGI:2443160]	protein_coding	0.431126	2.14134e-05	0.000810863	4.28123	2.20811	4.00187	9.48449	8.25024	6.6393
ENSMUSG00000027555	Car13	3	+	14641727	14663002	carbonic anhydrase 13 [Source:MGI Symbol;Acc:MGI:1931322]	protein_coding	2.64528	0.00188332	0.0251592	1.04445	1.05569	1.0619	0.386165	0.330911	0.459615
ENSMUSG00000027556	Car1	3	-	14766216	14808368	carbonic anhydrase 1 [Source:MGI Symbol;Acc:MGI:88268]	protein_coding	20.7529	4.17923e-06	0.000213413	1.48191	0.642299	0.60171	0.102797	0	0
ENSMUSG00000027562	Car2	3	+	14886273	14900770	carbonic anhydrase 2 [Source:MGI Symbol;Acc:MGI:88269]	protein_coding	4.42176	9.78411e-05	0.0026175	2.73364	0.852941	1.91024	0.543793	0.307527	0.368595
ENSMUSG00000027583	Zbtb46	2	-	181387762	181459426	zinc finger and BTB domain containing 46 [Source:MGI Symbol;Acc:MGI:1919397]	protein_coding	3.47591	0.00111125	0.0170293	3.65862	1.8217	4.41362	0.375085	0.644335	1.80564
ENSMUSG00000027605	Acss2	2	+	155517948	155585724	acyl-CoA synthetase short-chain family member 2 [Source:MGI Symbol;Acc:MGI:1890410]	protein_coding	0.358454	5.48504e-05	0.00169667	2.11314	1.54359	1.55581	4.77372	4.16644	5.65526
ENSMUSG00000027611	Procr	2	+	155751117	155755471	protein C receptor, endothelial [Source:MGI Symbol;Acc:MGI:104596]	protein_coding	23.9307	1.12071e-07	9.15075e-06	1.02593	0.35618	1.76574	0.067897	0.034897	0
ENSMUSG00000027639	Samhd1	2	-	157097533	157135265	SAM domain and HD domain, 1 [Source:MGI Symbol;Acc:MGI:1927468]	protein_coding	0.334773	9.10682e-10	1.29789e-07	46.4925	32.7211	41.5311	128.753	119.553	112.43
ENSMUSG00000027646	Src	2	+	157418444	157471862	Rous sarcoma oncogene [Source:MGI Symbol;Acc:MGI:98397]	protein_coding	3.68008	0.00187368	0.0250628	0.752349	0.169706	1.07262	0.154197	0.161374	0.2046
ENSMUSG00000027663	Zmat3	3	-	32334792	32366014	zinc finger matrin type 3 [Source:MGI Symbol;Acc:MGI:1195270]	protein_coding	2.15708	0.00447494	0.0460551	32.2408	8.6526	29.6211	13.0042	11.6977	7.97179
ENSMUSG00000027679	Dnajc19	3	-	34056020	34081321	DnaJ heat shock protein family (Hsp40) member C19 [Source:MGI Symbol;Acc:MGI:1914963]	protein_coding	2.52163	0.00108615	0.0167101	37.8369	52.7438	44.1703	17.3772	25.8454	10.1973
ENSMUSG00000027718	Il21	3	-	37222759	37232636	interleukin 21 [Source:MGI Symbol;Acc:MGI:1890474]	protein_coding	21.2956	6.61078e-15	2.7273e-12	1.66829	1.95568	1.89908	0.059396	0.035487	0.135878
ENSMUSG00000027765	P2ry1	3	+	61002795	61008982	purinergic receptor P2Y, G-protein coupled 1 [Source:MGI Symbol;Acc:MGI:105049]	protein_coding	10.9783	3.10305e-20	3.47475e-17	6.0172	4.15702	7.58844	0.555606	0.7082	0.326906
ENSMUSG00000027776	Il12a	3	+	68690644	68698547	interleukin 12a [Source:MGI Symbol;Acc:MGI:96539]	protein_coding	35.7728	7.97674e-08	6.72319e-06	0.290282	0.199967	0.552936	0	0	0
ENSMUSG00000027857	Tshb	3	-	102775465	102782718	thyroid stimulating hormone, beta subunit [Source:MGI Symbol;Acc:MGI:98848]	protein_coding	0.106561	0.0041965	0.0442306	0	0	0	0.112814	0.138715	0
ENSMUSG00000027864	Ptgfrn	3	-	101040232	101110278	prostaglandin F2 receptor negative regulator [Source:MGI Symbol;Acc:MGI:1277114]	protein_coding	0.408574	1.1035e-05	0.000473961	2.22879	1.66103	2.38085	5.44535	4.96842	4.97735
ENSMUSG00000027878	Notch2	3	+	98013527	98150361	notch 2 [Source:MGI Symbol;Acc:MGI:97364]	protein_coding	0.437119	0.000143879	0.00351338	12.6308	5.67671	10.9084	28.3313	21.7101	16.8347
ENSMUSG00000027883	Gpsm2	3	-	108678638	108722309	G-protein signalling modulator 2 (AGS3-like, C. elegans) [Source:MGI Symbol;Acc:MGI:1923373]	protein_coding	0.412722	9.68816e-05	0.00259626	2.22484	1.56533	1.91936	5.2331	4.34296	4.30046
ENSMUSG00000027947	Il6ra	3	-	89864059	89913196	interleukin 6 receptor, alpha [Source:MGI Symbol;Acc:MGI:105304]	protein_coding	0.305401	6.28471e-05	0.00187667	0.911289	0.446783	0.903246	1.91822	1.71647	3.83797
ENSMUSG00000027978	Prss12	3	+	123446913	123506597	protease, serine 12 neurotrypsin (motopsin) [Source:MGI Symbol;Acc:MGI:1100881]	protein_coding	0.263126	0.00420778	0.0442984	0.068425	0.10896	0.25726	0.44499	0.268505	1.02237
ENSMUSG00000027985	Lef1	3	+	131110471	131224356	lymphoid enhancer binding factor 1 [Source:MGI Symbol;Acc:MGI:96770]	protein_coding	0.499821	0.00040245	0.00767544	39.5338	18.2131	36.9921	70.272	59.4552	59.8486
ENSMUSG00000027994	Mcub	3	-	129914960	129970206	mitochondrial calcium uniporter dominant negative beta subunit [Source:MGI Symbol;Acc:MGI:1914065]	protein_coding	2.67096	0.000331601	0.00661388	7.76106	11.9208	7.30189	3.7452	3.27488	3.06381
ENSMUSG00000027997	Casp6	3	+	129901425	129914103	caspase 6 [Source:MGI Symbol;Acc:MGI:1312921]	protein_coding	2.53843	0.000123133	0.00311851	12.8943	22.6513	13.86	5.21605	6.05849	8.17036
ENSMUSG00000028005	Gucy1b1	3	-	82032006	82074689	guanylate cyclase 1, soluble, beta 1 [Source:MGI Symbol;Acc:MGI:1860604]	protein_coding	0.201481	1.37667e-08	1.48842e-06	0.397885	0.886059	0.898799	3.87934	4.23519	2.83786
ENSMUSG00000028063	Lmna	3	-	88480147	88509956	lamin A [Source:MGI Symbol;Acc:MGI:96794]	protein_coding	6.27436	7.25201e-09	8.35954e-07	3.54155	2.703	3.12065	0.339837	0.365359	0.762199
ENSMUSG00000028064	Sema4a	3	-	88435959	88461182	sema domain, immunoglobulin domain (Ig), transmembrane domain (TM) and short cytoplasmic domain, (semaphorin) 4A [Source:MGI Symbol;Acc:MGI:107560]	protein_coding	0.411839	0.000192403	0.00439694	12.1177	3.70418	9.37717	22.601	21.4249	17.2036
ENSMUSG00000028100	Nudt17	3	-	96706067	96708562	nudix (nucleoside diphosphate linked moiety X)-type motif 17 [Source:MGI Symbol;Acc:MGI:1925623]	protein_coding	4.43098	0.00466762	0.0472646	0.322636	0.477325	1.20955	0.077528	0.10333	0.249426
ENSMUSG00000028121	Bcar3	3	+	122294136	122530191	breast cancer anti-estrogen resistance 3 [Source:MGI Symbol;Acc:MGI:1352501]	protein_coding	18.2875	7.31243e-08	6.2621e-06	0.267137	0.123117	0.128371	0	0	0
ENSMUSG00000028173	Wls	3	+	159839672	159938664	wntless WNT ligand secretion mediator [Source:MGI Symbol;Acc:MGI:1915401]	protein_coding	0.224946	3.99895e-09	4.80542e-07	1.35279	0.975462	1.21224	5.01888	5.07724	5.74655
ENSMUSG00000028217	Cdh17	4	+	11758147	11817895	cadherin 17 [Source:MGI Symbol;Acc:MGI:1095414]	protein_coding	7.90877	0.00100735	0.0156934	0.210118	0.189603	0.053505	0	0	0.0311
ENSMUSG00000028234	Rps20	4	-	3831334	3835665	ribosomal protein S20 [Source:MGI Symbol;Acc:MGI:1914677]	protein_coding	2.10925	0.000669993	0.0114873	184.157	367.329	220.19	111.11	128.875	125.852
ENSMUSG00000028268	Gbp3	3	+	142560026	142573209	guanylate binding protein 3 [Source:MGI Symbol;Acc:MGI:1926263]	protein_coding	0.474044	0.000307933	0.00625853	8.68281	8.17954	6.1169	16.0482	16.2681	16.1919
ENSMUSG00000028270	Gbp2	3	+	142620602	142638008	guanylate binding protein 2 [Source:MGI Symbol;Acc:MGI:102772]	protein_coding	0.184053	1.49161e-16	8.35144e-14	70.129	58.9502	47.9285	318.612	308.782	334.461
ENSMUSG00000028328	Tmod1	4	+	46038935	46116032	tropomodulin 1 [Source:MGI Symbol;Acc:MGI:98775]	protein_coding	0.165922	3.44856e-05	0.001184	0.65615	0.236151	0.43554	3.15236	3.99049	1.01076
ENSMUSG00000028333	Anp32b	4	+	46450902	46472657	acidic (leucine-rich) nuclear phosphoprotein 32 family, member B [Source:MGI Symbol;Acc:MGI:1914878]	protein_coding	0.421426	7.24858e-06	0.000334224	125.263	102.99	105.984	307.008	255.983	230.16
ENSMUSG00000028443	Nudt2	4	+	41465151	41480926	nudix (nucleoside diphosphate linked moiety X)-type motif 2 [Source:MGI Symbol;Acc:MGI:1913651]	protein_coding	2.32494	0.00142551	0.0206732	19.3933	25.37	21.7932	10.7842	13.1805	4.64542
ENSMUSG00000028463	Car9	4	+	43506966	43513729	carbonic anhydrase 9 [Source:MGI Symbol;Acc:MGI:2447188]	protein_coding	0.0956337	0.00011486	0.00298121	0	0	0	0.024508	0.102245	0.156944
ENSMUSG00000028465	Tln1	4	-	43531519	43562691	talin 1 [Source:MGI Symbol;Acc:MGI:1099832]	protein_coding	0.495845	0.00234584	0.0298262	29.4049	13.2048	25.8513	62.3434	46.9131	28.8434
ENSMUSG00000028470	Hint2	4	-	43654227	43656466	histidine triad nucleotide binding protein 2 [Source:MGI Symbol;Acc:MGI:1916167]	protein_coding	2.75868	0.000554128	0.00990543	7.83308	10.3975	12.3228	4.2054	3.64779	3.20304
ENSMUSG00000028523	Tctex1d1	4	+	102978606	103005594	Tctex1 domain containing 1 [Source:MGI Symbol;Acc:MGI:1914594]	protein_coding	6.27723	0.00251023	0.0312076	0.197021	0.302258	0.033293	0	0.03626	0.023361
ENSMUSG00000028524	Sgip1	4	+	102741297	102973628	SH3-domain GRB2-like (endophilin) interacting protein 1 [Source:MGI Symbol;Acc:MGI:1920344]	protein_coding	4.85952	0.000220975	0.00485866	0.080271	0.221491	0.119566	0.022132	0.012686	0.028057
ENSMUSG00000028549	Itgb3bp	4	-	99765402	99929813	integrin beta 3 binding protein (beta3-endonexin) [Source:MGI Symbol;Acc:MGI:1914983]	protein_coding	2.24417	3.41723e-05	0.00118	7.23073	9.64593	9.91776	3.31452	4.41625	4.19218
ENSMUSG00000028555	Ttc39a	4	+	109406623	109444745	tetratricopeptide repeat domain 39A [Source:MGI Symbol;Acc:MGI:2444350]	protein_coding	11.5576	2.1292e-05	0.000808219	0.167893	0.0464	0.102434	0	0	0
ENSMUSG00000028565	Nfia	4	+	97772734	98118874	nuclear factor I/A [Source:MGI Symbol;Acc:MGI:108056]	protein_coding	0.336064	0.0025785	0.0316959	0.036767	0.180434	0.017005	0.256365	0.248609	0.251204
ENSMUSG00000028602	Tnfrsf8	4	-	145267137	145315164	tumor necrosis factor receptor superfamily, member 8 [Source:MGI Symbol;Acc:MGI:99908]	protein_coding	10.0998	2.67496e-18	1.99692e-15	10.1587	5.94153	10.2258	1.04054	0.515748	1.02327
ENSMUSG00000028609	Magoh	4	+	107879755	107887424	mago homolog, exon junction complex core component [Source:MGI Symbol;Acc:MGI:1330312]	protein_coding	2.45738	9.53312e-05	0.00256788	187.879	309.028	216.554	100.583	132.815	56.9184
ENSMUSG00000028680	Plk3	4	-	117128655	117133963	polo like kinase 3 [Source:MGI Symbol;Acc:MGI:109604]	protein_coding	2.03399	0.000877765	0.0140991	15.1145	8.32776	18.2697	6.23581	5.93598	8.32044
ENSMUSG00000028717	Tal1	4	+	115056426	115071755	T cell acute lymphocytic leukemia 1 [Source:MGI Symbol;Acc:MGI:98480]	protein_coding	12.0998	1.0503e-05	0.000455837	0.112711	0.061528	0.351384	0.01592	0	0
ENSMUSG00000028789	Azin2	4	-	128930233	128962442	antizyme inhibitor 2 [Source:MGI Symbol;Acc:MGI:2442093]	protein_coding	18.0411	1.73399e-06	0.000101055	2.22188	1.01819	3.39154	0	0.221302	0.117945
ENSMUSG00000028793	Rnf19b	4	+	129058271	129085886	ring finger protein 19B [Source:MGI Symbol;Acc:MGI:1922484]	protein_coding	2.12486	6.55985e-06	0.000314492	106.612	64.8911	102.85	43.9687	36.6214	48.5101
ENSMUSG00000028864	Hgf	5	+	16553495	16620152	hepatocyte growth factor [Source:MGI Symbol;Acc:MGI:96079]	protein_coding	63.7974	1.11022e-22	1.58226e-19	1.58741	0.837632	1.41778	0	0	0.030705
ENSMUSG00000028885	Smpdl3b	4	-	132732966	132757252	sphingomyelin phosphodiesterase, acid-like 3B [Source:MGI Symbol;Acc:MGI:1916022]	protein_coding	3.22439	3.19931e-05	0.00112456	5.72614	2.80333	5.82069	1.63219	1.61179	1.18583
ENSMUSG00000028936	Rpl22	4	+	152325742	152334071	ribosomal protein L22 [Source:MGI Symbol;Acc:MGI:99262]	protein_coding	2.84939	6.57144e-05	0.00194626	288.627	604.287	364.007	130.061	172.481	138.558
ENSMUSG00000028979	Masp2	4	+	148602554	148615499	mannan-binding lectin serine peptidase 2 [Source:MGI Symbol;Acc:MGI:1330832]	protein_coding	3.55731	0.00297804	0.034919	0.30832	0.26143	0.466876	0.042955	0.106733	0.120153
ENSMUSG00000028998	Tomm7	5	-	23838944	23844161	translocase of outer mitochondrial membrane 7 [Source:MGI Symbol;Acc:MGI:1913419]	protein_coding	4.87476	2.92118e-10	4.87184e-08	41.4393	89.8589	48.9091	12.2671	15.6331	9.04336
ENSMUSG00000029066	Mrpl20	4	+	155802878	155809975	mitochondrial ribosomal protein L20 [Source:MGI Symbol;Acc:MGI:2137221]	protein_coding	2.85589	4.07513e-06	0.000208777	135.04	221.855	170.737	66.3105	81.2766	37.1453
ENSMUSG00000029082	Bst1	5	+	43818885	43843986	bone marrow stromal cell antigen 1 [Source:MGI Symbol;Acc:MGI:105370]	protein_coding	2.7639	0.00377529	0.0410082	0.303429	0.085066	0.374859	0.023484	0.060436	0.173121
ENSMUSG00000029101	Rgs12	5	+	34949445	35039644	regulator of G-protein signaling 12 [Source:MGI Symbol;Acc:MGI:1918979]	protein_coding	3.16124	0.000174645	0.0040626	7.32708	3.20923	8.07533	2.54381	1.95926	1.36387
ENSMUSG00000029153	Ociad2	5	-	73322199	73341028	OCIA domain containing 2 [Source:MGI Symbol;Acc:MGI:1916377]	protein_coding	2.98947	0.00496325	0.0492773	0.285259	0.779673	0.522718	0.205886	0.143149	0.162081
ENSMUSG00000029299	Abcg3	5	-	104935057	104982718	ATP binding cassette subfamily G member 3 [Source:MGI Symbol;Acc:MGI:1351624]	protein_coding	0.402329	0.000469303	0.00873155	2.24056	1.92317	2.30766	3.83649	4.84002	7.45287
ENSMUSG00000029304	Spp1	5	+	104435118	104441050	secreted phosphoprotein 1 [Source:MGI Symbol;Acc:MGI:98389]	protein_coding	0.215284	6.70166e-07	4.37758e-05	2.2874	1.43631	1.02261	6.05601	7.19218	8.90799
ENSMUSG00000029322	Plac8	5	-	100553725	100572245	placenta-specific 8 [Source:MGI Symbol;Acc:MGI:2445289]	protein_coding	2.55606	0.000111407	0.00291089	210.06	297.01	237.049	103.886	140.436	46.7791
ENSMUSG00000029372	Ppbp	5	+	90768518	90770063	pro-platelet basic protein [Source:MGI Symbol;Acc:MGI:1888712]	protein_coding	26.3516	0.000558905	0.0099681	0.637888	0.122661	0	0	0	0
ENSMUSG00000029373	Pf4	5	+	90772435	90773383	platelet factor 4 [Source:MGI Symbol;Acc:MGI:1888711]	protein_coding	190.454	2.91456e-12	7.3696e-10	2.966	1.78728	0.93033	0	0	0
ENSMUSG00000029379	Cxcl3	5	+	90786103	90789600	chemokine (C-X-C motif) ligand 3 [Source:MGI Symbol;Acc:MGI:3037818]	protein_coding	20.8565	0.000370677	0.00721876	0.325244	0	0.270451	0	0	0
ENSMUSG00000029380	Cxcl1	5	+	90891241	90893115	chemokine (C-X-C motif) ligand 1 [Source:MGI Symbol;Acc:MGI:108068]	protein_coding	87.7589	7.54953e-07	4.79207e-05	0.087838	0.16243	2.3525	0	0	0
ENSMUSG00000029381	Shroom3	5	+	92683435	92965318	shroom family member 3 [Source:MGI Symbol;Acc:MGI:1351655]	protein_coding	17.55	1.14046e-08	1.26801e-06	0.52098	0.253479	0.159439	0	0.024923	0
ENSMUSG00000029417	Cxcl9	5	-	92321347	92328079	chemokine (C-X-C motif) ligand 9 [Source:MGI Symbol;Acc:MGI:1352449]	protein_coding	21.0075	9.79502e-08	8.08192e-06	1.34268	0.389279	1.18749	0.023216	0.087184	0
ENSMUSG00000029462	Vps29	5	+	122354369	122364984	VPS29 retromer complex component [Source:MGI Symbol;Acc:MGI:1928344]	protein_coding	2.0423	0.000417414	0.00792227	65.7417	98.3412	76.1762	36.0672	45.3475	36.2112
ENSMUSG00000029484	Anxa3	5	+	96793339	96845966	annexin A3 [Source:MGI Symbol;Acc:MGI:1201378]	protein_coding	4.59018	2.53671e-09	3.23317e-07	9.81256	8.17906	10.5875	1.95821	2.23627	2.0082
ENSMUSG00000029553	Tfec	6	-	16833373	16898441	transcription factor EC [Source:MGI Symbol;Acc:MGI:1333760]	protein_coding	11.3384	1.56228e-05	0.000631235	0.147288	0.016401	0.146463	0	0	0
ENSMUSG00000029581	Fscn1	5	+	142960343	142973185	fascin actin-bundling protein 1 [Source:MGI Symbol;Acc:MGI:1352745]	protein_coding	15.5126	6.15973e-10	9.19677e-08	10.4714	1.995	15.566	0.274551	0.609309	0.89515
ENSMUSG00000029632	Ndufa4	6	-	11900292	11907497	Ndufa4, mitochondrial complex associated [Source:MGI Symbol;Acc:MGI:107686]	protein_coding	2.69551	8.42479e-05	0.0023501	192.262	330.263	241.36	114.477	126.009	42.8864
ENSMUSG00000029638	Glcci1	6	+	8509600	8597548	glucocorticoid induced transcript 1 [Source:MGI Symbol;Acc:MGI:2179717]	protein_coding	0.478197	0.000590044	0.0103817	3.41118	2.8949	3.22882	5.40054	5.06348	9.50799
ENSMUSG00000029649	Pomp	5	+	147860461	147876456	proteasome maturation protein [Source:MGI Symbol;Acc:MGI:1913787]	protein_coding	2.12383	0.000132546	0.00331937	134.93	180.808	134.994	71.313	88.9953	51.9015
ENSMUSG00000029718	Pcolce	5	-	137605103	137613784	procollagen C-endopeptidase enhancer protein [Source:MGI Symbol;Acc:MGI:105099]	protein_coding	6.392	0.00272817	0.0329503	0.634741	0.252453	0.198274	0	0.051503	0.093007
ENSMUSG00000029771	Irf5	6	+	29526625	29541871	interferon regulatory factor 5 [Source:MGI Symbol;Acc:MGI:1350924]	protein_coding	2.78376	0.00135255	0.0198026	6.83139	5.53244	7.03164	1.45159	1.41625	4.0803
ENSMUSG00000029810	Tmem176b	6	-	48833818	48841496	transmembrane protein 176B [Source:MGI Symbol;Acc:MGI:1916348]	protein_coding	3.61295	0.00401436	0.0428407	1.2739	0.599406	2.32505	0.389954	0.202209	0.548171
ENSMUSG00000029821	Gsdme	6	-	50188888	50263862	gasdermin E [Source:MGI Symbol;Acc:MGI:1889850]	protein_coding	2.53148	0.00455664	0.0465697	0.346746	0.619023	0.620918	0.249024	0.202513	0.157096
ENSMUSG00000029875	Ccdc184	15	+	98167158	98170134	coiled-coil domain containing 184 [Source:MGI Symbol;Acc:MGI:2146066]	protein_coding	24.5032	5.66706e-10	8.54255e-08	4.47182	2.76293	5.41928	0.047988	0.040001	0.399658
ENSMUSG00000029918	Mrps33	6	-	39801804	39810988	mitochondrial ribosomal protein S33 [Source:MGI Symbol;Acc:MGI:1338046]	protein_coding	2.10022	0.000196416	0.00445618	48.3474	67.4627	54.4212	25.5165	34.2416	21.2802
ENSMUSG00000030029	Lrig1	6	-	94604529	94700158	leucine-rich repeats and immunoglobulin-like domains 1 [Source:MGI Symbol;Acc:MGI:107935]	protein_coding	0.4188	0.000270423	0.00569815	4.5495	3.41936	5.0026	7.00437	7.10401	16.9062
ENSMUSG00000030037	Mrpl53	6	+	83109040	83109939	mitochondrial ribosomal protein L53 [Source:MGI Symbol;Acc:MGI:1915749]	protein_coding	2.04963	0.00486026	0.0485933	17.2982	30.7301	17.0939	7.9566	11.5482	12.2525
ENSMUSG00000030088	Aldh1l1	6	+	90486427	90600203	aldehyde dehydrogenase 1 family, member L1 [Source:MGI Symbol;Acc:MGI:1340024]	protein_coding	0.184545	0.000513505	0.00938253	0.030276	0	0.022693	0.126966	0.162468	0.130153
ENSMUSG00000030095	Tmem43	6	+	91473703	91488463	transmembrane protein 43 [Source:MGI Symbol;Acc:MGI:1921372]	protein_coding	3.0544	3.98076e-08	3.6073e-06	42.0327	21.205	40.598	12.3863	9.9538	11.6352
ENSMUSG00000030107	Usp18	6	+	121245906	121270917	ubiquitin specific peptidase 18 [Source:MGI Symbol;Acc:MGI:1344364]	protein_coding	3.76156	9.90701e-09	1.11735e-06	9.96645	8.9795	9.83748	2.64617	3.09192	1.89187
ENSMUSG00000030114	Klrg1	6	-	122270596	122282882	killer cell lectin-like receptor subfamily G, member 1 [Source:MGI Symbol;Acc:MGI:1355294]	protein_coding	59.3308	2.95753e-11	6.02145e-09	0.637343	0.316678	0.795904	0	0	0
ENSMUSG00000030134	Rasgef1a	6	+	118011438	118091546	RasGEF domain family, member 1A [Source:MGI Symbol;Acc:MGI:1917977]	protein_coding	0.242984	4.19572e-07	2.87733e-05	0.414915	0.409329	0.526001	1.62276	1.8463	2.18134
ENSMUSG00000030137	Tuba8	6	+	121210696	121226854	tubulin, alpha 8 [Source:MGI Symbol;Acc:MGI:1858225]	protein_coding	9.49468	0.00014896	0.00360378	0.178247	0.190076	0.312971	0	0	0.044915
ENSMUSG00000030142	Clec4e	6	-	123281789	123289870	C-type lectin domain family 4, member e [Source:MGI Symbol;Acc:MGI:1861232]	protein_coding	79.4224	7.77474e-13	2.29971e-10	1.79214	0.300961	1.27602	0.012798	0	0
ENSMUSG00000030144	Clec4d	6	+	123262111	123275265	C-type lectin domain family 4, member d [Source:MGI Symbol;Acc:MGI:1298389]	protein_coding	50.6854	2.83223e-07	2.0748e-05	0.952563	0.102871	0.435129	0	0	0
ENSMUSG00000030157	Clec2d	6	+	129180615	129186534	C-type lectin domain family 2, member d [Source:MGI Symbol;Acc:MGI:2135589]	protein_coding	2.13969	0.000248752	0.00537146	44.0529	77.3846	50.4905	21.1933	29.4479	29.6948
ENSMUSG00000030167	Klrc1	6	-	129666015	129678973	killer cell lectin-like receptor subfamily C, member 1 [Source:MGI Symbol;Acc:MGI:1336161]	protein_coding	2.84725	8.41087e-06	0.000377814	51.8392	52.6979	56.2122	9.93527	16.8134	29.6897
ENSMUSG00000030173	Klra5	6	-	129898996	129917650	killer cell lectin-like receptor, subfamily A, member 5 [Source:MGI Symbol;Acc:MGI:101903]	protein_coding	3.93454	0.00098272	0.015364	0.844521	0.694805	0.950915	0.298209	0.168017	0.144316
ENSMUSG00000030200	Bcl2l14	6	+	134396318	134438736	BCL2-like 14 (apoptosis facilitator) [Source:MGI Symbol;Acc:MGI:1914063]	protein_coding	3.85406	0.000391215	0.00750683	2.64435	1.19954	2.72972	0.204968	0.620605	0.857845
ENSMUSG00000030214	Plbd1	6	-	136612070	136661928	phospholipase B domain containing 1 [Source:MGI Symbol;Acc:MGI:1914107]	protein_coding	8.62827	0.00144418	0.0208904	0.125996	0	0.102852	0	0	0
ENSMUSG00000030283	St8sia1	6	-	142821545	142964452	ST8 alpha-N-acetyl-neuraminide alpha-2,8-sialyltransferase 1 [Source:MGI Symbol;Acc:MGI:106011]	protein_coding	0.352361	3.54517e-08	3.26927e-06	2.20042	2.37043	2.4217	6.61166	6.61201	6.67631
ENSMUSG00000030287	Itpr2	6	-	146108299	146502223	inositol 1,4,5-triphosphate receptor 2 [Source:MGI Symbol;Acc:MGI:99418]	protein_coding	0.339305	7.34979e-08	6.2621e-06	3.2748	1.51724	2.91774	7.06696	6.05685	9.65686
ENSMUSG00000030313	Dennd5b	6	-	148988071	149101680	DENN/MADD domain containing 5B [Source:MGI Symbol;Acc:MGI:2444273]	protein_coding	3.90047	0.000385889	0.00745022	0.106019	0.150429	0.090345	0.014509	0.032004	0.020089
ENSMUSG00000030339	Ltbr	6	-	125306571	125313885	lymphotoxin B receptor [Source:MGI Symbol;Acc:MGI:104875]	protein_coding	11.0803	0.000471848	0.00875404	0.222577	0.108069	0.309657	0	0.030495	0
ENSMUSG00000030352	Tspan9	6	-	127961396	128143594	tetraspanin 9 [Source:MGI Symbol;Acc:MGI:1924558]	protein_coding	2.80727	3.63325e-06	0.00019013	7.13141	8.44416	7.6717	1.79521	1.58882	4.87775
ENSMUSG00000030417	Pdcd5	7	-	35641982	35647521	programmed cell death 5 [Source:MGI Symbol;Acc:MGI:1913538]	protein_coding	2.31444	6.5676e-05	0.00194626	70.0415	128.967	90.859	43.8858	47.6176	33.7224
ENSMUSG00000030500	Slc17a6	7	+	51622006	51671119	solute carrier family 17 (sodium-dependent inorganic phosphate cotransporter), member 6 [Source:MGI Symbol;Acc:MGI:2156052]	protein_coding	2.44827	0.00285645	0.0339762	2.04032	2.50832	2.25856	0.468322	0.852729	1.44161
ENSMUSG00000030530	Furin	7	-	80388585	80405436	furin (paired basic amino acid cleaving enzyme) [Source:MGI Symbol;Acc:MGI:97513]	protein_coding	2.11222	5.77633e-05	0.00175495	24.5399	20.6176	27.0011	10.9197	8.90857	14.3184
ENSMUSG00000030559	Rab38	7	+	88430273	88491572	RAB38, member RAS oncogene family [Source:MGI Symbol;Acc:MGI:1919683]	protein_coding	21.4165	6.73619e-06	0.00032001	0.107915	0.426272	0.078307	0	0	0
ENSMUSG00000030579	Tyrobp	7	+	30413760	30417585	TYRO protein tyrosine kinase binding protein [Source:MGI Symbol;Acc:MGI:1277211]	protein_coding	24.9295	6.50747e-07	4.28645e-05	2.78913	1.03485	2.2601	0	0.215255	0
ENSMUSG00000030598	Fbxo17	7	+	28716804	28738144	F-box protein 17 [Source:MGI Symbol;Acc:MGI:1354707]	protein_coding	0.411931	0.00395035	0.0423305	3.84154	2.27967	3.52297	10.5838	9.89442	2.97676
ENSMUSG00000030647	Ndufc2	7	+	97400003	97407802	NADH:ubiquinone oxidoreductase subunit C2 [Source:MGI Symbol;Acc:MGI:1344370]	protein_coding	2.46879	1.18495e-05	0.000502068	100.806	160.822	107.266	49.7084	60.5838	39.113
ENSMUSG00000030659	Nucb2	7	+	116504369	116540584	nucleobindin 2 [Source:MGI Symbol;Acc:MGI:1858179]	protein_coding	0.408312	0.00492848	0.0490875	1.21814	0.557161	0.533488	1.85936	2.10508	1.73351
ENSMUSG00000030761	Myo7a	7	-	98051060	98119524	myosin VIIA [Source:MGI Symbol;Acc:MGI:104510]	protein_coding	0.461354	0.00353829	0.0392013	0.625515	0.520047	0.787004	1.19925	0.86166	2.16302
ENSMUSG00000030789	Itgax	7	+	128129547	128150657	integrin alpha X [Source:MGI Symbol;Acc:MGI:96609]	protein_coding	6.52094	2.09413e-05	0.000796837	1.11772	0.265727	0.895591	0.130682	0.071418	0.121996
ENSMUSG00000030867	Plk1	7	+	122159439	122169873	polo like kinase 1 [Source:MGI Symbol;Acc:MGI:97621]	protein_coding	0.472372	0.00108443	0.0167	20.3542	9.48118	18.2343	46.8811	32.5691	22.3457
ENSMUSG00000031004	Mki67	7	-	135689784	135716361	antigen identified by monoclonal antibody Ki 67 [Source:MGI Symbol;Acc:MGI:106035]	protein_coding	0.401118	2.18617e-05	0.00081992	46.8431	40.7786	38.0005	84.7413	86.4305	142.053
ENSMUSG00000031026	Trim66	7	-	109449006	109508134	tripartite motif-containing 66 [Source:MGI Symbol;Acc:MGI:2152406]	protein_coding	5.56942	3.13705e-07	2.27683e-05	2.49324	1.47004	2.99298	0.241461	0.217589	0.765347
ENSMUSG00000031059	Ndufb11	X	-	20615326	20617619	NADH:ubiquinone oxidoreductase subunit B11 [Source:MGI Symbol;Acc:MGI:1349919]	protein_coding	2.10333	0.000293599	0.00604829	71.234	130.257	96.9213	42.1867	56.9965	42.6771
ENSMUSG00000031133	Arhgef6	X	-	57231485	57338729	Rac/Cdc42 guanine nucleotide exchange factor (GEF) 6 [Source:MGI Symbol;Acc:MGI:1920591]	protein_coding	0.492577	0.000110164	0.00288804	18.8055	10.7051	15.8868	33.7825	30.7135	27.698
ENSMUSG00000031137	Fgf13	X	-	59062145	59568071	fibroblast growth factor 13 [Source:MGI Symbol;Acc:MGI:109178]	protein_coding	0.283382	2.21841e-10	3.82175e-08	8.12977	5.23505	5.07087	22.9198	20.3206	21.8914
ENSMUSG00000031155	Pim2	X	+	7878262	7883432	proviral integration site 2 [Source:MGI Symbol;Acc:MGI:97587]	protein_coding	0.473294	2.17797e-05	0.000819692	75.9909	58.9078	75.8422	163.285	142.447	139.566
ENSMUSG00000031231	Cox7b	X	+	106015700	106022450	cytochrome c oxidase subunit 7B [Source:MGI Symbol;Acc:MGI:1913392]	protein_coding	2.33392	6.93936e-05	0.00201834	157.61	262.94	184.691	91.117	108.203	59.9868
ENSMUSG00000031258	Xkrx	X	-	134149043	134162076	X-linked Kx blood group related, X-linked [Source:MGI Symbol;Acc:MGI:3584011]	protein_coding	0.263298	0.00388202	0.0418271	0.22311	0.056575	0.075185	0.417311	0.394026	0.620393
ENSMUSG00000031378	Abcd1	X	+	73716597	73738534	ATP-binding cassette, sub-family D (ALD), member 1 [Source:MGI Symbol;Acc:MGI:1349215]	protein_coding	0.421798	0.00110612	0.0169674	3.58197	1.11851	3.08422	7.60059	6.48142	4.4151
ENSMUSG00000031398	Plxna3	X	+	74329066	74344689	plexin A3 [Source:MGI Symbol;Acc:MGI:107683]	protein_coding	0.466504	0.00063992	0.0110974	0.50475	0.357673	0.788163	1.14689	1.70879	0.716834
ENSMUSG00000031504	Rab20	8	-	11453518	11478710	RAB20, member RAS oncogene family [Source:MGI Symbol;Acc:MGI:102789]	protein_coding	4.98912	3.37554e-09	4.17095e-07	6.50033	7.28585	6.71955	1.17904	1.35816	1.5489
ENSMUSG00000031596	Slc7a2	8	+	40862396	40922308	solute carrier family 7 (cationic amino acid transporter, y+ system), member 2 [Source:MGI Symbol;Acc:MGI:99828]	protein_coding	25.4255	1.03196e-11	2.31115e-09	0.33182	0.027474	0.373471	0	0	0
ENSMUSG00000031627	Irf2	8	+	46739732	46847458	interferon regulatory factor 2 [Source:MGI Symbol;Acc:MGI:96591]	protein_coding	0.43121	3.19601e-05	0.00112456	16.7748	7.93618	15.1035	31.1417	25.511	35.7189
ENSMUSG00000031700	Gpt2	8	+	85492576	85527560	glutamic pyruvate transaminase (alanine aminotransferase) 2 [Source:MGI Symbol;Acc:MGI:1915391]	protein_coding	0.497759	0.00263267	0.0321937	8.4375	10.1548	8.51066	15.2009	12.3544	26.9249
ENSMUSG00000031709	Tbc1d9	8	+	83165352	83272934	TBC1 domain family, member 9 [Source:MGI Symbol;Acc:MGI:1918560]	protein_coding	8.21425	0.00368185	0.0402794	0.348367	0	0.41007	0.023933	0.024052	0.017999
ENSMUSG00000031712	Il15	8	-	82331632	82403222	interleukin 15 [Source:MGI Symbol;Acc:MGI:103014]	protein_coding	39.7998	1.27808e-09	1.72729e-07	1.03068	0.634038	0.626249	0	0	0.028316
ENSMUSG00000031760	Mt3	8	+	94152607	94154146	metallothionein 3 [Source:MGI Symbol;Acc:MGI:97173]	protein_coding	21.5047	0.000467112	0.00870738	0.104718	0.347224	0.163199	0	0	0
ENSMUSG00000031779	Ccl22	8	+	94745590	94751699	chemokine (C-C motif) ligand 22 [Source:MGI Symbol;Acc:MGI:1306779]	protein_coding	47.0691	3.72802e-08	3.41779e-06	18.3862	4.05162	23.397	0.288541	0.655874	0
ENSMUSG00000031780	Ccl17	8	+	94810453	94812036	chemokine (C-C motif) ligand 17 [Source:MGI Symbol;Acc:MGI:1329039]	protein_coding	153.169	1.04606e-09	1.43852e-07	1.08064	0.689914	2.79452	0	0	0
ENSMUSG00000031824	6430548M08Rik	8	+	120114152	120165306	RIKEN cDNA 6430548M08 gene [Source:MGI Symbol;Acc:MGI:2443793]	protein_coding	0.405463	0.00447947	0.0460551	0.415072	0.668426	0.75517	1.26261	1.07415	2.24197
ENSMUSG00000031843	Mphosph6	8	-	117791645	117801943	M phase phosphoprotein 6 [Source:MGI Symbol;Acc:MGI:1915783]	protein_coding	2.02585	0.0017446	0.0239703	47.5018	76.3765	43.4438	21.0803	24.8468	36.6513
ENSMUSG00000031861	Lpar2	8	+	69822429	69831102	lysophosphatidic acid receptor 2 [Source:MGI Symbol;Acc:MGI:1858422]	protein_coding	0.412015	0.000393348	0.00753809	1.63965	0.686085	1.5293	3.53663	3.20403	2.65869
ENSMUSG00000032014	Oaf	9	-	43221235	43239911	out at first homolog [Source:MGI Symbol;Acc:MGI:94852]	protein_coding	8.52168	1.97251e-08	1.99493e-06	0.79198	0.755483	1.18617	0.14699	0.05953	0.087786
ENSMUSG00000032035	Ets1	9	+	32636221	32757820	E26 avian leukemia oncogene 1, 5' domain [Source:MGI Symbol;Acc:MGI:95455]	protein_coding	0.483594	0.000213329	0.00477765	69.3014	40.3857	63.6089	141.09	118.877	98.4152
ENSMUSG00000032053	Pou2af1	9	+	51213708	51240080	POU domain, class 2, associating factor 1 [Source:MGI Symbol;Acc:MGI:105086]	protein_coding	0.416363	0.001939	0.025739	4.4332	1.71925	3.72409	5.65494	5.95792	12.1502
ENSMUSG00000032092	Mpzl2	9	+	45039799	45054015	myelin protein zero-like 2 [Source:MGI Symbol;Acc:MGI:1289160]	protein_coding	4.48221	8.86755e-05	0.00244748	1.08628	2.18097	0.97504	0.160177	0.280251	0.482738
ENSMUSG00000032128	Robo3	9	-	37415669	37433246	roundabout guidance receptor 3 [Source:MGI Symbol;Acc:MGI:1343102]	protein_coding	4.94902	8.92905e-05	0.0024558	1.52377	0.4676	2.35828	0.513999	0.057384	0.28357
ENSMUSG00000032265	Tent5a	9	-	85320439	85327348	terminal nucleotidyltransferase 5A [Source:MGI Symbol;Acc:MGI:2670964]	protein_coding	2.17059	0.00152959	0.0216421	6.80952	11.6848	7.71672	3.16785	2.6984	6.19311
ENSMUSG00000032267	Usp28	9	+	48985375	49042517	ubiquitin specific peptidase 28 [Source:MGI Symbol;Acc:MGI:2442293]	protein_coding	0.326909	6.70559e-10	9.80352e-08	3.81609	3.12369	4.56139	10.1296	12.6233	12.4904
ENSMUSG00000032323	Cyp11a1	9	+	58006411	58027023	cytochrome P450, family 11, subfamily a, polypeptide 1 [Source:MGI Symbol;Acc:MGI:88582]	protein_coding	9.24636	1.92569e-07	1.45841e-05	2.30273	0.795584	1.87012	0.198299	0.047478	0.264807
ENSMUSG00000032327	Stra6	9	+	58063788	58153996	stimulated by retinoic acid gene 6 [Source:MGI Symbol;Acc:MGI:107742]	protein_coding	58.5858	1.23316e-18	1.01749e-15	0.687336	0.853364	1.24517	0	0	0.018064
ENSMUSG00000032330	Cox7a2	9	-	79755361	79759878	cytochrome c oxidase subunit 7A2 [Source:MGI Symbol;Acc:MGI:1316715]	protein_coding	2.39771	1.74737e-05	0.000686555	152.306	251.55	180.859	78.0875	97.7682	67.9906
ENSMUSG00000032349	Elovl5	9	+	77917364	77984519	ELOVL family member 5, elongation of long chain fatty acids (yeast) [Source:MGI Symbol;Acc:MGI:1916051]	protein_coding	0.427929	7.01495e-06	0.000327302	26.943	23.8324	21.8791	62.7467	55.0916	51.9833
ENSMUSG00000032359	Ctsh	9	+	90054152	90076089	cathepsin H [Source:MGI Symbol;Acc:MGI:107285]	protein_coding	41.2042	4.16566e-10	6.53051e-08	1.78866	0.370469	1.13667	0.021843	0	0.028872
ENSMUSG00000032487	Ptgs2	1	+	150100031	150108227	prostaglandin-endoperoxide synthase 2 [Source:MGI Symbol;Acc:MGI:97798]	protein_coding	7.75338	0.000918454	0.0146179	1.67915	1.19363	4.84926	0.071946	0.040065	0.857816
ENSMUSG00000032526	Ss18l2	9	+	121710329	121713388	SS18, nBAF chromatin remodeling complex subunit like 2 [Source:MGI Symbol;Acc:MGI:1349474]	protein_coding	2.38664	0.00060244	0.0105525	26.2867	32.5169	23.8505	9.24761	10.8592	14.5077
ENSMUSG00000032579	Hemk1	9	-	107327084	107338350	HemK methyltransferase family member 1 [Source:MGI Symbol;Acc:MGI:1916786]	protein_coding	2.77208	7.85332e-07	4.96438e-05	37.9164	36.1553	42.7979	10.6601	12.5895	18.8907
ENSMUSG00000032698	Lmo2	2	+	103957986	103981878	LIM domain only 2 [Source:MGI Symbol;Acc:MGI:102811]	protein_coding	14.9149	5.32185e-11	1.04041e-08	1.33508	1.00461	1.44246	0.09386	0.042936	0.088798
ENSMUSG00000032741	Tpcn1	5	-	120534153	120588673	two pore channel 1 [Source:MGI Symbol;Acc:MGI:2182472]	protein_coding	0.459593	0.00178625	0.0241993	5.45286	2.02416	4.13447	10.7483	9.50966	5.04205
ENSMUSG00000032883	Acsl3	1	+	78657825	78707743	acyl-CoA synthetase long-chain family member 3 [Source:MGI Symbol;Acc:MGI:1921455]	protein_coding	0.384374	8.36487e-05	0.00233754	2.90929	4.00536	2.42299	9.36903	9.77711	5.19499
ENSMUSG00000032899	Styk1	6	-	131299142	131353597	serine/threonine/tyrosine kinase 1 [Source:MGI Symbol;Acc:MGI:2141396]	protein_coding	5.72834	2.21042e-06	0.000123319	1.08751	0.681184	0.902584	0.078664	0.224633	0.138267
ENSMUSG00000032968	Inha	1	+	75507077	75510366	inhibin alpha [Source:MGI Symbol;Acc:MGI:96569]	protein_coding	4.1877	0.00307691	0.0357574	0.246434	0.605501	0.381155	0.067753	0.074346	0.12952
ENSMUSG00000033016	Nfatc1	18	-	80606205	80713071	nuclear factor of activated T cells, cytoplasmic, calcineurin dependent 1 [Source:MGI Symbol;Acc:MGI:102469]	protein_coding	0.498758	0.000705211	0.0119909	30.0704	16.6713	28.3448	46.492	39.975	64.1102
ENSMUSG00000033174	Mgll	6	+	88724412	88828360	monoglyceride lipase [Source:MGI Symbol;Acc:MGI:1346042]	protein_coding	4.48206	7.11345e-06	0.000329934	0.998239	0.857083	1.64609	0.324143	0.214979	0.218777
ENSMUSG00000033213	AA467197	2	+	122636986	122641191	expressed sequence AA467197 [Source:MGI Symbol;Acc:MGI:3034182]	protein_coding	7.41345	8.19629e-16	3.89373e-13	27.2127	35.4357	25.8749	3.41027	4.51702	3.98766
ENSMUSG00000033295	Ptprf	4	-	118208213	118291405	protein tyrosine phosphatase, receptor type, F [Source:MGI Symbol;Acc:MGI:102695]	protein_coding	0.33761	0.00218461	0.0281646	0.122697	0.133483	0.145201	0.335422	0.245562	0.666765
ENSMUSG00000033379	Atp6v0b	4	-	117884326	117887333	ATPase, H+ transporting, lysosomal V0 subunit B [Source:MGI Symbol;Acc:MGI:1890510]	protein_coding	2.05616	5.49286e-05	0.00169667	60.902	74.5171	76.7995	32.3067	32.7969	38.0919
ENSMUSG00000033436	Armcx2	X	-	134804145	134809221	armadillo repeat containing, X-linked 2 [Source:MGI Symbol;Acc:MGI:1914666]	protein_coding	0.285026	1.10698e-05	0.000474157	1.28892	1.17804	1.12295	3.02418	2.72775	6.91834
ENSMUSG00000033470	Cysltr2	14	-	73025603	73049114	cysteinyl leukotriene receptor 2 [Source:MGI Symbol;Acc:MGI:1917336]	protein_coding	5.83345	1.97145e-09	2.59717e-07	7.67673	8.86514	6.92433	1.00466	1.05761	1.93557
ENSMUSG00000033520	Idi2	13	+	8952863	8960945	isopentenyl-diphosphate delta isomerase 2 [Source:MGI Symbol;Acc:MGI:2444315]	protein_coding	9.29496	5.03898e-12	1.19691e-09	2.95547	1.76184	2.79926	0.321511	0.248877	0.211511
ENSMUSG00000033721	Vav3	3	+	109340653	109685698	vav 3 oncogene [Source:MGI Symbol;Acc:MGI:1888518]	protein_coding	0.42533	7.39311e-05	0.00213841	2.95661	2.05127	2.94868	7.29463	6.86871	4.58399
ENSMUSG00000033730	Egr3	14	+	70077203	70082614	early growth response 3 [Source:MGI Symbol;Acc:MGI:1306780]	protein_coding	0.391751	0.00179573	0.0242897	30.612	18.4909	30.2133	37.0459	36.9176	128.549
ENSMUSG00000033910	Gucy1a1	3	-	82092427	82145789	guanylate cyclase 1, soluble, alpha 1 [Source:MGI Symbol;Acc:MGI:1926562]	protein_coding	0.181081	8.31276e-09	9.51235e-07	1.27655	0.638385	1.05143	6.7163	7.31145	2.48933
ENSMUSG00000034173	Zbed5	5	+	129895723	129903623	zinc finger, BED type containing 5 [Source:MGI Symbol;Acc:MGI:1919220]	protein_coding	2.65	0.00123989	0.0185071	5.38663	2.49305	5.62369	2.06445	2.06586	0.946627
ENSMUSG00000034192	Lsm3	6	+	91515928	91522625	LSM3 homolog, U6 small nuclear RNA and mRNA degradation associated [Source:MGI Symbol;Acc:MGI:1914928]	protein_coding	2.14739	0.000229208	0.00500458	101.852	147.841	115.135	65.6996	70.052	34.1258
ENSMUSG00000034201	Gas2l1	11	-	5054132	5065327	growth arrest-specific 2 like 1 [Source:MGI Symbol;Acc:MGI:1926176]	protein_coding	6.30013	1.31246e-06	7.82335e-05	1.17447	1.4013	2.60105	0.227807	0.219332	0.349323
ENSMUSG00000034203	Chchd4	6	-	91462172	91473546	coiled-coil-helix-coiled-coil-helix domain containing 4 [Source:MGI Symbol;Acc:MGI:1919420]	protein_coding	3.57474	6.77558e-08	5.86855e-06	42.1772	38.4665	39.6641	14.0102	14.1942	5.429
ENSMUSG00000034266	Batf	12	+	85686669	85709087	basic leucine zipper transcription factor, ATF-like [Source:MGI Symbol;Acc:MGI:1859147]	protein_coding	2.86425	5.07543e-07	3.43785e-05	34.1611	42.8092	39.7341	15.6236	15.4635	9.63861
ENSMUSG00000034275	Igsf9b	9	+	27299204	27357546	immunoglobulin superfamily, member 9B [Source:MGI Symbol;Acc:MGI:2685354]	protein_coding	3.82357	5.93663e-05	0.00178814	0.169471	0.06286	0.2006	0.031477	0.033353	0.026243
ENSMUSG00000034311	Kif4	X	+	100625737	100727214	kinesin family member 4 [Source:MGI Symbol;Acc:MGI:108389]	protein_coding	0.424689	5.99597e-05	0.0017973	10.5882	9.75004	8.85971	18.7439	18.582	31.4661
ENSMUSG00000034457	Eda2r	X	-	97333840	97377216	ectodysplasin A2 receptor [Source:MGI Symbol;Acc:MGI:2442860]	protein_coding	10.8975	2.09839e-06	0.000118614	0.885061	0.244245	0.602998	0	0.097649	0.034068
ENSMUSG00000034522	Zfp395	14	+	65358389	65398930	zinc finger protein 395 [Source:MGI Symbol;Acc:MGI:2682318]	protein_coding	0.27994	0.000128435	0.0032319	3.49697	5.22041	3.97151	7.14755	8.46127	29.7956
ENSMUSG00000034612	Chst11	10	+	82985498	83195900	carbohydrate sulfotransferase 11 [Source:MGI Symbol;Acc:MGI:1927166]	protein_coding	3.009	3.75083e-07	2.62508e-05	9.34965	4.69142	8.44847	3.03135	2.52419	1.89851
ENSMUSG00000034614	Pik3ip1	11	+	3330401	3342971	phosphoinositide-3-kinase interacting protein 1 [Source:MGI Symbol;Acc:MGI:1917016]	protein_coding	0.457851	0.0012989	0.0191921	3.96771	2.49999	4.12733	7.88021	8.2664	7.0297
ENSMUSG00000034634	Ly6d	15	-	74762056	74763620	lymphocyte antigen 6 complex, locus D [Source:MGI Symbol;Acc:MGI:96881]	protein_coding	17.0859	1.84017e-05	0.000715838	0.73752	0.415819	2.13928	0	0.086362	0.078104
ENSMUSG00000034792	Gna15	10	-	81502306	81524225	guanine nucleotide binding protein, alpha 15 [Source:MGI Symbol;Acc:MGI:95770]	protein_coding	2.67173	0.000141437	0.00349183	3.07848	2.56353	2.92364	0.945208	1.54431	0.697744
ENSMUSG00000034892	Rps29	12	-	69157722	69159186	ribosomal protein S29 [Source:MGI Symbol;Acc:MGI:107681]	protein_coding	3.36853	2.27885e-07	1.68517e-05	722.816	1457.64	732.12	274.562	316.569	273.492
ENSMUSG00000034906	Ncaph	2	-	127103809	127133954	non-SMC condensin I complex, subunit H [Source:MGI Symbol;Acc:MGI:2444777]	protein_coding	0.476154	2.84553e-05	0.00102787	19.9586	14.8595	18.774	39.4085	33.7263	39.4503
ENSMUSG00000034932	Mrpl54	10	-	81264713	81266934	mitochondrial ribosomal protein L54 [Source:MGI Symbol;Acc:MGI:1913297]	protein_coding	2.12678	0.000783118	0.0129915	40.9907	83.3591	47.8767	26.8634	26.9519	27.1488
ENSMUSG00000035004	Igsf6	7	-	121064067	121074572	immunoglobulin superfamily, member 6 [Source:MGI Symbol;Acc:MGI:1891393]	protein_coding	7.43985	0.000453108	0.00846648	0.341572	0.051136	0.24975	0.015419	0.021467	0.0235
ENSMUSG00000035042	Ccl5	11	-	83525778	83530518	chemokine (C-C motif) ligand 5 [Source:MGI Symbol;Acc:MGI:98262]	protein_coding	2.60453	0.000835404	0.0136623	38.5812	15.8976	44.4749	10.6553	9.38388	17.9353
ENSMUSG00000035064	Eef2k	7	+	120842831	120907450	eukaryotic elongation factor-2 kinase [Source:MGI Symbol;Acc:MGI:1195261]	protein_coding	0.481839	0.000598461	0.0104945	2.95904	1.31665	2.38307	5.65853	5.09832	3.09488
ENSMUSG00000035148	Gpr33	12	-	52023003	52028063	G protein-coupled receptor 33 [Source:MGI Symbol;Acc:MGI:1277106]	protein_coding	61.4582	8.98019e-12	2.06736e-09	0.859724	0.439835	0.514187	0	0	0
ENSMUSG00000035164	Zc3h12c	9	-	52111344	52168572	zinc finger CCCH type containing 12C [Source:MGI Symbol;Acc:MGI:3026959]	protein_coding	4.20374	5.08302e-06	0.00025205	0.947396	0.565657	1.00174	0.111586	0.215445	0.248333
ENSMUSG00000035168	Tanc1	2	+	59612042	59846149	tetratricopeptide repeat, ankyrin repeat and coiled-coil containing 1 [Source:MGI Symbol;Acc:MGI:1914110]	protein_coding	0.453897	6.83992e-06	0.000322866	3.06268	1.99118	2.75231	5.81436	4.86598	6.55387
ENSMUSG00000035186	Ubd	17	+	37193892	37196095	ubiquitin D [Source:MGI Symbol;Acc:MGI:1344410]	protein_coding	9.72797	9.91531e-05	0.00264358	2.31123	0.175486	1.93164	0.130875	0.189103	0.107297
ENSMUSG00000035275	Raver2	4	+	101068983	101152370	ribonucleoprotein, PTB-binding 2 [Source:MGI Symbol;Acc:MGI:2443623]	protein_coding	0.0785423	5.38132e-13	1.62236e-10	0.090917	0.039729	0.071387	1.04113	0.832383	1.05073
ENSMUSG00000035299	Mid1	X	+	169685199	170005736	midline 1 [Source:MGI Symbol;Acc:MGI:1100537]	protein_coding	5.91097	5.91319e-05	0.00178615	5.39927	2.92739	7.76063	0.805218	1.61749	0.273967
ENSMUSG00000035376	Hacd2	16	+	35022428	35109177	3-hydroxyacyl-CoA dehydratase 2 [Source:MGI Symbol;Acc:MGI:1918007]	protein_coding	2.06292	0.000551391	0.00986776	7.57228	7.9384	6.95894	3.8231	4.35103	2.70253
ENSMUSG00000035443	Thyn1	9	+	26999710	27007336	thymocyte nuclear protein 1 [Source:MGI Symbol;Acc:MGI:1925112]	protein_coding	2.15672	5.8031e-05	0.00175968	112.698	122.309	104.774	53.3671	66.8515	37.3108
ENSMUSG00000035547	Capn5	7	-	98121559	98178274	calpain 5 [Source:MGI Symbol;Acc:MGI:1100859]	protein_coding	0.358181	0.000278395	0.00583475	0.220522	0.102723	0.289324	0.554747	0.695242	0.513991
ENSMUSG00000035557	Krt17	11	-	100256217	100261029	keratin 17 [Source:MGI Symbol;Acc:MGI:96691]	protein_coding	6.8084	0.00118388	0.0179148	0.423843	0.478973	0.448384	0	0.040046	0.132821
ENSMUSG00000035692	Isg15	4	-	156199424	156200818	ISG15 ubiquitin-like modifier [Source:MGI Symbol;Acc:MGI:1855694]	protein_coding	3.2796	4.35028e-05	0.00142676	12.5348	17.7232	11.4511	5.70633	4.28669	2.70387
ENSMUSG00000035696	Rnf38	4	-	44126210	44233789	ring finger protein 38 [Source:MGI Symbol;Acc:MGI:1920719]	protein_coding	0.48407	0.000217672	0.00481884	11.722	8.39183	11.0423	21.358	21.6008	21.4361
ENSMUSG00000036002	Fam214b	4	-	43032414	43046220	family with sequence similarity 214, member B [Source:MGI Symbol;Acc:MGI:2441854]	protein_coding	3.61055	7.81573e-05	0.00223999	2.60187	1.26282	3.20519	0.844634	0.539885	0.551907
ENSMUSG00000036006	Ripor2	13	+	24582189	24733816	RHO family interacting cell polarization regulator 2 [Source:MGI Symbol;Acc:MGI:2444879]	protein_coding	0.447787	5.14367e-05	0.00162248	9.5314	5.56582	10.043	21.5606	19.5553	15.0643
ENSMUSG00000036053	Fmnl2	2	+	52857860	53133804	formin-like 2 [Source:MGI Symbol;Acc:MGI:1918659]	protein_coding	7.50851	0.000867694	0.014038	0.541613	0.108733	0.618822	0	0.060955	0.082071
ENSMUSG00000036067	Slc2a6	2	-	27021363	27027998	solute carrier family 2 (facilitated glucose transporter), member 6 [Source:MGI Symbol;Acc:MGI:2443286]	protein_coding	6.13898	7.80753e-15	3.13843e-12	10.8683	7.4958	12.0803	1.82833	1.72927	1.37648
ENSMUSG00000036117	Il5	11	+	53720794	53725106	interleukin 5 [Source:MGI Symbol;Acc:MGI:96557]	protein_coding	4.97271	0.00196145	0.0259629	0.387387	0.276109	0.848662	0.043492	0.185675	0.050957
ENSMUSG00000036158	Prickle1	15	-	93499114	93595891	prickle planar cell polarity protein 1 [Source:MGI Symbol;Acc:MGI:1916034]	protein_coding	0.297578	6.85613e-05	0.00200156	0.485655	0.311097	0.396203	1.68227	1.42275	0.97468
ENSMUSG00000036172	Cd200r3	16	+	44943678	44981380	CD200 receptor 3 [Source:MGI Symbol;Acc:MGI:1921853]	protein_coding	44.5206	5.70539e-15	2.44805e-12	1.41495	0.742073	0.983021	0	0	0.041204
ENSMUSG00000036181	Hist1h1c	13	+	23738808	23740367	histone cluster 1, H1c [Source:MGI Symbol;Acc:MGI:1931526]	protein_coding	2.16529	0.00463549	0.047064	4.30983	4.14072	6.15991	1.51927	2.65541	2.55676
ENSMUSG00000036199	Ndufa13	8	-	69894180	69902558	NADH:ubiquinone oxidoreductase subunit A13 [Source:MGI Symbol;Acc:MGI:1914434]	protein_coding	2.34183	7.97386e-05	0.00226879	34.457	61.0517	35.6214	19.5219	21.4034	15.0523
ENSMUSG00000036273	Lrrk2	15	+	91673175	91816120	leucine-rich repeat kinase 2 [Source:MGI Symbol;Acc:MGI:1913975]	protein_coding	9.14246	2.66949e-06	0.000144045	0.423331	0.238859	0.459586	0.042582	0.053399	0
ENSMUSG00000036299	BC031181	18	+	75005868	75010152	cDNA sequence BC031181 [Source:MGI Symbol;Acc:MGI:3039614]	protein_coding	2.02077	0.000333924	0.00665175	61.7486	87.2685	61.0384	32.2142	40.5766	31.1425
ENSMUSG00000036305	Rpl39-ps	15	+	102635038	102635188	ribosomal protein L39, pseudogene [Source:MGI Symbol;Acc:MGI:3705781]	processed_pseudogene	2.69233	0.00346627	0.0386766	13.349	26.4529	14.1363	5.56257	6.89627	7.55629
ENSMUSG00000036372	Tmem258	19	+	10204014	10207824	transmembrane protein 258 [Source:MGI Symbol;Acc:MGI:1916288]	protein_coding	2.86961	4.03151e-05	0.00134759	51.0404	99.5499	51.7682	24.5184	30.7708	15.2091
ENSMUSG00000036446	Lum	10	+	97565128	97572703	lumican [Source:MGI Symbol;Acc:MGI:109347]	protein_coding	17.9187	3.05636e-08	2.87323e-06	0.205255	0.183646	0.118659	0	0	0
ENSMUSG00000036526	Card11	5	-	140872990	141000582	caspase recruitment domain family, member 11 [Source:MGI Symbol;Acc:MGI:1916978]	protein_coding	0.414881	3.63838e-06	0.00019013	5.44496	3.64829	6.17546	14.468	11.4465	10.9304
ENSMUSG00000036533	Cdc42ep3	17	-	79333727	79355091	CDC42 effector protein (Rho GTPase binding) 3 [Source:MGI Symbol;Acc:MGI:2384718]	protein_coding	4.42762	3.48871e-10	5.67833e-08	11.299	6.61002	9.44459	2.3874	1.91484	1.85248
ENSMUSG00000036594	H2-Aa	17	-	34282744	34287823	histocompatibility 2, class II antigen A, alpha [Source:MGI Symbol;Acc:MGI:95895]	protein_coding	7.74978	2.07067e-07	1.5458e-05	7.57967	2.91725	7.49141	0.752584	1.24195	0.300477
ENSMUSG00000036661	Dennd3	15	+	73512560	73572242	DENN/MADD domain containing 3 [Source:MGI Symbol;Acc:MGI:2146009]	protein_coding	2.80994	9.08488e-05	0.00248389	3.03842	1.86561	3.34227	0.764305	0.874735	1.27633
ENSMUSG00000036699	Zcchc12	X	+	36195904	36199158	zinc finger, CCHC domain containing 12 [Source:MGI Symbol;Acc:MGI:1919943]	protein_coding	0.124997	0.00094644	0.0149269	0	0	0.026853	0.190293	0.052935	0.181607
ENSMUSG00000036718	Micall2	5	-	139706696	139736336	MICAL-like 2 [Source:MGI Symbol;Acc:MGI:2444818]	protein_coding	4.47824	0.00034393	0.00678212	0.403765	0.280243	0.371608	0.040023	0.048855	0.123542
ENSMUSG00000036781	Rps27l	9	+	66946086	66949516	ribosomal protein S27-like [Source:MGI Symbol;Acc:MGI:1915191]	protein_coding	4.04003	2.48789e-08	2.42252e-06	399.019	513.391	477.043	124.22	166.12	53.5586
ENSMUSG00000036853	Mcoln3	3	+	146117450	146141806	mucolipin 3 [Source:MGI Symbol;Acc:MGI:1890500]	protein_coding	0.351194	0.00130643	0.019267	0.528009	0.33379	0.456616	0.921484	1.37548	1.51255
ENSMUSG00000036882	Arhgap33	7	-	30522226	30535060	Rho GTPase activating protein 33 [Source:MGI Symbol;Acc:MGI:2673998]	protein_coding	0.325739	0.000322254	0.00645685	0.639071	0.323685	1.21721	1.71318	2.43201	2.60927
ENSMUSG00000036918	Ttc7	17	+	87282886	87381769	tetratricopeptide repeat domain 7 [Source:MGI Symbol;Acc:MGI:1920999]	protein_coding	0.442512	0.000187086	0.00428794	10.0264	5.56766	9.50293	24.215	20.8746	11.663
ENSMUSG00000036944	Tmem71	15	-	66526212	66561103	transmembrane protein 71 [Source:MGI Symbol;Acc:MGI:2146049]	protein_coding	0.338279	0.00123835	0.0185067	3.34143	4.49865	3.2545	6.24272	5.69129	20.9218
ENSMUSG00000036977	Anapc10	8	+	79711820	79779059	anaphase promoting complex subunit 10 [Source:MGI Symbol;Acc:MGI:1916249]	protein_coding	2.16055	0.000217856	0.00481884	6.31103	9.13355	7.91705	3.75505	4.45109	2.59058
ENSMUSG00000037071	Scd1	19	-	44394455	44407879	stearoyl-Coenzyme A desaturase 1 [Source:MGI Symbol;Acc:MGI:98239]	protein_coding	0.21185	1.48919e-06	8.71122e-05	1.05545	2.56565	0.771564	6.34619	6.27047	8.22975
ENSMUSG00000037138	Aff3	1	-	38177326	38664955	AF4/FMR2 family, member 3 [Source:MGI Symbol;Acc:MGI:106927]	protein_coding	0.475559	0.000752551	0.0126344	9.57011	3.72951	9.28207	19.452	15.4115	12.6541
ENSMUSG00000037499	Nenf	1	-	191306789	191318194	neuron derived neurotrophic factor [Source:MGI Symbol;Acc:MGI:1913458]	protein_coding	2.44726	0.00237207	0.0300349	6.75966	9.00175	7.34981	3.3463	4.11212	1.96755
ENSMUSG00000037531	Mrpl47	3	-	32725397	32737605	mitochondrial ribosomal protein L47 [Source:MGI Symbol;Acc:MGI:1921850]	protein_coding	2.05935	0.000117532	0.00301563	20.4153	27.5337	21.6545	10.7469	12.9224	10.114
ENSMUSG00000037548	H2-DMb2	17	+	34143307	34151555	histocompatibility 2, class II, locus Mb2 [Source:MGI Symbol;Acc:MGI:95923]	protein_coding	3.32319	0.000237655	0.00516744	3.58937	1.57429	3.22506	0.703298	0.784817	1.01521
ENSMUSG00000037847	Nmrk1	19	+	18631950	18652428	nicotinamide riboside kinase 1 [Source:MGI Symbol;Acc:MGI:2147434]	protein_coding	2.30581	8.60751e-05	0.00239255	11.5979	11.4977	12.4935	4.91177	5.37	5.13576
ENSMUSG00000037849	Ifi206	1	-	173468485	173491041	interferon activated gene 206 [Source:MGI Symbol;Acc:MGI:3646410]	protein_coding	0.398833	0.00181975	0.024551	1.96309	0.812229	1.24867	4.55811	2.98054	2.59597
ENSMUSG00000037851	Iars	13	+	49682100	49734267	isoleucine-tRNA synthetase [Source:MGI Symbol;Acc:MGI:2145219]	protein_coding	0.497694	0.000760548	0.0126977	53.7542	44.9747	49.2668	88.3031	74.1391	134.951
ENSMUSG00000037855	Zfp365	10	-	67886103	67912662	zinc finger protein 365 [Source:MGI Symbol;Acc:MGI:2143676]	protein_coding	2.33047	0.00077439	0.0128876	7.86759	2.80599	6.2878	2.55788	2.53349	2.16959
ENSMUSG00000037902	Sirpa	2	+	129592835	129632228	signal-regulatory protein alpha [Source:MGI Symbol;Acc:MGI:108563]	protein_coding	28.3113	3.20457e-12	7.9743e-10	0.405994	0.115026	0.298318	0	0	0
ENSMUSG00000037922	Bank1	3	-	136053363	136326066	B cell scaffold protein with ankyrin repeats 1 [Source:MGI Symbol;Acc:MGI:2442120]	protein_coding	0.108988	0.000339738	0.00673335	0.145994	0.010162	0.111139	1.05464	1.42149	0.221643
ENSMUSG00000037926	Ssh2	11	+	77216287	77460220	slingshot protein phosphatase 2 [Source:MGI Symbol;Acc:MGI:2679255]	protein_coding	0.486054	5.12784e-05	0.00162075	10.2241	5.99007	8.83464	16.4166	16.7179	18.4323
ENSMUSG00000037977	6430571L13Rik	9	+	107340602	107352422	RIKEN cDNA 6430571L13 gene [Source:MGI Symbol;Acc:MGI:2445137]	protein_coding	4.33671	1.89344e-05	0.000732926	3.84388	2.56749	4.87599	0.43802	0.659043	1.4826
ENSMUSG00000038007	Acer2	4	+	86874396	86934822	alkaline ceramidase 2 [Source:MGI Symbol;Acc:MGI:1920932]	protein_coding	0.442274	0.00294192	0.0347555	0.910402	0.939822	1.20337	1.85491	1.96969	3.11754
ENSMUSG00000038058	Nod1	6	-	54923949	54972612	nucleotide-binding oligomerization domain containing 1 [Source:MGI Symbol;Acc:MGI:1341839]	protein_coding	0.343628	0.000351923	0.00691366	1.41123	0.464941	1.31635	3.58653	3.7485	2.0129
ENSMUSG00000038059	Smim3	18	-	60474191	60501987	small integral membrane protein 3 [Source:MGI Symbol;Acc:MGI:1917088]	protein_coding	4.06594	0.000405693	0.00772152	11.472	22.4141	10.2222	1.40789	1.47653	7.94121
ENSMUSG00000038065	Mturn	6	+	54681624	54703851	maturin, neural progenitor differentiation regulator homolog (Xenopus) [Source:MGI Symbol;Acc:MGI:1915485]	protein_coding	0.368411	0.000472836	0.008762	0.954119	0.68392	0.857282	1.88447	1.50903	3.43113
ENSMUSG00000038233	Fam198a	9	+	121950988	121980209	family with sequence similarity 198, member A [Source:MGI Symbol;Acc:MGI:3041196]	protein_coding	4.18303	4.70899e-05	0.00150873	1.39834	0.85438	1.27507	0.29478	0.14253	0.383219
ENSMUSG00000038256	Bcl9	3	-	97203662	97297917	B cell CLL/lymphoma 9 [Source:MGI Symbol;Acc:MGI:1924828]	protein_coding	0.404235	0.00068232	0.0116522	2.19407	2.48175	2.88006	4.04204	3.96798	10.726
ENSMUSG00000038400	Pmepa1	2	-	173224458	173276533	prostate transmembrane protein, androgen induced 1 [Source:MGI Symbol;Acc:MGI:1929600]	protein_coding	2.29182	0.000326213	0.00652301	5.57742	3.66577	7.237	2.48465	1.86011	2.82922
ENSMUSG00000038690	Atp5j2	5	-	145183698	145192062	ATP synthase, H+ transporting, mitochondrial F0 complex, subunit F2 [Source:MGI Symbol;Acc:MGI:1927558]	protein_coding	2.64373	5.38673e-05	0.00168223	132.275	227.364	158.169	67.8071	92.796	35.2412
ENSMUSG00000038717	Atp5l	9	-	44912557	44920742	ATP synthase, H+ transporting, mitochondrial F0 complex, subunit G [Source:MGI Symbol;Acc:MGI:1351597]	protein_coding	3.04097	5.10221e-06	0.00025205	259.793	512.751	294.738	120.531	142.83	87.5868
ENSMUSG00000038732	Mboat1	13	+	30136489	30246717	membrane bound O-acyltransferase domain containing 1 [Source:MGI Symbol;Acc:MGI:2387184]	protein_coding	0.452046	0.000613889	0.0107171	4.12481	2.84763	3.55677	9.48887	9.27485	4.56499
ENSMUSG00000038764	Ptpn3	4	-	57190841	57301837	protein tyrosine phosphatase, non-receptor type 3 [Source:MGI Symbol;Acc:MGI:105307]	protein_coding	2.24928	5.47263e-05	0.00169667	6.36212	4.01625	6.28494	2.56773	2.2333	2.59061
ENSMUSG00000038776	Ephx1	1	-	180976210	181020904	epoxide hydrolase 1, microsomal [Source:MGI Symbol;Acc:MGI:95405]	protein_coding	0.32569	0.000116493	0.00299879	13.144	13.6122	11.6147	24.3072	22.0932	71.476
ENSMUSG00000038803	Ost4	5	-	30905885	30907788	oligosaccharyltransferase complex subunit 4 (non-catalytic) [Source:MGI Symbol;Acc:MGI:1914945]	protein_coding	2.3488	2.0608e-05	0.000786064	94.7293	136.151	101.299	47.9688	60.402	33.0368
ENSMUSG00000038843	Gcnt1	19	-	17326141	17372844	glucosaminyl (N-acetyl) transferase 1, core 2 [Source:MGI Symbol;Acc:MGI:95676]	protein_coding	2.38527	0.00373886	0.0407042	0.879754	0.864632	0.43722	0.358564	0.289836	0.248792
ENSMUSG00000039007	Cpq	15	+	33083129	33594552	carboxypeptidase Q [Source:MGI Symbol;Acc:MGI:1889205]	protein_coding	0.248398	0.00122094	0.0183515	0.271774	0.039812	0.284901	0.811061	0.7323	0.948751
ENSMUSG00000039016	Timm8b	9	+	50603910	50605320	translocase of inner mitochondrial membrane 8B [Source:MGI Symbol;Acc:MGI:1353424]	protein_coding	2.523	8.27854e-06	0.000374013	77.8275	115.63	90.8608	36.516	47.6036	28.5527
ENSMUSG00000039043	Arpin	7	-	79925361	79935359	actin-related protein 2/3 complex inhibitor [Source:MGI Symbol;Acc:MGI:1917670]	protein_coding	12.2149	3.53527e-06	0.000186607	0.119505	0.058634	0.158309	0	0	0
ENSMUSG00000039046	Usp6nl	2	+	6322667	6446390	USP6 N-terminal like [Source:MGI Symbol;Acc:MGI:2138893]	protein_coding	0.470136	0.0005867	0.0103345	2.24067	1.72782	2.2652	3.84919	3.802	5.64195
ENSMUSG00000039114	Nrn1	13	-	36725361	36735131	neuritin 1 [Source:MGI Symbol;Acc:MGI:1915654]	protein_coding	0.273238	0.00169046	0.0233905	26.8488	76.0376	24.2716	75.2907	86.5369	303.627
ENSMUSG00000039131	Gipc2	3	-	152093533	152166230	GIPC PDZ domain containing family, member 2 [Source:MGI Symbol;Acc:MGI:1889209]	protein_coding	25.5943	9.13894e-06	0.000406866	0.097909	0.141609	0.498312	0	0	0
ENSMUSG00000039153	Runx2	17	-	44495987	44814797	runt related transcription factor 2 [Source:MGI Symbol;Acc:MGI:99829]	protein_coding	2.36032	0.000222852	0.00488622	9.49562	5.50652	8.54053	3.22617	2.05305	4.67784
ENSMUSG00000039156	Stim2	5	+	53998499	54121057	stromal interaction molecule 2 [Source:MGI Symbol;Acc:MGI:2151156]	protein_coding	0.459067	5.36761e-05	0.0016796	9.54254	7.85297	8.04042	17.4324	15.9061	22.1047
ENSMUSG00000039238	Zfp750	11	-	121510978	121519333	zinc finger protein 750 [Source:MGI Symbol;Acc:MGI:2442210]	protein_coding	4.13195	0.000134504	0.00335767	1.91831	0.629977	2.07881	0.379832	0.209209	0.508052
ENSMUSG00000039239	Tgfb2	1	-	186622792	186705989	transforming growth factor, beta 2 [Source:MGI Symbol;Acc:MGI:98726]	protein_coding	7.31837	0.000133609	0.00334065	0.252733	0.222592	0.293987	0.048944	0	0.030276
ENSMUSG00000039298	Cdk5rap2	4	-	70216856	70410443	CDK5 regulatory subunit associated protein 2 [Source:MGI Symbol;Acc:MGI:2384875]	protein_coding	0.433041	6.80752e-06	0.000322421	3.22777	2.21977	3.23716	6.16488	5.76089	8.16865
ENSMUSG00000039315	Clnk	5	-	38706462	38876812	cytokine-dependent hematopoietic cell linker [Source:MGI Symbol;Acc:MGI:1351468]	protein_coding	13.2806	9.31152e-06	0.000412363	0.114899	0.136617	0.116902	0	0	0
ENSMUSG00000039384	Dusp10	1	+	184013302	184075636	dual specificity phosphatase 10 [Source:MGI Symbol;Acc:MGI:1927070]	protein_coding	2.80617	1.47515e-05	0.000602239	16.7766	7.14624	14.6932	5.49461	4.19904	4.04815
ENSMUSG00000039395	Mreg	1	-	72159442	72212307	melanoregulin [Source:MGI Symbol;Acc:MGI:2151839]	protein_coding	3.58749	0.000490711	0.00903981	2.15	0.768204	2.37393	0.57987	0.284322	0.589332
ENSMUSG00000039431	Mtmr7	8	-	40551095	40634797	myotubularin related protein 7 [Source:MGI Symbol;Acc:MGI:1891693]	protein_coding	3.87878	1.35156e-05	0.000559693	1.96923	2.38876	2.78164	0.5888	0.356193	0.873433
ENSMUSG00000039450	Dcxr	11	-	120725399	120727281	dicarbonyl L-xylulose reductase [Source:MGI Symbol;Acc:MGI:1915130]	protein_coding	3.47137	1.62913e-05	0.000653195	7.95017	5.03526	6.85069	2.33847	1.7848	1.56957
ENSMUSG00000039452	Snx22	9	-	66065176	66069719	sorting nexin 22 [Source:MGI Symbol;Acc:MGI:2685966]	protein_coding	2.82851	0.00441231	0.045658	0.810907	0.906346	0.449054	0.355138	0.164404	0.226946
ENSMUSG00000039470	Zdhhc2	8	+	40423815	40510268	zinc finger, DHHC domain containing 2 [Source:MGI Symbol;Acc:MGI:1923452]	protein_coding	2.01532	0.000999812	0.0155961	6.18781	5.73379	6.57562	2.88049	3.73463	2.54807
ENSMUSG00000039521	Foxp3	X	+	7573644	7595245	forkhead box P3 [Source:MGI Symbol;Acc:MGI:1891436]	protein_coding	0.15347	1.3114e-06	7.82335e-05	0.099794	0.046821	0.114906	0.862729	0.42696	0.579845
ENSMUSG00000039676	Capsl	15	+	9436028	9466038	calcyphosine-like [Source:MGI Symbol;Acc:MGI:1922818]	protein_coding	4.19506	4.59324e-07	3.1308e-05	5.73448	6.41984	6.28716	1.48017	1.57373	1.31925
ENSMUSG00000039699	Batf2	19	+	6140983	6172476	basic leucine zipper transcription factor, ATF-like 2 [Source:MGI Symbol;Acc:MGI:1921731]	protein_coding	27.8848	2.32573e-06	0.000129292	0.12336	0.142099	0.541086	0	0	0
ENSMUSG00000039735	Fnbp1l	3	-	122538719	122619715	formin binding protein 1-like [Source:MGI Symbol;Acc:MGI:1925642]	protein_coding	3.21053	0.000752727	0.0126344	1.29504	0.696515	1.25097	0.228022	0.278547	0.482741
ENSMUSG00000039813	Tbc1d2	4	-	46604390	46650209	TBC1 domain family, member 2 [Source:MGI Symbol;Acc:MGI:2652885]	protein_coding	3.43811	0.000387155	0.00745629	0.783929	0.295205	0.892164	0.138753	0.206293	0.207046
ENSMUSG00000039852	Rere	4	+	150281646	150621966	arginine glutamic acid dipeptide (RE) repeats [Source:MGI Symbol;Acc:MGI:2683486]	protein_coding	0.293843	6.75371e-10	9.80352e-08	3.41379	2.08466	2.88101	9.1929	7.82901	11.567
ENSMUSG00000039959	Hip1	5	-	135406531	135545120	huntingtin interacting protein 1 [Source:MGI Symbol;Acc:MGI:1099804]	protein_coding	2.904	0.000121818	0.00310023	2.39194	1.22598	2.4683	0.822773	0.728591	0.524774
ENSMUSG00000039994	Timeless	10	+	128232065	128252941	timeless circadian clock 1 [Source:MGI Symbol;Acc:MGI:1321393]	protein_coding	0.456404	1.30933e-05	0.000548835	15.0822	10.1403	14.0786	31.9801	26.2947	27.8712
ENSMUSG00000039997	Ifi203	1	-	173920407	173942672	interferon activated gene 203 [Source:MGI Symbol;Acc:MGI:96428]	protein_coding	0.263525	1.1069e-11	2.41013e-09	11.2283	6.18613	7.66651	33.0605	34.4982	27.7
ENSMUSG00000040026	Saa3	7	-	46711998	46715700	serum amyloid A 3 [Source:MGI Symbol;Acc:MGI:98223]	protein_coding	26.3431	0.000148299	0.00359715	0.233415	0.193571	0.333306	0	0	0
ENSMUSG00000040046	Tph1	7	-	46644641	46672537	tryptophan hydroxylase 1 [Source:MGI Symbol;Acc:MGI:98796]	protein_coding	15.644	5.68245e-09	6.5988e-07	0.137477	0.193657	0.108186	0	0	0
ENSMUSG00000040195	Nemp1	10	+	127666901	127701049	nuclear envelope integral membrane protein 1 [Source:MGI Symbol;Acc:MGI:2446113]	protein_coding	0.46365	0.000318742	0.00641452	12.9211	12.104	14.6041	21.9785	21.1454	42.383
ENSMUSG00000040253	Gbp7	3	+	142530342	142550149	guanylate binding protein 7 [Source:MGI Symbol;Acc:MGI:2444421]	protein_coding	0.32647	2.46008e-08	2.41042e-06	8.44593	7.61627	7.16304	19.428	21.3926	30.3817
ENSMUSG00000040269	Mrps28	3	-	8802146	8923918	mitochondrial ribosomal protein S28 [Source:MGI Symbol;Acc:MGI:1913480]	protein_coding	2.03529	0.000984654	0.0153749	31.8484	52.713	32.3214	17.9178	22.1706	17.3243
ENSMUSG00000040276	Pacsin1	17	+	27655509	27711482	protein kinase C and casein kinase substrate in neurons 1 [Source:MGI Symbol;Acc:MGI:1345181]	protein_coding	0.429063	3.57969e-05	0.00121884	4.66088	2.31204	4.40654	9.9302	9.46347	7.16793
ENSMUSG00000040314	Ctsg	14	-	56099881	56102574	cathepsin G [Source:MGI Symbol;Acc:MGI:88563]	protein_coding	30.1503	3.49304e-08	3.24026e-06	2.17591	0.793234	1.48216	0	0.118632	0
ENSMUSG00000040328	Olfr56	11	+	48978889	49135387	olfactory receptor 56 [Source:MGI Symbol;Acc:MGI:1333785]	protein_coding	0.441673	0.00297322	0.0349147	2.11341	1.30075	2.232	4.57504	5.49687	2.74958
ENSMUSG00000040350	Trim7	11	+	48826140	48852209	tripartite motif-containing 7 [Source:MGI Symbol;Acc:MGI:2137353]	protein_coding	3.87464	0.000350413	0.00689263	0.817397	0.467369	1.49976	0.176282	0.184889	0.335226
ENSMUSG00000040363	Bcor	X	-	12036740	12160355	BCL6 interacting corepressor [Source:MGI Symbol;Acc:MGI:1918708]	protein_coding	0.486002	0.000459748	0.00858032	15.0916	9.31737	13.9076	22.8843	19.3708	36.617
ENSMUSG00000040413	Timd2	11	-	46668960	46707061	T cell immunoglobulin and mucin domain containing 2 [Source:MGI Symbol;Acc:MGI:2159681]	protein_coding	18.73	7.00346e-06	0.000327302	0.507969	0.453405	0.865579	0	0	0.069143
ENSMUSG00000040462	Os9	10	-	127095650	127121131	amplified in osteosarcoma [Source:MGI Symbol;Acc:MGI:1924301]	protein_coding	0.491434	0.000223901	0.00489565	18.8307	10.3875	15.6762	34.3336	29.95	27.1013
ENSMUSG00000040669	Phc1	6	-	122317731	122340561	polyhomeotic 1 [Source:MGI Symbol;Acc:MGI:103248]	protein_coding	0.44511	0.000469522	0.00873155	2.54	1.72794	2.55035	5.01094	4.23575	6.10891
ENSMUSG00000040675	Mthfd1l	10	+	3973118	4167081	methylenetetrahydrofolate dehydrogenase (NADP+ dependent) 1-like [Source:MGI Symbol;Acc:MGI:1924836]	protein_coding	0.460238	0.000158312	0.00378333	31.005	29.0646	26.267	57.0104	49.6311	80.985
ENSMUSG00000040710	St8sia4	1	-	95587682	95667571	ST8 alpha-N-acetyl-neuraminide alpha-2,8-sialyltransferase 4 [Source:MGI Symbol;Acc:MGI:106018]	protein_coding	0.386015	1.26034e-06	7.57028e-05	4.90432	4.24907	5.9908	12.2118	16.7122	10.3558
ENSMUSG00000040711	Sh3pxd2b	11	+	32347820	32428173	SH3 and PX domains 2B [Source:MGI Symbol;Acc:MGI:2442062]	protein_coding	4.80466	0.000756452	0.0126698	0.297842	0.051595	0.452326	0.036161	0.042934	0.064021
ENSMUSG00000040724	Kcna2	3	+	107101146	107115005	potassium voltage-gated channel, shaker-related subfamily, member 2 [Source:MGI Symbol;Acc:MGI:96659]	protein_coding	0.312914	0.00279332	0.033509	0.223507	0.045936	0.096343	0.386878	0.453168	0.394794
ENSMUSG00000040824	Snrpd2	7	+	19149722	19153542	small nuclear ribonucleoprotein D2 [Source:MGI Symbol;Acc:MGI:98345]	protein_coding	2.12589	0.00151933	0.0215358	50.1539	92.2236	53.5935	37.052	37.6782	17.4369
ENSMUSG00000040918	Slc19a2	1	+	164249046	164265385	solute carrier family 19 (thiamine transporter), member 2 [Source:MGI Symbol;Acc:MGI:1928761]	protein_coding	2.88771	1.99673e-05	0.000767223	27.2889	10.4644	27.2337	8.27441	7.81163	6.39906
ENSMUSG00000040938	Slc16a11	11	+	70212752	70216417	solute carrier family 16 (monocarboxylic acid transporters), member 11 [Source:MGI Symbol;Acc:MGI:2663709]	protein_coding	21.3763	1.09321e-05	0.00047083	0.389826	0.260924	0.669273	0	0.033155	0
ENSMUSG00000041046	Ramp3	11	+	6658521	6677475	receptor (calcitonin) activity modifying protein 3 [Source:MGI Symbol;Acc:MGI:1860292]	protein_coding	8.26736	0.000126534	0.00318919	11.6203	30.1144	12.391	0.454572	0.523541	5.54243
ENSMUSG00000041133	Smc1a	X	+	152016428	152062694	structural maintenance of chromosomes 1A [Source:MGI Symbol;Acc:MGI:1344345]	protein_coding	0.48818	1.27826e-05	0.000537245	43.1123	38.3678	36.3561	80.1697	79.8037	81.4364
ENSMUSG00000041272	Tox	4	-	6686353	6991557	thymocyte selection-associated high mobility group box [Source:MGI Symbol;Acc:MGI:2181659]	protein_coding	0.262716	4.29384e-09	5.09959e-07	2.56058	1.35031	2.70938	9.19091	8.60027	7.49239
ENSMUSG00000041324	Inhba	13	+	16011851	16031621	inhibin beta-A [Source:MGI Symbol;Acc:MGI:96570]	protein_coding	13.6426	0.00079737	0.0131478	1.98095	3.36111	3.39866	0.015639	0	0.597255
ENSMUSG00000041488	Stx3	19	-	11775118	11819403	syntaxin 3 [Source:MGI Symbol;Acc:MGI:103077]	protein_coding	3.74082	4.84872e-05	0.00154499	1.00113	0.916609	0.776066	0.268356	0.214133	0.215641
ENSMUSG00000041498	Kif14	1	+	136466343	136531511	kinesin family member 14 [Source:MGI Symbol;Acc:MGI:1098226]	protein_coding	0.403024	2.51823e-06	0.000138408	3.78378	2.0712	2.87112	8.4207	6.77535	6.49996
ENSMUSG00000041609	Bicdl1	5	-	115648175	115731621	BICD family like cargo adaptor 1 [Source:MGI Symbol;Acc:MGI:1922915]	protein_coding	0.497077	9.03447e-05	0.00247611	18.5064	12.1942	17.8081	32.4512	29.7377	35.4294
ENSMUSG00000041642	Kif21b	1	+	136131389	136177998	kinesin family member 21B [Source:MGI Symbol;Acc:MGI:109234]	protein_coding	0.446919	3.05398e-05	0.00108075	9.22788	4.63317	8.49961	17.1856	15.6099	17.2745
ENSMUSG00000041707	Tmem273	14	+	32785963	32817984	transmembrane protein 273 [Source:MGI Symbol;Acc:MGI:1916319]	protein_coding	8.43887	0.00426013	0.0446549	0.122435	0	0.100731	0	0	0
ENSMUSG00000041779	Tram2	1	-	20996299	21079229	translocating chain-associating membrane protein 2 [Source:MGI Symbol;Acc:MGI:1924817]	protein_coding	0.429013	0.00253367	0.0314244	1.04563	0.539746	0.847166	2.3337	2.22031	1.15601
ENSMUSG00000041782	Lad1	1	+	135818598	135833342	ladinin [Source:MGI Symbol;Acc:MGI:109343]	protein_coding	4.1996	1.43012e-09	1.91624e-07	50.834	20.8751	48.7021	12.6294	9.10238	6.91744
ENSMUSG00000041801	Phlda3	1	+	135766119	135769136	pleckstrin homology like domain, family A, member 3 [Source:MGI Symbol;Acc:MGI:1351485]	protein_coding	5.09188	9.30397e-15	3.55752e-12	43.7516	22.4646	43.5587	7.63001	6.84901	7.05568
ENSMUSG00000041827	Oasl1	5	+	114923240	114937915	2'-5' oligoadenylate synthetase-like 1 [Source:MGI Symbol;Acc:MGI:2180849]	protein_coding	5.95518	0.000174663	0.0040626	0.882307	0.291819	1.93821	0.154069	0.227338	0.116257
ENSMUSG00000041841	Rpl37	15	+	5116645	5119140	ribosomal protein L37 [Source:MGI Symbol;Acc:MGI:1914531]	protein_coding	2.23358	0.000547868	0.00981591	386.311	783.982	363.919	196.653	261.565	228.65
ENSMUSG00000041845	Rhod	19	-	4425459	4439432	ras homolog family member D [Source:MGI Symbol;Acc:MGI:108446]	protein_coding	4.28674	0.000863417	0.0139977	1.41914	1.26689	1.75455	0.107448	0.263024	0.642413
ENSMUSG00000041849	Card6	15	-	5095981	5108539	caspase recruitment domain family, member 6 [Source:MGI Symbol;Acc:MGI:3032959]	protein_coding	0.42165	0.000575194	0.0101546	2.17916	1.60855	1.66679	3.97143	3.45339	5.55242
ENSMUSG00000041959	S100a10	3	+	93555080	93564643	S100 calcium binding protein A10 (calpactin) [Source:MGI Symbol;Acc:MGI:1339468]	protein_coding	2.25191	1.11459e-05	0.000476113	440.42	503.561	447.207	198.855	247.704	171.206
ENSMUSG00000042129	Rassf4	6	-	116633008	116673952	Ras association (RalGDS/AF-6) domain family member 4 [Source:MGI Symbol;Acc:MGI:2386853]	protein_coding	5.05248	0.000150296	0.00362861	0.417762	0.076458	0.484942	0.038484	0.094086	0.037166
ENSMUSG00000042249	Grk3	5	-	112910482	113015791	G protein-coupled receptor kinase 3 [Source:MGI Symbol;Acc:MGI:87941]	protein_coding	41.8185	2.64923e-12	6.92201e-10	0.842976	0.092526	0.71552	0.010198	0	0
ENSMUSG00000042262	Ccr8	9	+	120092114	120094906	chemokine (C-C motif) receptor 8 [Source:MGI Symbol;Acc:MGI:1201402]	protein_coding	14.4145	3.52677e-12	8.50604e-10	4.61966	2.1881	5.65486	0.388915	0.268134	0.179624
ENSMUSG00000042312	S100a13	3	+	90514435	90524581	S100 calcium binding protein A13 [Source:MGI Symbol;Acc:MGI:109581]	protein_coding	2.25048	0.000184748	0.00427085	44.6345	63.8434	49.2247	26.1401	28.552	15.3663
ENSMUSG00000042385	Gzmk	13	-	113171608	113225908	granzyme K [Source:MGI Symbol;Acc:MGI:1298232]	protein_coding	18.0524	3.09228e-06	0.000164331	0.499171	1.51897	0.75526	0.080581	0	0.044711
ENSMUSG00000042489	Clspn	4	+	126556935	126593903	claspin [Source:MGI Symbol;Acc:MGI:2445153]	protein_coding	0.448137	2.28026e-05	0.000851135	13.7401	11.0712	10.7738	27.9208	24.2277	27.2952
ENSMUSG00000042524	Sun2	15	-	79724070	79742536	Sad1 and UNC84 domain containing 2 [Source:MGI Symbol;Acc:MGI:2443011]	protein_coding	0.450401	5.23678e-05	0.00164233	23.1445	11.5567	20.9291	44.6778	37.3807	41.491
ENSMUSG00000042541	Sem1	6	-	6557294	6578663	SEM1, 26S proteasome complex subunit [Source:MGI Symbol;Acc:MGI:109238]	protein_coding	2.5471	3.95661e-05	0.00132822	53.7341	107.828	57.936	25.8635	35.0457	25.2484
ENSMUSG00000042644	Itpr3	17	+	27057304	27122223	inositol 1,4,5-triphosphate receptor 3 [Source:MGI Symbol;Acc:MGI:96624]	protein_coding	0.376927	5.09906e-07	3.43785e-05	4.41872	2.26705	3.98809	10.0628	8.82305	9.48187
ENSMUSG00000042670	Immp1l	2	+	105904638	105965558	IMP1 inner mitochondrial membrane peptidase-like (S. cerevisiae) [Source:MGI Symbol;Acc:MGI:1913791]	protein_coding	2.02733	0.00052218	0.00951885	37.9611	42.4109	39.2264	19.6282	25.9107	13.4391
ENSMUSG00000042684	Npl	1	-	153503015	153550045	N-acetylneuraminate pyruvate lyase [Source:MGI Symbol;Acc:MGI:1921341]	protein_coding	6.3165	0.000194851	0.00443351	0.475822	1.00027	0.500286	0.032601	0.191863	0.063177
ENSMUSG00000042700	Sipa1l1	12	+	82169320	82451786	signal-induced proliferation-associated 1 like 1 [Source:MGI Symbol;Acc:MGI:2443679]	protein_coding	0.451581	2.41613e-06	0.000133372	8.14547	5.32015	7.77571	16.0837	12.5128	18.4776
ENSMUSG00000042745	Id1	2	+	152736251	152737410	inhibitor of DNA binding 1 [Source:MGI Symbol;Acc:MGI:96396]	protein_coding	5.93274	3.22178e-05	0.00112741	1.10982	2.27358	2.38349	0.231278	0.221564	0.49426
ENSMUSG00000042784	Muc1	3	+	89229057	89233381	mucin 1, transmembrane [Source:MGI Symbol;Acc:MGI:97231]	protein_coding	4.84691	0.00418192	0.0441481	0.22873	0.1699	0.221244	0	0.05493	0.04915
ENSMUSG00000042842	Serpinb6b	13	+	32965209	32979067	serine (or cysteine) peptidase inhibitor, clade B, member 6b [Source:MGI Symbol;Acc:MGI:894688]	protein_coding	5.39515	5.56031e-11	1.06304e-08	220.582	252.966	219.969	26.6462	32.9977	68.8763
ENSMUSG00000042978	Sbk1	7	+	126272619	126295016	SH3-binding kinase 1 [Source:MGI Symbol;Acc:MGI:2135937]	protein_coding	0.489706	0.00367237	0.0402319	3.32329	1.45032	3.41535	6.66561	6.156	3.93184
ENSMUSG00000043079	Synpo	18	-	60593973	60660142	synaptopodin [Source:MGI Symbol;Acc:MGI:1099446]	protein_coding	0.43381	9.62151e-05	0.00258282	2.53594	1.5228	2.86749	6.02811	5.27415	4.70294
ENSMUSG00000043099	Hic1	11	-	75164565	75169519	hypermethylated in cancer 1 [Source:MGI Symbol;Acc:MGI:1338010]	protein_coding	3.44848	1.89722e-06	0.00010855	3.25013	3.22526	4.69098	0.804132	1.18798	1.22464
ENSMUSG00000043154	Ppp2r3a	9	-	101105084	101251795	protein phosphatase 2, regulatory subunit B'', alpha [Source:MGI Symbol;Acc:MGI:2442104]	protein_coding	2.77247	0.000563265	0.0100117	3.00282	5.78404	3.38465	0.913526	0.957382	2.50005
ENSMUSG00000043391	2510009E07Rik	16	-	21649045	21694665	RIKEN cDNA 2510009E07 gene [Source:MGI Symbol;Acc:MGI:1919440]	protein_coding	0.220442	0.000283043	0.00590505	0.119812	0.035479	0.014523	0.230804	0.40337	0.24225
ENSMUSG00000043987	Cep164	9	-	45766946	45828691	centrosomal protein 164 [Source:MGI Symbol;Acc:MGI:2384878]	protein_coding	0.473659	0.000250381	0.00537299	2.9332	1.54438	3.14173	6.46999	5.3585	4.29091
ENSMUSG00000044033	Ccdc141	2	-	77009902	77170636	coiled-coil domain containing 141 [Source:MGI Symbol;Acc:MGI:1919735]	protein_coding	0.424109	0.00241389	0.0303712	1.06837	0.392867	1.07105	2.20971	2.86235	0.939515
ENSMUSG00000044080	S100a1	3	-	90511034	90514392	S100 calcium binding protein A1 [Source:MGI Symbol;Acc:MGI:1338917]	protein_coding	2.73162	0.00330739	0.0377365	4.61854	5.54567	5.73993	2.25647	2.76387	0.782882
ENSMUSG00000044155	Lsm8	6	+	18848579	18855751	LSM8 homolog, U6 small nuclear RNA associated [Source:MGI Symbol;Acc:MGI:1923772]	protein_coding	2.10395	0.000338645	0.00672018	84.8255	130.617	101.82	47.941	52.722	50.1147
ENSMUSG00000044258	Ctla2a	13	-	60934155	60936625	cytotoxic T lymphocyte-associated protein 2 alpha [Source:MGI Symbol;Acc:MGI:88554]	protein_coding	3.85851	1.89265e-08	1.95205e-06	40.9294	52.1152	46.2476	13.5928	16.5849	5.9001
ENSMUSG00000044303	Cdkn2a	4	-	89274471	89294653	cyclin dependent kinase inhibitor 2A [Source:MGI Symbol;Acc:MGI:104738]	protein_coding	22.4074	3.87187e-08	3.52903e-06	1.24147	0.830141	0.989132	0	0.055998	0.051936
ENSMUSG00000044309	Apol7c	15	-	77524852	77533316	apolipoprotein L 7c [Source:MGI Symbol;Acc:MGI:1920912]	protein_coding	42.9333	1.46975e-07	1.16961e-05	3.75416	0.414183	5.60727	0.032559	0.165833	0
ENSMUSG00000044317	Gpr4	7	+	19212538	19224174	G protein-coupled receptor 4 [Source:MGI Symbol;Acc:MGI:2441992]	protein_coding	11.952	0.000108044	0.00284674	0.310364	0.035189	0.212942	0.019238	0	0
ENSMUSG00000044456	Rin3	12	+	102283048	102390855	Ras and Rab interactor 3 [Source:MGI Symbol;Acc:MGI:2385708]	protein_coding	0.473175	8.95355e-05	0.00245823	4.88479	3.12965	4.89588	10.3497	8.78392	8.18424
ENSMUSG00000044471	Lncpint	6	-	31082565	31220488	long non-protein coding RNA, Trp53 induced transcript [Source:MGI Symbol;Acc:MGI:2673128]	lincRNA	4.04871	3.28694e-07	2.35294e-05	8.64375	4.97438	10.3431	1.69004	2.29525	1.91036
ENSMUSG00000044664	Prss42	9	+	110798166	110803754	protease, serine 42 [Source:MGI Symbol;Acc:MGI:2665280]	protein_coding	11.8638	0.00106932	0.0165322	0.140322	0	0.185591	0	0	0
ENSMUSG00000044734	Serpinb1a	13	-	32842092	32851185	serine (or cysteine) peptidase inhibitor, clade B, member 1a [Source:MGI Symbol;Acc:MGI:1913472]	protein_coding	13.1899	8.09637e-15	3.17317e-12	4.65184	2.78842	5.76285	0.172281	0.391562	0.409433
ENSMUSG00000044786	Zfp36	7	-	28376784	28380253	zinc finger protein 36 [Source:MGI Symbol;Acc:MGI:99180]	protein_coding	0.46651	0.00319938	0.036895	12.5551	7.6335	13.9246	16.2899	15.6751	41.1936
ENSMUSG00000044864	Ankrd50	3	-	38449259	38484844	ankyrin repeat domain 50 [Source:MGI Symbol;Acc:MGI:2139777]	protein_coding	0.477446	0.00149957	0.0214106	3.62566	3.06372	3.7554	5.35473	4.67948	11.875
ENSMUSG00000045010	Gm4779	X	-	101790053	101794423	predicted gene 4779 [Source:MGI Symbol;Acc:MGI:3646776]	protein_coding	0.0323155	2.07795e-06	0.000118029	0	0	0	0.461444	0.378336	0.058567
ENSMUSG00000045031	Cetn4	3	-	37307749	37312708	centrin 4 [Source:MGI Symbol;Acc:MGI:2677454]	protein_coding	3.4477	2.52462e-05	0.000926895	10.1081	15.6638	9.94142	3.32929	3.22557	3.78242
ENSMUSG00000045092	S1pr1	3	-	115710433	115715072	sphingosine-1-phosphate receptor 1 [Source:MGI Symbol;Acc:MGI:1096355]	protein_coding	0.442661	0.00224408	0.0287422	1.47203	0.961947	1.63513	3.33959	2.66599	3.22456
ENSMUSG00000045312	Lhfpl2	13	+	94057796	94195409	lipoma HMGIC fusion partner-like 2 [Source:MGI Symbol;Acc:MGI:2145236]	protein_coding	6.6401	6.46189e-06	0.000310746	0.575396	0.320786	0.805595	0.104586	0.024777	0.101443
ENSMUSG00000045502	Hcar2	5	-	123863570	123865499	hydroxycarboxylic acid receptor 2 [Source:MGI Symbol;Acc:MGI:1933383]	protein_coding	24.6649	3.47804e-07	2.45609e-05	0.373765	0.055895	0.280288	0	0	0
ENSMUSG00000045573	Penk	4	-	4133531	4138819	preproenkephalin [Source:MGI Symbol;Acc:MGI:104629]	protein_coding	17.5586	2.61787e-19	2.41413e-16	15.1763	6.58495	15.5745	0.860406	0.730927	0.506724
ENSMUSG00000045671	Spred2	11	+	19924375	20024026	sprouty-related, EVH1 domain containing 2 [Source:MGI Symbol;Acc:MGI:2150019]	protein_coding	0.453815	0.000670467	0.0114873	5.99136	5.49713	6.09965	9.88269	8.4316	20.478
ENSMUSG00000045827	Serpinb9	13	+	33003250	33017957	serine (or cysteine) peptidase inhibitor, clade B, member 9 [Source:MGI Symbol;Acc:MGI:106603]	protein_coding	7.55376	5.92093e-26	1.20979e-22	298.497	286.246	332.286	34.8968	42.494	43.9835
ENSMUSG00000045996	Polr2k	15	+	36174010	36177010	polymerase (RNA) II (DNA directed) polypeptide K [Source:MGI Symbol;Acc:MGI:102725]	protein_coding	2.50217	3.36599e-05	0.00116487	56.57	86.687	63.3975	28.1088	34.4087	20.0545
ENSMUSG00000046031	Calhm6	10	-	34126067	34127984	calcium homeostasis modulator family member 6 [Source:MGI Symbol;Acc:MGI:2443082]	protein_coding	0.290383	0.000405851	0.00772152	1.43472	1.65149	0.908518	6.38336	4.28867	3.15802
ENSMUSG00000046034	Otulin	15	-	27542635	27630693	OTU deubiquitinase with linear linkage specificity [Source:MGI Symbol;Acc:MGI:3577015]	protein_coding	2.04958	0.000153489	0.00368492	103.846	107.092	94.715	55.5915	58.0152	35.5074
ENSMUSG00000046085	4931422A03Rik	2	-	103966943	104028361	RIKEN cDNA 4931422A03 gene [Source:MGI Symbol;Acc:MGI:1918236]	protein_coding	17.8604	0.000144931	0.00353356	0.122887	0.29379	0.089136	0	0	0
ENSMUSG00000046186	Cd109	9	+	78615546	78716253	CD109 antigen [Source:MGI Symbol;Acc:MGI:2445221]	protein_coding	4.76182	0.00290271	0.034344	0.159804	0.16051	0.154382	0	0.020139	0.055849
ENSMUSG00000046207	Pik3r6	11	+	68503019	68552698	phosphoinositide-3-kinase regulatory subunit 5 [Source:MGI Symbol;Acc:MGI:2144613]	protein_coding	7.97511	8.68932e-05	0.00240676	0.115691	0.142569	0.283109	0.013606	0	0.028038
ENSMUSG00000046223	Plaur	7	+	24462484	24475968	plasminogen activator, urokinase receptor [Source:MGI Symbol;Acc:MGI:97612]	protein_coding	3.52528	1.3341e-05	0.000554767	8.06684	4.65859	7.50055	2.56074	1.90017	1.25501
ENSMUSG00000046229	Scand1	2	-	156311847	156312704	SCAN domain-containing 1 [Source:MGI Symbol;Acc:MGI:1343132]	protein_coding	2.29865	0.00029518	0.00606492	24.0556	46.8153	35.19	13.2884	15.8594	16.9757
ENSMUSG00000046314	Stxbp6	12	-	44852484	45074709	syntaxin binding protein 6 (amisyn) [Source:MGI Symbol;Acc:MGI:2384963]	protein_coding	0.17839	1.00065e-05	0.000437672	0.063562	0	0.107792	0.375915	0.350598	0.372214
ENSMUSG00000046329	Slc25a23	17	-	57043711	57059863	solute carrier family 25 (mitochondrial carrier; phosphate carrier), member 23 [Source:MGI Symbol;Acc:MGI:1914222]	protein_coding	0.435451	0.00106196	0.0164616	1.62561	0.881267	1.44245	3.73975	3.01135	2.3573
ENSMUSG00000046480	Scn4b	9	+	45138395	45154152	sodium channel, type IV, beta [Source:MGI Symbol;Acc:MGI:2687406]	protein_coding	9.68016	8.87125e-06	0.000396224	0.159306	0.063171	0.162773	0	0.012897	0
ENSMUSG00000046591	Ticrr	7	+	79660196	79698148	TOPBP1-interacting checkpoint and replication regulator [Source:MGI Symbol;Acc:MGI:1924261]	protein_coding	0.475911	0.000711864	0.0120517	7.96646	7.36175	8.01615	13.4418	11.6105	24.0327
ENSMUSG00000046761	Fam83h	15	-	76001093	76014336	family with sequence similarity 83, member H [Source:MGI Symbol;Acc:MGI:2145900]	protein_coding	2.69025	0.00176332	0.0240798	0.655174	0.433979	0.829939	0.23777	0.185789	0.270943
ENSMUSG00000046808	Atp10d	5	+	72203329	72298775	ATPase, class V, type 10D [Source:MGI Symbol;Acc:MGI:2450125]	polymorphic_pseudogene	0.444952	0.00283174	0.0337848	2.04799	1.21246	2.06272	2.45741	2.72329	6.82018
ENSMUSG00000046818	Ddit4l	3	+	137621612	137628333	DNA-damage-inducible transcript 4-like [Source:MGI Symbol;Acc:MGI:1920534]	protein_coding	5.88069	0.000277526	0.00582434	0.243304	0.23833	0.296738	0.022669	0.023605	0.061188
ENSMUSG00000046949	Nqo2	13	+	33964687	33988443	N-ribosyldihydronicotinamide quinone reductase 2 [Source:MGI Symbol;Acc:MGI:104513]	protein_coding	0.346593	0.000213669	0.00477845	1.22808	0.668627	0.842124	2.78296	2.93791	2.23785
ENSMUSG00000046982	Tshz1	18	-	84011627	84087706	teashirt zinc finger family member 1 [Source:MGI Symbol;Acc:MGI:1346031]	protein_coding	0.461798	0.000178	0.00413191	6.31021	4.93968	5.44691	11.2765	9.35902	15.5555
ENSMUSG00000047205	Dusp18	11	+	3895240	3901296	dual specificity phosphatase 18 [Source:MGI Symbol;Acc:MGI:1922469]	protein_coding	3.7352	0.0050072	0.0496508	0.345643	0.124292	0.128822	0.066125	0.013594	0.058614
ENSMUSG00000047361	Gm973	1	+	59516264	59636417	predicted gene 973 [Source:MGI Symbol;Acc:MGI:2685819]	protein_coding	0.163567	0.00154896	0.021857	0.009368	0	0.031291	0.132587	0.200476	0.068926
ENSMUSG00000047462	Gpr141b	13	-	19727426	19732951	G protein-coupled receptor 141B [Source:MGI Symbol;Acc:MGI:2441809]	lincRNA	5.9253	0.00209611	0.027384	0.116806	0.024031	0.108529	0.017148	0	0
ENSMUSG00000047496	Rnf152	1	-	105276914	105356710	ring finger protein 152 [Source:MGI Symbol;Acc:MGI:2443787]	protein_coding	5.41836	0.00177225	0.0241145	0.119925	0.164905	0.229639	0	0.013569	0.056917
ENSMUSG00000047632	Fgfbp3	19	-	36917550	36919615	fibroblast growth factor binding protein 3 [Source:MGI Symbol;Acc:MGI:1919764]	protein_coding	2.66249	0.00124719	0.0185329	3.00485	1.47896	2.59685	0.73316	0.982297	0.925223
ENSMUSG00000047721	Bola2	7	+	126695401	126699798	bolA-like 2 (E. coli) [Source:MGI Symbol;Acc:MGI:1913412]	protein_coding	2.23454	0.000342648	0.00677389	23.2127	38.4984	24.7557	14.0956	15.9143	8.66911
ENSMUSG00000047898	Ccr4	9	-	114490316	114504916	chemokine (C-C motif) receptor 4 [Source:MGI Symbol;Acc:MGI:107824]	protein_coding	2.38568	2.07628e-06	0.000118029	18.2494	17.6816	19.8715	7.50897	6.52895	9.33528
ENSMUSG00000048007	Timm8a1	X	-	134537256	134541865	translocase of inner mitochondrial membrane 8A1 [Source:MGI Symbol;Acc:MGI:1353433]	protein_coding	2.05924	0.000927817	0.0147221	50.3538	102.666	56.8471	33.6886	38.5985	29.6121
ENSMUSG00000048031	Fcrl5	3	+	87435773	87500678	Fc receptor-like 5 [Source:MGI Symbol;Acc:MGI:3053558]	protein_coding	7.77249	0.000902292	0.0144192	0.143473	0.204049	0.022466	0	0	0.021462
ENSMUSG00000048264	Dip2c	13	+	9276528	9668928	disco interacting protein 2 homolog C [Source:MGI Symbol;Acc:MGI:1920179]	protein_coding	0.337154	0.000232156	0.00506189	0.653788	0.562487	0.520181	1.67067	1.19627	2.34238
ENSMUSG00000048373	Fgfbp1	5	-	43978858	43981779	fibroblast growth factor binding protein 1 [Source:MGI Symbol;Acc:MGI:1096350]	protein_coding	9.58599	0.000383283	0.00741818	0.248354	0.175686	0.126986	0.030612	0	0
ENSMUSG00000048458	Inka2	3	+	105704599	105720842	inka box actin regulator 2 [Source:MGI Symbol;Acc:MGI:1923497]	protein_coding	2.83732	5.20755e-05	0.00163933	10.8526	3.56022	10.5585	2.85469	2.76302	3.16389
ENSMUSG00000048521	Cxcr6	9	+	123806475	123811760	chemokine (C-X-C motif) receptor 6 [Source:MGI Symbol;Acc:MGI:1934582]	protein_coding	2.22184	0.000112833	0.00293835	13.6862	13.8145	12.3955	5.07873	5.70273	7.15843
ENSMUSG00000048537	Phldb1	9	-	44686304	44735198	pleckstrin homology like domain, family B, member 1 [Source:MGI Symbol;Acc:MGI:2143230]	protein_coding	2.50404	0.00391489	0.0420368	1.95515	0.593216	2.14185	0.395484	0.48792	0.971636
ENSMUSG00000048787	Dcun1d3	7	-	119852796	119896298	DCN1, defective in cullin neddylation 1, domain containing 3 (S. cerevisiae) [Source:MGI Symbol;Acc:MGI:2679003]	protein_coding	2.18105	0.000146415	0.0035642	7.11765	7.17024	8.25178	3.39937	3.28153	3.63716
ENSMUSG00000048826	Dact2	17	-	14195052	14204304	dishevelled-binding antagonist of beta-catenin 2 [Source:MGI Symbol;Acc:MGI:1920347]	protein_coding	12.5119	6.15333e-08	5.35921e-06	0.117646	0.081954	0.145757	0	0	0
ENSMUSG00000048895	Cdk5r1	11	+	80477023	80481184	cyclin-dependent kinase 5, regulatory subunit 1 (p35) [Source:MGI Symbol;Acc:MGI:101764]	protein_coding	2.3297	0.00456849	0.0466278	3.06882	1.3382	3.01165	0.707771	0.918571	1.54092
ENSMUSG00000048915	Efna5	17	-	62604184	62881317	ephrin A5 [Source:MGI Symbol;Acc:MGI:107444]	protein_coding	8.3243	0.000217472	0.00481884	0.178465	0.167056	0.122572	0	0	0.029836
ENSMUSG00000049037	Clec4a1	6	+	122921848	122934619	C-type lectin domain family 4, member a1 [Source:MGI Symbol;Acc:MGI:3036291]	protein_coding	21.0693	0.00027476	0.00577401	0.457676	0	0.144404	0	0	0
ENSMUSG00000049103	Ccr2	9	+	124101950	124113557	chemokine (C-C motif) receptor 2 [Source:MGI Symbol;Acc:MGI:106185]	protein_coding	3.14812	4.20258e-05	0.00139624	2.34542	1.36699	2.46837	0.646712	0.953266	0.342877
ENSMUSG00000049303	Syt12	19	-	4445908	4477447	synaptotagmin XII [Source:MGI Symbol;Acc:MGI:2159601]	protein_coding	16.7748	6.85811e-06	0.000322866	0.280246	0.159012	0.650947	0	0	0.036779
ENSMUSG00000049313	Sorl1	9	-	41964720	42124297	sortilin-related receptor, LDLR class A repeats-containing [Source:MGI Symbol;Acc:MGI:1202296]	protein_coding	0.45509	3.73387e-05	0.00126427	4.47666	2.19919	3.21633	8.77852	6.96458	6.02957
ENSMUSG00000049410	Zfp683	4	+	134053838	134058996	zinc finger protein 683 [Source:MGI Symbol;Acc:MGI:3650254]	protein_coding	4.72781	0.000292881	0.00604741	3.03072	2.41389	3.85557	0.833178	0.999841	0.11045
ENSMUSG00000049532	Sall2	14	-	52311172	52328762	spalt like transcription factor 2 [Source:MGI Symbol;Acc:MGI:1354373]	protein_coding	0.321593	1.38456e-05	0.000569704	1.47433	1.39645	1.29819	3.75453	3.0042	6.26807
ENSMUSG00000049550	Clip1	5	-	123577795	123684618	CAP-GLY domain containing linker protein 1 [Source:MGI Symbol;Acc:MGI:1928401]	protein_coding	0.475297	0.000151838	0.00365648	11.9907	6.89629	10.5561	25.2001	22.0697	14.71
ENSMUSG00000049760	2410015M20Rik	17	-	56607452	56609771	RIKEN cDNA 2410015M20 gene [Source:MGI Symbol;Acc:MGI:2442174]	protein_coding	2.25998	4.36054e-05	0.00142714	60.1927	88.9034	61.6916	31.6225	35.7961	25.8343
ENSMUSG00000049832	Rbx1-ps	17	-	35935624	35935950	ring-box 1, pseudogene [Source:MGI Symbol;Acc:MGI:3710517]	processed_pseudogene	37.592	0.000305939	0.00622883	0.42088	0.355804	0.321075	0	0	0
ENSMUSG00000049932	H2afx	9	+	44334694	44336077	H2A histone family, member X [Source:MGI Symbol;Acc:MGI:102688]	protein_coding	0.495395	0.000758156	0.0126712	39.7425	19.54	40.6596	82.457	61.8551	57.4608
ENSMUSG00000049950	Rpp38	2	-	3328949	3332643	ribonuclease P/MRP 38 subunit [Source:MGI Symbol;Acc:MGI:2443607]	protein_coding	2.18004	0.00321568	0.0370134	10.1439	16.6232	12.1667	6.12648	8.07466	3.64183
ENSMUSG00000050010	Shisa3	5	+	67607882	67623552	shisa family member 3 [Source:MGI Symbol;Acc:MGI:3041225]	protein_coding	7.36612	6.49981e-07	4.28645e-05	0.316506	0.106406	0.288407	0.017726	0.024286	0.028627
ENSMUSG00000050052	Tdrp	8	-	13952008	13975032	testis development related protein [Source:MGI Symbol;Acc:MGI:1919398]	protein_coding	0.346613	3.58408e-05	0.00121884	2.76009	2.36488	3.05009	6.52618	5.58116	11.5348
ENSMUSG00000050241	Klre1	6	+	129577905	129585827	killer cell lectin-like receptor family E member 1 [Source:MGI Symbol;Acc:MGI:2662547]	protein_coding	3.0125	0.000201459	0.00453124	2.70512	2.76243	3.42916	0.991589	1.11276	0.828873
ENSMUSG00000050315	Synpo2	3	-	123076519	123236149	synaptopodin 2 [Source:MGI Symbol;Acc:MGI:2153070]	protein_coding	29.262	1.35622e-10	2.44384e-08	0.83151	0.085106	1.16385	0.022204	0.010775	0.009144
ENSMUSG00000050335	Lgals3	14	+	47367751	47386160	lectin, galactose binding, soluble 3 [Source:MGI Symbol;Acc:MGI:96778]	protein_coding	14.6119	2.47717e-16	1.29449e-13	44.7047	99.4632	50.618	3.34408	2.59661	7.362
ENSMUSG00000050395	Tnfsf15	4	-	63727084	63745113	tumor necrosis factor (ligand) superfamily, member 15 [Source:MGI Symbol;Acc:MGI:2180140]	protein_coding	3.29263	0.00471189	0.0476569	0.297028	0.284554	0.292552	0.036738	0.06124	0.146615
ENSMUSG00000050511	Oprd1	4	-	132110726	132144486	opioid receptor, delta 1 [Source:MGI Symbol;Acc:MGI:97438]	protein_coding	4.48253	0.00208049	0.0272428	0.096149	0.101605	0.125891	0.032915	0.015979	0
ENSMUSG00000050600	Zfp831	2	+	174643534	174710832	zinc finger protein 831 [Source:MGI Symbol;Acc:MGI:3641861]	protein_coding	0.40088	0.000216622	0.00481884	1.37145	0.492254	0.948047	2.46072	2.055	2.54307
ENSMUSG00000050608	Minos1	4	-	139101814	139131113	mitochondrial inner membrane organizing system 1 [Source:MGI Symbol;Acc:MGI:1913628]	protein_coding	2.16295	0.000238205	0.00516899	36.1054	63.431	36.9738	22.371	23.0455	17.6803
ENSMUSG00000050621	Rps27rt	9	-	114982366	114982739	ribosomal protein S27, retrogene [Source:MGI Symbol;Acc:MGI:3704345]	protein_coding	2.5714	0.00266206	0.0324015	12.8604	27.7276	12.7978	5.73149	6.51184	8.49974
ENSMUSG00000050623	Catsperz	19	-	6922371	6925380	cation channel sperm associated auxiliary subunit zeta [Source:MGI Symbol;Acc:MGI:1914327]	protein_coding	7.83456	0.00145401	0.0209316	0.236721	0.44888	0.353488	0.106458	0	0
ENSMUSG00000050640	Tmem150c	5	-	100077872	100159808	transmembrane protein 150C [Source:MGI Symbol;Acc:MGI:3041258]	protein_coding	10.094	0.0029928	0.0350397	0.190166	0	0.260126	0	0	0.017582
ENSMUSG00000050732	Vamp8	6	-	72385223	72390703	vesicle-associated membrane protein 8 [Source:MGI Symbol;Acc:MGI:1336882]	protein_coding	2.43815	7.01093e-06	0.000327302	44.2472	48.8648	46.6474	16.1837	23.1583	17.9623
ENSMUSG00000050856	Atp5k	5	-	108433244	108434448	ATP synthase, H+ transporting, mitochondrial F1F0 complex, subunit E [Source:MGI Symbol;Acc:MGI:106636]	protein_coding	2.21806	0.00346515	0.0386766	35.1226	40.8374	34.1689	23.7654	17.7877	8.08145
ENSMUSG00000050919	Zfp366	13	+	99184823	99250656	zinc finger protein 366 [Source:MGI Symbol;Acc:MGI:2178429]	protein_coding	15.5808	8.86754e-07	5.48431e-05	0.199819	0.026368	0.335682	0.007987	0	0
ENSMUSG00000051111	Sv2c	13	-	95954594	96132577	synaptic vesicle glycoprotein 2c [Source:MGI Symbol;Acc:MGI:1922459]	protein_coding	5.36556	1.77608e-06	0.000102744	0.148928	0.200822	0.160079	0.019726	0.016803	0.034081
ENSMUSG00000051154	Commd3	2	+	18672384	18676231	COMM domain containing 3 [Source:MGI Symbol;Acc:MGI:88218]	protein_coding	2.3045	3.96115e-06	0.000203603	92.2792	107.299	102.372	37.537	50.4899	42.9826
ENSMUSG00000051314	Ffar2	7	-	30818348	30823775	free fatty acid receptor 2 [Source:MGI Symbol;Acc:MGI:2441731]	protein_coding	9.63322	6.76632e-05	0.00198272	0.065959	0.171743	0.13829	0.012145	0	0
ENSMUSG00000051319	Mtln	2	-	127791388	127792488	mitoregulin [Source:MGI Symbol;Acc:MGI:1915135]	protein_coding	2.89734	0.000201032	0.00452814	8.20546	14.1002	10.4798	2.86727	3.70476	4.72405
ENSMUSG00000051359	Ncald	15	-	37366175	37792570	neurocalcin delta [Source:MGI Symbol;Acc:MGI:1196326]	protein_coding	2.46863	0.00377899	0.0410082	1.09414	0.894925	0.90398	0.350363	0.356279	0.447433
ENSMUSG00000051439	Cd14	18	-	36725067	36726798	CD14 antigen [Source:MGI Symbol;Acc:MGI:88318]	protein_coding	12.4846	0.000267976	0.0056618	0.4317	0.140615	0.884555	0.044627	0	0.044469
ENSMUSG00000051671	Coa6	8	+	126422515	126425433	cytochrome c oxidase assembly factor 6 [Source:MGI Symbol;Acc:MGI:1915142]	protein_coding	2.24025	0.00176751	0.024083	19.4748	33.3532	26.2468	11.3692	17.0236	6.88784
ENSMUSG00000051727	Kctd14	7	+	97451323	97459557	potassium channel tetramerisation domain containing 14 [Source:MGI Symbol;Acc:MGI:1289222]	protein_coding	7.59444	1.79599e-05	0.000700652	0.505796	0.206903	0.49344	0.040744	0.068468	0.023557
ENSMUSG00000051736	Fam229b	10	-	39118804	39133914	family with sequence similarity 229, member B [Source:MGI Symbol;Acc:MGI:1913587]	protein_coding	4.00288	0.000262403	0.00557412	2.74028	2.92336	3.69414	0.603902	0.918728	0.792629
ENSMUSG00000051811	Cox6b2	7	-	4751792	4753094	cytochrome c oxidase subunit 6B2 [Source:MGI Symbol;Acc:MGI:3044182]	protein_coding	3.65173	0.00173491	0.023879	7.00811	1.9251	7.6395	1.23683	2.46563	0.814071
ENSMUSG00000051839	Gypa	8	+	80493781	80510542	glycophorin A [Source:MGI Symbol;Acc:MGI:95880]	protein_coding	8.53256	8.56366e-05	0.00238459	0.423152	0.243151	0.333441	0.050932	0	0.039752
ENSMUSG00000051934	Spats2	15	+	99125916	99213215	spermatogenesis associated, serine-rich 2 [Source:MGI Symbol;Acc:MGI:1919822]	protein_coding	2.33052	0.00267989	0.0325427	3.28751	5.00926	3.60631	1.29904	1.26762	2.5237
ENSMUSG00000052033	Pfdn4	2	+	170496428	170519123	prefoldin 4 [Source:MGI Symbol;Acc:MGI:1923512]	protein_coding	2.49006	1.35309e-05	0.000559693	56.2006	108.021	79.9022	31.0962	37.4719	29.4533
ENSMUSG00000052125	F730043M19Rik	12	-	33111711	33147597	RIKEN cDNA F730043M19 gene [Source:MGI Symbol;Acc:MGI:2443237]	bidirectional_promoter_lncRNA	2.89966	0.000217934	0.00481884	3.83694	5.31721	4.45671	1.03926	1.4219	2.21314
ENSMUSG00000052270	Fpr2	17	+	17887824	17893952	formyl peptide receptor 2 [Source:MGI Symbol;Acc:MGI:1278319]	protein_coding	131.932	9.00499e-08	7.5091e-06	2.38474	0.027148	1.51607	0	0	0
ENSMUSG00000052305	Hbb-bs	7	-	103826534	103828096	hemoglobin, beta adult s chain [Source:MGI Symbol;Acc:MGI:5474852]	protein_coding	36.4372	2.67636e-42	2.09786e-38	57.3905	73.908	68.2347	1.52456	2.47105	1.4513
ENSMUSG00000052336	Cx3cr1	9	-	119901616	120069879	chemokine (C-X3-C motif) receptor 1 [Source:MGI Symbol;Acc:MGI:1333815]	protein_coding	11.038	8.07857e-07	5.08625e-05	0.284329	0.138852	0.243452	0	0.014253	0.018859
ENSMUSG00000052534	Pbx1	1	-	168119364	168432270	pre B cell leukemia homeobox 1 [Source:MGI Symbol;Acc:MGI:97495]	protein_coding	11.5392	2.0138e-08	2.01085e-06	0.153164	0.073453	0.180498	0	0.007881	0
ENSMUSG00000052713	Zfp608	18	-	54888048	54992555	zinc finger protein 608 [Source:MGI Symbol;Acc:MGI:2442338]	protein_coding	0.251912	1.13552e-06	6.84675e-05	1.02001	1.38144	0.932366	3.47771	3.00465	6.84077
ENSMUSG00000052759	Gpr25	1	-	136259797	136260873	G protein-coupled receptor 25 [Source:MGI Symbol;Acc:MGI:2686146]	protein_coding	8.75663	0.00134644	0.0197642	0.220527	0.08835	0.30555	0.043593	0	0
ENSMUSG00000052962	Mrpl35	6	-	71812997	71826969	mitochondrial ribosomal protein L35 [Source:MGI Symbol;Acc:MGI:1913473]	protein_coding	2.15348	0.000186106	0.00427934	19.0284	30.1208	22.8459	11.2593	13.9712	8.18548
ENSMUSG00000053030	Spink2	5	-	77205107	77211471	serine peptidase inhibitor, Kazal type 2 [Source:MGI Symbol;Acc:MGI:1917232]	protein_coding	18.6595	0.000491942	0.00905185	0.175282	0.150788	0.203716	0	0	0
ENSMUSG00000053063	Clec12a	6	+	129342691	129365303	C-type lectin domain family 12, member a [Source:MGI Symbol;Acc:MGI:3040968]	protein_coding	5.78422	0.000223906	0.00489565	0.574927	0.192689	0.28877	0.026717	0.064117	0.066985
ENSMUSG00000053128	Rnf26	9	-	44095631	44113517	ring finger protein 26 [Source:MGI Symbol;Acc:MGI:2388131]	protein_coding	0.484466	0.000594992	0.0104453	7.03039	5.99485	11.8036	19.4057	17.4951	14.381
ENSMUSG00000053158	Fes	7	-	80377756	80387946	feline sarcoma oncogene [Source:MGI Symbol;Acc:MGI:95514]	protein_coding	2.65017	0.00421512	0.0442984	1.27387	1.83517	1.51084	0.53203	0.224752	0.967774
ENSMUSG00000053338	Tarm1	7	-	3486500	3502624	T cell-interacting, activating receptor on myeloid cells 1 [Source:MGI Symbol;Acc:MGI:2442280]	protein_coding	27.2567	8.19822e-07	5.13602e-05	0.18283	0.09264	0.512231	0	0	0
ENSMUSG00000053541	Gm4759	7	-	106417848	106424469	predicted gene 4759 [Source:MGI Symbol;Acc:MGI:3647753]	unprocessed_pseudogene	0.452579	0.00106265	0.0164616	5.17914	1.52646	3.94807	7.1222	9.4817	6.9723
ENSMUSG00000053580	Tanc2	11	+	105589986	105929304	tetratricopeptide repeat, ankyrin repeat and coiled-coil containing 2 [Source:MGI Symbol;Acc:MGI:2444121]	protein_coding	0.448411	0.00140634	0.020433	0.514109	0.612382	0.798357	1.09088	1.00844	2.23018
ENSMUSG00000053617	Sh3pxd2a	19	-	47260174	47464401	SH3 and PX domains 2A [Source:MGI Symbol;Acc:MGI:1298393]	protein_coding	0.489779	0.00297216	0.0349147	1.14464	0.693461	0.945638	2.01643	2.0401	1.65838
ENSMUSG00000053702	Nebl	2	-	17343909	17731464	nebulette [Source:MGI Symbol;Acc:MGI:1921353]	protein_coding	3.06507	0.000338633	0.00672018	0.884618	1.2139	1.22943	0.312546	0.451732	0.301276
ENSMUSG00000054091	1810037I17Rik	3	+	122924203	122926184	RIKEN cDNA 1810037I17 gene [Source:MGI Symbol;Acc:MGI:1914954]	protein_coding	2.25964	0.0016625	0.0230442	59.4367	157.687	66.6181	34.7831	36.0424	54.7271
ENSMUSG00000054203	Ifi205	1	-	174011998	174031810	interferon activated gene 205 [Source:MGI Symbol;Acc:MGI:101847]	protein_coding	31.826	2.72789e-05	0.000992885	0.786641	0.041455	0.721268	0	0.019625	0
ENSMUSG00000054364	Rhob	12	-	8497661	8500009	ras homolog family member B [Source:MGI Symbol;Acc:MGI:107949]	protein_coding	2.40906	0.00093098	0.0147424	4.56466	3.62913	4.42769	1.60886	1.26574	2.34703
ENSMUSG00000054428	Atpif1	4	-	132530555	132533659	ATPase inhibitory factor 1 [Source:MGI Symbol;Acc:MGI:1196457]	protein_coding	2.35955	0.000249312	0.00537299	86.5985	155.662	95.1793	52.1493	62.3916	28.452
ENSMUSG00000054469	Lclat1	17	+	73107985	73243368	lysocardiolipin acyltransferase 1 [Source:MGI Symbol;Acc:MGI:2684937]	protein_coding	0.484652	0.000139665	0.00345896	8.21681	5.2309	7.21911	12.6371	12.3154	17.722
ENSMUSG00000054612	Mgmt	7	+	136894614	137130266	O-6-methylguanine-DNA methyltransferase [Source:MGI Symbol;Acc:MGI:96977]	protein_coding	2.47545	0.00184958	0.0247827	1.83863	1.17991	2.19454	0.582716	0.891795	0.613524
ENSMUSG00000054659	Pm20d2	4	-	33174230	33189737	peptidase M20 domain containing 2 [Source:MGI Symbol;Acc:MGI:2685270]	protein_coding	15.9427	3.14598e-05	0.0011108	0.254026	0.055684	0.13857	0	0	0
ENSMUSG00000054716	Zfp771	7	+	127244274	127254803	zinc finger protein 771 [Source:MGI Symbol;Acc:MGI:2442050]	protein_coding	2.05345	0.00390457	0.0419548	8.55359	10.6889	13.0466	4.86626	6.00986	4.83284
ENSMUSG00000054892	Txk	5	-	72695978	72752777	TXK tyrosine kinase [Source:MGI Symbol;Acc:MGI:102960]	protein_coding	0.467433	0.000119103	0.00304597	6.08487	9.40486	6.89801	12.9421	13.8473	21.1399
ENSMUSG00000055044	Pdlim1	19	-	40221173	40271842	PDZ and LIM domain 1 (elfin) [Source:MGI Symbol;Acc:MGI:1860611]	protein_coding	0.450069	1.36193e-05	0.000561869	12.9802	12.2697	12.718	31.7122	26.6121	26.0726
ENSMUSG00000055148	Klf2	8	+	72319033	72321656	Kruppel-like factor 2 (lung) [Source:MGI Symbol;Acc:MGI:1342772]	protein_coding	0.256882	2.39774e-06	0.000132825	1.3257	0.852696	1.29253	4.01081	3.8224	5.76533
ENSMUSG00000055170	Ifng	10	+	118441046	118445892	interferon gamma [Source:MGI Symbol;Acc:MGI:107656]	protein_coding	10.1677	6.4508e-29	2.02258e-25	1133.3	1250.33	1090.6	95.4127	112.524	133.729
ENSMUSG00000055320	Tead1	7	+	112679318	112906807	TEA domain family member 1 [Source:MGI Symbol;Acc:MGI:101876]	protein_coding	0.233328	0.000297129	0.00609462	0.069513	0.026792	0.014953	0.141829	0.206209	0.227367
ENSMUSG00000055435	Maf	8	-	115682942	115707794	avian musculoaponeurotic fibrosarcoma oncogene homolog [Source:MGI Symbol;Acc:MGI:96909]	protein_coding	5.98221	1.36132e-06	8.05334e-05	0.623887	0.290238	0.680703	0.037613	0.109513	0.094484
ENSMUSG00000055632	Hmcn2	2	+	31314415	31460738	hemicentin 2 [Source:MGI Symbol;Acc:MGI:2677838]	protein_coding	6.89681	6.51728e-05	0.00193874	1.64318	0.177472	0.853464	0.045197	0.165831	0.151054
ENSMUSG00000055675	Kbtbd11	8	+	15011025	15033333	kelch repeat and BTB (POZ) domain containing 11 [Source:MGI Symbol;Acc:MGI:1922151]	protein_coding	0.446919	2.91531e-05	0.00104345	19.641	16.5754	18.8844	38.0127	33.4213	51.8935
ENSMUSG00000055865	Fam19a3	3	-	104767406	104781840	family with sequence similarity 19, member A3 [Source:MGI Symbol;Acc:MGI:3046463]	protein_coding	3.29098	0.00150094	0.0214107	1.46676	0.514926	1.77345	0.339238	0.51279	0.268127
ENSMUSG00000055912	Tmem150a	6	+	72355447	72359762	transmembrane protein 150A [Source:MGI Symbol;Acc:MGI:2385244]	protein_coding	4.04986	0.000948108	0.0149382	1.96128	0.467538	1.83809	0.341283	0.434886	0.254832
ENSMUSG00000056054	S100a8	3	+	90668978	90670035	S100 calcium binding protein A8 (calgranulin A) [Source:MGI Symbol;Acc:MGI:88244]	protein_coding	45.8053	9.16144e-06	0.000406866	0.311493	0.670041	0.362625	0	0	0
ENSMUSG00000056209	Npm3	19	-	45747734	45749591	nucleoplasmin 3 [Source:MGI Symbol;Acc:MGI:894653]	protein_coding	2.2309	0.000148457	0.00359715	123.505	176.237	148.756	73.7917	85.1716	42.0589
ENSMUSG00000056220	Pla2g4a	1	-	149829618	149961290	phospholipase A2, group IVA (cytosolic, calcium-dependent) [Source:MGI Symbol;Acc:MGI:1195256]	protein_coding	5.6274	2.76566e-05	0.00100132	0.497691	0.248995	0.764748	0.102939	0.059319	0.081658
ENSMUSG00000056394	Lig1	7	+	13277283	13311433	ligase I, DNA, ATP-dependent [Source:MGI Symbol;Acc:MGI:101789]	protein_coding	0.459678	2.18034e-05	0.000819692	37.2918	28.933	34.8227	85.3188	70.2988	64.24
ENSMUSG00000056399	Prss34	17	+	25298394	25300165	protease, serine 34 [Source:MGI Symbol;Acc:MGI:2681414]	protein_coding	184.499	7.78876e-16	3.81576e-13	3.33699	0.641261	1.52672	0	0	0
ENSMUSG00000056602	Fry	5	+	150118645	150497753	FRY microtubule binding protein [Source:MGI Symbol;Acc:MGI:2443895]	protein_coding	0.390802	0.000383078	0.00741818	0.229649	0.364445	0.188566	0.900957	0.572724	0.575787
ENSMUSG00000056718	Gm13199	2	-	5862080	5862934	predicted gene 13199 [Source:MGI Symbol;Acc:MGI:3649231]	protein_coding	2.83087	0.00248878	0.0310513	3.11458	1.8635	3.82198	0.885934	1.02996	1.17331
ENSMUSG00000056880	Gadl1	9	+	115909455	116076176	glutamate decarboxylase-like 1 [Source:MGI Symbol;Acc:MGI:1920998]	protein_coding	2.47999	0.00438592	0.0454749	1.86842	3.10931	1.75835	0.789096	1.24848	0.660693
ENSMUSG00000056888	Glipr1	10	-	111985448	112002631	GLI pathogenesis-related 1 (glioma) [Source:MGI Symbol;Acc:MGI:1920940]	protein_coding	3.54795	6.3183e-12	1.47839e-09	96.2435	77.3893	99.2668	21.1153	25.2271	30.5536
ENSMUSG00000057058	Skap1	11	+	96464593	96759130	src family associated phosphoprotein 1 [Source:MGI Symbol;Acc:MGI:1925723]	protein_coding	0.450518	3.01791e-05	0.00107283	31.3003	27.4026	26.5249	70.3875	62.7177	56.1086
ENSMUSG00000057135	Scimp	11	-	70790932	70812586	SLP adaptor and CSK interacting membrane protein [Source:MGI Symbol;Acc:MGI:3610314]	protein_coding	12.8503	0.000400077	0.00763947	0.381676	0.534932	0.132628	0	0	0.053985
ENSMUSG00000057278	Snrpg	6	+	86371304	86379328	small nuclear ribonucleoprotein polypeptide G [Source:MGI Symbol;Acc:MGI:1915261]	protein_coding	2.74888	5.11271e-06	0.00025205	76.588	134.037	82.5175	40.3876	41.5804	24.6536
ENSMUSG00000057322	Rpl38	11	+	114668524	114672331	ribosomal protein L38 [Source:MGI Symbol;Acc:MGI:1914921]	protein_coding	2.92219	6.72543e-06	0.00032001	383.011	919.738	482.505	193.323	212.283	205.304
ENSMUSG00000057359	Gm17494	3	-	122255958	122293720	predicted gene, 17494 [Source:MGI Symbol;Acc:MGI:4937128]	processed_transcript	3.68983	1.69478e-07	1.3153e-05	1.55178	2.66175	1.91826	0.61292	0.71113	0.315888
ENSMUSG00000057506	Bloc1s2	19	-	44139246	44146446	biogenesis of lysosomal organelles complex-1, subunit 2 [Source:MGI Symbol;Acc:MGI:1920939]	protein_coding	2.4251	4.10509e-07	2.84759e-05	118.075	106.163	119.884	43.3845	46.3535	52.1446
ENSMUSG00000058427	Cxcl2	5	+	90903871	90905938	chemokine (C-X-C motif) ligand 2 [Source:MGI Symbol;Acc:MGI:1340094]	protein_coding	57.6459	4.81007e-06	0.00024061	0.385459	0.305147	3.6003	0.044956	0	0
ENSMUSG00000058454	Dhcr7	7	+	143823145	143848410	7-dehydrocholesterol reductase [Source:MGI Symbol;Acc:MGI:1298378]	protein_coding	0.399619	3.99374e-05	0.00133782	6.94167	6.00503	7.44361	22.0749	18.2345	10.76
ENSMUSG00000058546	Rpl23a	11	-	78180932	78183584	ribosomal protein L23A [Source:MGI Symbol;Acc:MGI:3040672]	protein_coding	2.19322	0.000235618	0.00513026	3324.69	6291.17	4026.47	1957.9	2377.74	1884.57
ENSMUSG00000058600	Rpl30	15	-	34440505	34443640	ribosomal protein L30 [Source:MGI Symbol;Acc:MGI:98037]	protein_coding	2.82363	6.39975e-06	0.000309657	730.384	1677.77	899.478	345.089	430.588	395.713
ENSMUSG00000058626	Capn11	17	-	45630204	45659325	calpain 11 [Source:MGI Symbol;Acc:MGI:1352490]	protein_coding	0.0366927	1.94803e-10	3.43139e-08	0	0	0	0.239964	0.201194	0.346444
ENSMUSG00000058756	Thra	11	+	98740638	98769006	thyroid hormone receptor alpha [Source:MGI Symbol;Acc:MGI:98742]	protein_coding	0.366633	0.00300214	0.0351228	1.23011	1.61308	1.89526	2.71304	2.84671	7.4163
ENSMUSG00000058818	Pirb	7	-	3711409	3720391	paired Ig-like receptor B [Source:MGI Symbol;Acc:MGI:894311]	protein_coding	16.3996	1.01833e-05	0.000443454	0.715177	0.047504	0.295857	0.025958	0.010418	0
ENSMUSG00000058838	Rps27a-ps2	9	+	83409660	83410126	ribosomal protein S27A, pseudogene 2 [Source:MGI Symbol;Acc:MGI:3643614]	processed_pseudogene	2.18531	0.00337179	0.0381934	20.9131	45.0994	25.3641	12.1307	17.6989	11.9682
ENSMUSG00000059256	Gzmd	14	-	56129556	56132608	granzyme D [Source:MGI Symbol;Acc:MGI:109255]	protein_coding	22.3154	0.000710801	0.0120467	0	0.381962	0.2575	0	0	0
ENSMUSG00000059278	Naa38	11	+	69395487	69396680	N(alpha)-acetyltransferase 38, NatC auxiliary subunit [Source:MGI Symbol;Acc:MGI:1925554]	protein_coding	2.15494	0.00238669	0.0301257	23.1132	37.2925	22.2582	11.6509	17.851	8.84214
ENSMUSG00000059336	Slc14a1	18	-	78100091	78142119	solute carrier family 14 (urea transporter), member 1 [Source:MGI Symbol;Acc:MGI:1351654]	protein_coding	0.408558	9.50206e-05	0.00256419	4.57025	1.68171	4.0663	9.25278	8.53282	7.51315
ENSMUSG00000059498	Fcgr3	1	-	171051174	171064935	Fc receptor, IgG, low affinity III [Source:MGI Symbol;Acc:MGI:95500]	protein_coding	9.71072	7.56573e-06	0.000345829	1.00291	0.504899	0.492149	0	0.088088	0.090955
ENSMUSG00000059534	Uqcr10	11	-	4701973	4704342	ubiquinol-cytochrome c reductase, complex III subunit X [Source:MGI Symbol;Acc:MGI:1913402]	protein_coding	2.7968	2.25641e-05	0.000844242	171.959	354.842	186.88	88.3378	109.185	57.6353
ENSMUSG00000059743	Fdps	3	-	89093588	89101959	farnesyl diphosphate synthetase [Source:MGI Symbol;Acc:MGI:104888]	protein_coding	0.478675	0.00118038	0.0179137	44.3932	61.9371	39.1196	106.88	90.4392	106.573
ENSMUSG00000059791	Nrm	17	+	35861318	35865402	nurim (nuclear envelope membrane protein) [Source:MGI Symbol;Acc:MGI:2146855]	protein_coding	0.462022	0.000493825	0.00907583	6.5037	5.21875	7.17299	15.5201	13.0046	12.4075
ENSMUSG00000059895	Ptp4a3	15	+	73723145	73758766	protein tyrosine phosphatase 4a3 [Source:MGI Symbol;Acc:MGI:1277098]	protein_coding	2.17554	0.000436744	0.0081998	53.7221	26.4458	59.5811	28.7718	24.6218	10.8268
ENSMUSG00000059901	Adamts14	10	-	61197112	61273438	a disintegrin-like and metallopeptidase (reprolysin type) with thrombospondin type 1 motif, 14 [Source:MGI Symbol;Acc:MGI:2179942]	protein_coding	4.30496	1.05258e-05	0.000455837	0.390175	0.540809	0.43414	0.09696	0.080462	0.116652
ENSMUSG00000060143	Gm10076	14	+	105681828	105682211	predicted gene 10076 [Source:MGI Symbol;Acc:MGI:3704451]	lincRNA	2.11172	0.00216904	0.0280907	36.7515	69.5244	41.2856	24.8252	26.7438	18.2926
ENSMUSG00000060429	Sntb1	15	-	55636388	55906949	syntrophin, basic 1 [Source:MGI Symbol;Acc:MGI:101781]	protein_coding	0.181498	3.17181e-08	2.95979e-06	1.20586	0.252072	0.785017	4.79385	4.49223	3.20716
ENSMUSG00000060470	Adgrg3	8	+	95017692	95045250	adhesion G protein-coupled receptor G3 [Source:MGI Symbol;Acc:MGI:1859670]	protein_coding	4.40131	0.000568544	0.0100623	0.734727	0.565846	0.564625	0.057575	0.227273	0.115751
ENSMUSG00000060586	H2-Eb1	17	+	34305867	34316674	histocompatibility 2, class II antigen E beta [Source:MGI Symbol;Acc:MGI:95901]	protein_coding	8.84753	5.37559e-11	1.04041e-08	3.76068	1.87509	4.10874	0.389559	0.370308	0.314906
ENSMUSG00000060636	Rpl35a	16	+	33056453	33060189	ribosomal protein L35A [Source:MGI Symbol;Acc:MGI:1928894]	protein_coding	2.90416	7.07933e-06	0.000329325	859.907	1980.83	954.164	378.478	469.252	458.962
ENSMUSG00000060938	Rpl26	11	+	68901583	68906989	ribosomal protein L26 [Source:MGI Symbol;Acc:MGI:106022]	protein_coding	2.01341	0.000708092	0.0120268	1703.1	3090.94	2169.19	996.019	1326.47	1135.92
ENSMUSG00000061143	Maml3	3	-	51685907	52105076	mastermind like transcriptional coactivator 3 [Source:MGI Symbol;Acc:MGI:2389461]	protein_coding	0.290909	0.000143349	0.00351137	0.168982	0.065557	0.133526	0.526121	0.535789	0.27644
ENSMUSG00000061186	Sfmbt2	2	+	10370510	10595253	Scm-like with four mbt domains 2 [Source:MGI Symbol;Acc:MGI:2447794]	protein_coding	0.31034	6.85027e-07	4.44989e-05	0.865425	0.493955	0.681715	2.02068	2.3098	2.31316
ENSMUSG00000061533	Cep128	12	-	90998492	91384409	centrosomal protein 128 [Source:MGI Symbol;Acc:MGI:1922466]	protein_coding	0.461382	2.35664e-05	0.000875474	3.1182	2.83584	3.69805	7.14658	7.1297	6.6787
ENSMUSG00000061607	Mdc1	17	+	35841515	35859670	mediator of DNA damage checkpoint 1 [Source:MGI Symbol;Acc:MGI:3525201]	protein_coding	0.438821	1.41482e-05	0.000580631	7.29507	4.24435	6.61744	14.6947	11.6307	15.0894
ENSMUSG00000061787	Rps17	7	-	81342732	81345254	ribosomal protein S17 [Source:MGI Symbol;Acc:MGI:1309526]	protein_coding	2.39496	4.46462e-05	0.00144911	1318.77	2491.04	1680.88	668.777	886.964	736.84
ENSMUSG00000061988	Rpl10a-ps2	13	-	8940336	8940977	ribosomal protein L10A, pseudogene 2 [Source:MGI Symbol;Acc:MGI:3646227]	processed_pseudogene	41.2859	7.7289e-11	1.45983e-08	3.01277	1.13319	2.89112	0.095766	0	0.045408
ENSMUSG00000062127	Cttnbp2nl	3	-	105001915	105053146	CTTNBP2 N-terminal like [Source:MGI Symbol;Acc:MGI:1933137]	protein_coding	4.80889	0.000755018	0.0126593	0.289654	0.089047	0.270478	0.064955	0.011779	0.0345
ENSMUSG00000062345	Serpinb2	1	+	107511423	107535478	serine (or cysteine) peptidase inhibitor, clade B, member 2 [Source:MGI Symbol;Acc:MGI:97609]	protein_coding	62.996	1.60478e-12	4.33762e-10	0.573478	0.391042	0.895359	0	0	0
ENSMUSG00000062488	Ifit3b	19	+	34607970	34613401	interferon-induced protein with tetratricopeptide repeats 3B [Source:MGI Symbol;Acc:MGI:3698419]	protein_coding	0.210163	0.0015218	0.0215513	0.124269	0.030424	0.077244	0.410808	0.60634	0.199204
ENSMUSG00000062524	Ncr1	7	+	4337724	4345164	natural cytotoxicity triggering receptor 1 [Source:MGI Symbol;Acc:MGI:1336212]	protein_coding	15.3015	0.000109842	0.00288441	0.671743	0.228525	0.115678	0	0.038356	0
ENSMUSG00000062593	Gm49339	10	+	51480612	51496613	predicted gene, 49339 [Source:MGI Symbol;Acc:MGI:6121530]	protein_coding	6.02274	0.00370896	0.040463	3.27534	13.3679	8.15099	0.657627	0.069444	3.36468
ENSMUSG00000062604	Srpk2	5	-	23503264	23684617	serine/arginine-rich protein specific kinase 2 [Source:MGI Symbol;Acc:MGI:1201408]	protein_coding	0.499141	6.57981e-05	0.00194626	7.7537	6.31525	7.95621	12.1972	13.211	18.748
ENSMUSG00000062981	Mrpl42	10	-	95480805	95501940	mitochondrial ribosomal protein L42 [Source:MGI Symbol;Acc:MGI:1333774]	protein_coding	2.01037	0.00318654	0.036786	89.8279	121.594	109.636	61.0645	77.8991	20.7221
ENSMUSG00000062997	Rpl35	2	-	39001580	39005624	ribosomal protein L35 [Source:MGI Symbol;Acc:MGI:1913739]	protein_coding	2.32033	0.000163878	0.00387498	866.452	1735.91	995.549	470.192	602.736	477.657
ENSMUSG00000063021	Hist1h2ak	13	-	21753435	21753827	histone cluster 1, H2ak [Source:MGI Symbol;Acc:MGI:2448297]	protein_coding	0.326727	0.00496789	0.0492921	1.81541	4.23231	3.28913	6.43147	6.75498	15.4523
ENSMUSG00000063286	Gm8995	7	-	106504239	106511671	predicted gene 8995 [Source:MGI Symbol;Acc:MGI:3644223]	transcribed_unprocessed_pseudogene	0.476551	0.000166798	0.00393154	46.7621	26.3207	44.1694	68.6877	94.0512	83.3376
ENSMUSG00000063430	Wscd2	5	+	113490333	113589725	WSC domain containing 2 [Source:MGI Symbol;Acc:MGI:2445030]	protein_coding	0.391165	0.0025133	0.031221	0.40488	0.249079	0.520462	0.836127	0.936135	1.2768
ENSMUSG00000063450	Syne2	12	+	75818134	76110926	spectrin repeat containing, nuclear envelope 2 [Source:MGI Symbol;Acc:MGI:2449316]	protein_coding	0.33618	1.77284e-05	0.000694821	0.486758	0.334783	0.37928	0.980537	0.815915	1.83474
ENSMUSG00000063455	D630045J12Rik	6	-	38123174	38254009	RIKEN cDNA D630045J12 gene [Source:MGI Symbol;Acc:MGI:2669829]	protein_coding	3.4246	0.000655845	0.0112986	1.07419	0.706239	0.937253	0.230031	0.338557	0.203748
ENSMUSG00000063506	Arhgap22	14	+	33214026	33369934	Rho GTPase activating protein 22 [Source:MGI Symbol;Acc:MGI:2443418]	protein_coding	15.7922	0.00062621	0.0109079	0.549553	0.056151	0.942525	0	0	0.069937
ENSMUSG00000063646	Jakmip1	5	+	37028335	37150607	janus kinase and microtubule interacting protein 1 [Source:MGI Symbol;Acc:MGI:1923321]	protein_coding	0.299165	2.65218e-06	0.000143869	3.84457	2.09508	3.08658	10.2932	9.55276	10.3957
ENSMUSG00000063652	Slc22a21	11	-	53949965	53980332	solute carrier family 22 (organic cation transporter), member 21 [Source:MGI Symbol;Acc:MGI:1929481]	protein_coding	3.11752	0.00443193	0.0457476	0.312933	0.824759	0.529089	0.115176	0.131585	0.267512
ENSMUSG00000063694	Cycs	6	-	50562563	50566538	cytochrome c, somatic [Source:MGI Symbol;Acc:MGI:88578]	protein_coding	2.11189	0.000362238	0.00708964	127.069	194.057	140.271	73.0253	92.5691	52.866
ENSMUSG00000063787	Chchd1	14	+	20703006	20704425	coiled-coil-helix-coiled-coil-helix domain containing 1 [Source:MGI Symbol;Acc:MGI:1913371]	protein_coding	2.68295	2.52502e-06	0.000138408	103.437	177.786	132.263	51.3663	62.4467	40.2843
ENSMUSG00000063870	Chd4	6	+	125095981	125130591	chromodomain helicase DNA binding protein 4 [Source:MGI Symbol;Acc:MGI:1344380]	protein_coding	0.484319	0.000115119	0.00298301	91.345	45.6544	77.6479	162.045	127.538	153.643
ENSMUSG00000064065	Ipcef1	10	-	6885796	7052478	interaction protein for cytohesin exchange factors 1 [Source:MGI Symbol;Acc:MGI:2444159]	protein_coding	0.44248	2.59821e-05	0.000951687	39.1006	23.3448	32.8523	63.4876	67.6382	84.2839
ENSMUSG00000064147	Rab44	17	+	29114145	29148980	RAB44, member RAS oncogene family [Source:MGI Symbol;Acc:MGI:3045302]	protein_coding	28.0851	4.20303e-07	2.87733e-05	0.457345	0.056143	0.73868	0	0.015653	0
ENSMUSG00000064210	Ano6	15	+	95790843	95974751	anoctamin 6 [Source:MGI Symbol;Acc:MGI:2145890]	protein_coding	0.479352	0.000105026	0.00277655	8.28693	5.75693	10.1732	16.0694	14.3687	20.1149
ENSMUSG00000064358	mt-Co3	MT	+	8607	9390	mitochondrially encoded cytochrome c oxidase III [Source:MGI Symbol;Acc:MGI:102502]	protein_coding	2.36028	0.000196234	0.00445618	28.1285	58.9403	39.9805	14.5923	20.716	18.5025
ENSMUSG00000064360	mt-Nd3	MT	+	9459	9806	mitochondrially encoded NADH dehydrogenase 3 [Source:MGI Symbol;Acc:MGI:102499]	protein_coding	16.2112	9.00252e-20	8.82078e-17	27.9999	41.032	38.4911	2.47468	2.09255	2.03727
ENSMUSG00000064373	Selenop	15	+	3268547	3280508	selenoprotein P [Source:MGI Symbol;Acc:MGI:894288]	protein_coding	0.290519	4.49149e-08	4.00074e-06	2.98321	2.31925	3.18987	9.46009	9.39734	10.4474
ENSMUSG00000066090	Insl5	4	-	103017872	103026842	insulin-like 5 [Source:MGI Symbol;Acc:MGI:1346085]	protein_coding	20.9166	4.24425e-05	0.00140078	0.733631	2.10189	0.563623	0	0	0.133944
ENSMUSG00000066306	Numa1	7	+	101934111	102014964	nuclear mitotic apparatus protein 1 [Source:MGI Symbol;Acc:MGI:2443665]	protein_coding	0.433652	1.68123e-05	0.000667686	21.5369	12.5673	18.1091	48.0282	37.4559	34.9589
ENSMUSG00000066613	Zfp932	5	+	109996521	110010411	zinc finger protein 932 [Source:MGI Symbol;Acc:MGI:1916754]	protein_coding	2.2895	5.76035e-05	0.00175361	19.1434	20.8344	25.411	8.25582	12.6277	7.65986
ENSMUSG00000066621	Tecpr1	5	-	144194442	144223615	tectonin beta-propeller repeat containing 1 [Source:MGI Symbol;Acc:MGI:1917631]	protein_coding	0.478796	6.69948e-05	0.00196681	9.83823	4.05633	9.57521	16.4672	16.679	15.9048
ENSMUSG00000066682	Pilrb2	5	-	137865827	137871815	paired immunoglobin-like type 2 receptor beta 2 [Source:MGI Symbol;Acc:MGI:2450535]	protein_coding	36.3311	3.35083e-07	2.38658e-05	0.268572	0.330818	0.460544	0	0	0
ENSMUSG00000066684	Pilrb1	5	-	137852147	137858106	paired immunoglobin-like type 2 receptor beta 1 [Source:MGI Symbol;Acc:MGI:2450532]	protein_coding	5.9584	5.72938e-05	0.00175361	1.14763	1.18312	1.52952	0.262752	0.137907	0.222246
ENSMUSG00000067149	Jchain	5	-	88519809	88527891	immunoglobulin joining chain [Source:MGI Symbol;Acc:MGI:96493]	protein_coding	22.8111	1.87351e-09	2.48907e-07	2.80948	2.0975	5.24894	0.280774	0.085948	0.049811
ENSMUSG00000067206	Lrrc66	5	-	73606642	73632526	leucine rich repeat containing 66 [Source:MGI Symbol;Acc:MGI:2387634]	protein_coding	0.0715384	2.13498e-08	2.11836e-06	0	0	0	0.125976	0.155511	0.107868
ENSMUSG00000067235	H2-Q10	17	+	35470089	35474563	histocompatibility 2, Q region locus 10 [Source:MGI Symbol;Acc:MGI:95929]	protein_coding	5.89367	0.000186866	0.00428794	1.8329	6.31563	2.21398	0.110727	0.201736	1.42087
ENSMUSG00000067288	Rps28	17	-	33819027	33824562	ribosomal protein S28 [Source:MGI Symbol;Acc:MGI:1859516]	protein_coding	2.62184	1.68231e-05	0.000667686	366.347	698.531	327.63	165.726	177.01	188.365
ENSMUSG00000067847	Romo1	2	+	156144039	156145797	reactive oxygen species modulator 1 [Source:MGI Symbol;Acc:MGI:1914317]	protein_coding	2.79442	1.94894e-05	0.000750701	32.952	59.5669	35.5821	17.5195	14.4307	13.8723
ENSMUSG00000067870	Rpl31-ps8	15	-	90764279	90764656	ribosomal protein L31, pseudogene 8 [Source:MGI Symbol;Acc:MGI:3647726]	processed_pseudogene	2.29058	0.00342812	0.0385252	17.5193	33.4852	18.9389	8.11354	11.4212	10.9836
ENSMUSG00000068015	Lrch1	14	-	74754675	74947876	leucine-rich repeats and calponin homology (CH) domain containing 1 [Source:MGI Symbol;Acc:MGI:2443390]	protein_coding	0.448041	0.000289763	0.0059929	7.93767	5.47246	7.33357	10.592	11.6171	24.1265
ENSMUSG00000068220	Lgals1	15	+	78926725	78930465	lectin, galactose binding, soluble 1 [Source:MGI Symbol;Acc:MGI:96777]	protein_coding	3.12084	3.83579e-06	0.000198461	267.982	554.029	322.583	120.915	165.336	80.4872
ENSMUSG00000068240	Gm11808	4	-	3973092	3973595	predicted gene 11808 [Source:MGI Symbol;Acc:MGI:3649356]	protein_coding	2.73295	0.00442106	0.0456882	2.75209	3.21021	2.92883	0.805115	1.45166	0.97751
ENSMUSG00000068391	Chrac1	15	+	73090392	73097554	chromatin accessibility complex 1 [Source:MGI Symbol;Acc:MGI:2135796]	protein_coding	2.10557	0.000872482	0.014078	37.1022	60.6447	41.6136	19.4707	23.7427	22.9575
ENSMUSG00000068407	Rnase12	14	-	51056698	51057661	ribonuclease, RNase A family, 12 (non-active) [Source:MGI Symbol;Acc:MGI:3528588]	protein_coding	19.4335	0.00471751	0.0476677	0.430314	0.122691	0	0	0	0
ENSMUSG00000068523	Gng5	3	+	146499807	146505572	guanine nucleotide binding protein (G protein), gamma 5 [Source:MGI Symbol;Acc:MGI:109164]	protein_coding	2.23888	0.000186165	0.00427934	65.1134	121.74	79.8257	35.2297	38.5553	45.3112
ENSMUSG00000068566	Myadm	7	+	3289080	3300442	myeloid-associated differentiation marker [Source:MGI Symbol;Acc:MGI:1355332]	protein_coding	6.72072	0.00134999	0.0197977	1.12201	0.048197	0.690237	0.092525	0.097678	0.061083
ENSMUSG00000068744	Psrc1	3	+	108383839	108388231	proline/serine-rich coiled-coil 1 [Source:MGI Symbol;Acc:MGI:1913099]	protein_coding	3.90697	9.42639e-08	7.81892e-06	101.449	33.7027	114.557	22.0815	25.5598	16.25
ENSMUSG00000069206	Zfp874a	13	-	67424549	67451624	zinc finger protein 874a [Source:MGI Symbol;Acc:MGI:3040703]	protein_coding	2.08484	0.000498885	0.00914739	13.8653	9.36967	12.2574	4.06907	5.77665	7.16267
ENSMUSG00000069306	Hist1h4m	13	+	21811746	21812147	histone cluster 1, H4m [Source:MGI Symbol;Acc:MGI:2448441]	protein_coding	302.161	1.7647e-14	6.43378e-12	2.6886	3.73698	2.60924	0	0	0
ENSMUSG00000069516	Lyz2	10	-	117277331	117282321	lysozyme 2 [Source:MGI Symbol;Acc:MGI:96897]	protein_coding	17.9696	8.33581e-05	0.00233358	1.38957	0.20104	0.490652	0.087491	0	0
ENSMUSG00000069662	Marcks	10	-	37133375	37138920	myristoylated alanine rich protein kinase C substrate [Source:MGI Symbol;Acc:MGI:96907]	protein_coding	12.0228	5.50484e-14	1.83616e-11	6.92874	2.62285	7.29535	0.32138	0.327511	0.724858
ENSMUSG00000069729	Arid1b	17	+	4994332	5347656	AT rich interactive domain 1B (SWI-like) [Source:MGI Symbol;Acc:MGI:1926129]	protein_coding	0.476716	2.73523e-05	0.000992885	4.76266	2.90998	4.36667	8.91148	7.01431	9.36181
ENSMUSG00000069744	Psmb3	11	+	97703399	97713500	proteasome (prosome, macropain) subunit, beta type 3 [Source:MGI Symbol;Acc:MGI:1347014]	protein_coding	2.55793	3.35659e-05	0.00116487	296.079	484.139	349.381	153.396	193.838	94.3547
ENSMUSG00000069874	Irgm2	11	+	58199618	58222782	immunity-related GTPase family M member 2 [Source:MGI Symbol;Acc:MGI:1926262]	protein_coding	0.484011	0.00042415	0.00800167	15.2851	8.0214	13.9812	30.1311	27.5714	19.3684
ENSMUSG00000069892	9930111J21Rik2	11	-	49015874	49051242	RIKEN cDNA 9930111J21 gene 2 [Source:MGI Symbol;Acc:MGI:3711310]	protein_coding	0.238499	4.03882e-10	6.39561e-08	0.991793	0.650752	1.06789	3.38566	3.90261	4.17205
ENSMUSG00000069893	9930111J21Rik1	11	-	48946150	48979398	RIKEN cDNA 9930111J21 gene 1 [Source:MGI Symbol;Acc:MGI:3041173]	protein_coding	0.413667	0.00168913	0.0233905	1.3644	0.565283	1.02433	2.479	2.69222	2.01235
ENSMUSG00000069917	Hba-a2	11	+	32296489	32297298	hemoglobin alpha, adult chain 2 [Source:MGI Symbol;Acc:MGI:96016]	protein_coding	62.6779	1.22548e-07	9.85227e-06	0.64632	0.481919	0.722098	0	0	0
ENSMUSG00000069919	Hba-a1	11	+	32283511	32284465	hemoglobin alpha, adult chain 1 [Source:MGI Symbol;Acc:MGI:96015]	protein_coding	9.84881	3.9445e-14	1.37418e-11	10.4381	9.95669	10.4118	0.878196	1.16711	1.05569
ENSMUSG00000070287	Slc35g2	9	-	100552188	100571090	solute carrier family 35, member G2 [Source:MGI Symbol;Acc:MGI:2685365]	protein_coding	15.1472	1.00226e-05	0.000437672	0.22042	0.083408	0.120588	0	0	0
ENSMUSG00000070390	Nlrp1b	11	-	71153102	71230733	NLR family, pyrin domain containing 1B [Source:MGI Symbol;Acc:MGI:3582959]	protein_coding	0.0841279	5.10952e-07	3.43785e-05	0	0	0	0.128087	0.172638	0.025875
ENSMUSG00000070394	Tmem256	11	+	69838514	69839618	transmembrane protein 256 [Source:MGI Symbol;Acc:MGI:1916436]	protein_coding	3.07255	5.09689e-05	0.00161518	28.4694	46.5599	26.9904	11.2527	14.6107	7.31991
ENSMUSG00000070407	Hs3st3b1	11	-	63885792	63922290	heparan sulfate (glucosamine) 3-O-sulfotransferase 3B1 [Source:MGI Symbol;Acc:MGI:1333853]	protein_coding	0.386865	0.00326347	0.0373714	3.05502	4.02225	3.29188	5.01125	4.75472	17.0846
ENSMUSG00000070493	Chchd2	5	-	129881156	129887470	coiled-coil-helix-coiled-coil-helix domain containing 2 [Source:MGI Symbol;Acc:MGI:1261428]	protein_coding	2.31669	8.23712e-05	0.00232162	343.369	553.914	412.59	198.573	229.855	136.963
ENSMUSG00000070604	Vsig10l	7	+	43463151	43472019	V-set and immunoglobulin domain containing 10 like [Source:MGI Symbol;Acc:MGI:1922940]	protein_coding	3.48125	0.00196249	0.0259629	0.320234	0.152698	0.197129	0.042313	0.058291	0.070491
ENSMUSG00000071014	Ndufb6	4	-	40270591	40279421	NADH:ubiquinone oxidoreductase subunit B6 [Source:MGI Symbol;Acc:MGI:2684983]	protein_coding	2.11055	0.000422875	0.00798725	65.6437	95.7215	66.021	46.4143	35.7552	25.5525
ENSMUSG00000071054	Safb	17	+	56584825	56606294	scaffold attachment factor B [Source:MGI Symbol;Acc:MGI:2146974]	protein_coding	0.495482	0.000125958	0.00317977	33.6604	19.2929	30.6568	54.3131	49.6228	64.8395
ENSMUSG00000071369	Map3k5	10	+	19934472	20142753	mitogen-activated protein kinase kinase kinase 5 [Source:MGI Symbol;Acc:MGI:1346876]	protein_coding	0.481786	0.000169368	0.00396889	5.20385	3.43649	5.42479	10.8796	10.5041	7.84227
ENSMUSG00000071415	Rpl23	11	-	97777527	97782437	ribosomal protein L23 [Source:MGI Symbol;Acc:MGI:1929455]	protein_coding	2.41335	4.31823e-05	0.00141922	1122.17	1971.07	1150.41	527.894	662.739	567.759
ENSMUSG00000071528	Usmg5	19	-	47083464	47090647	upregulated during skeletal muscle growth 5 [Source:MGI Symbol;Acc:MGI:1891435]	protein_coding	3.6545	1.78705e-08	1.86771e-06	230.156	353.868	263.721	90.7635	90.2154	50.9721
ENSMUSG00000071532	Gm10335	10	+	14523078	14523545	predicted gene 10335 [Source:MGI Symbol;Acc:MGI:3641693]	processed_pseudogene	2.11955	0.00155576	0.0219331	30.3249	58.5168	39.6672	19.5417	23.8928	17.18
ENSMUSG00000071713	Csf2rb	15	+	78325752	78353847	colony stimulating factor 2 receptor, beta, low-affinity (granulocyte-macrophage) [Source:MGI Symbol;Acc:MGI:1339759]	protein_coding	30.3991	1.18179e-13	3.78099e-11	3.54601	0.725082	3.35844	0.106309	0.091622	0.024035
ENSMUSG00000071714	Csf2rb2	15	-	78282507	78305721	colony stimulating factor 2 receptor, beta 2, low-affinity (granulocyte-macrophage) [Source:MGI Symbol;Acc:MGI:1339760]	protein_coding	58.3956	2.27808e-15	1.0504e-12	2.58263	0.610979	2.07451	0.013961	0.046767	0
ENSMUSG00000071716	Apol7e	15	+	77698857	77719285	apolipoprotein L 7e [Source:MGI Symbol;Acc:MGI:3704456]	protein_coding	0.394304	1.17905e-05	0.000500922	5.7778	3.06059	5.79918	11.6004	11.9914	13.5768
ENSMUSG00000071893	Vmn1r4	6	+	56924015	56958100	vomeronasal 1 receptor 4 [Source:MGI Symbol;Acc:MGI:2159457]	protein_coding	7.129	0.00117978	0.0179137	0.050612	0.12218	0.214326	0	0	0.02851
ENSMUSG00000072692	Rpl37rt	5	-	115102923	115110268	ribosomal protein L37, retrotransposed [Source:MGI Symbol;Acc:MGI:3651519]	transcribed_processed_pseudogene	2.36232	0.00353066	0.0391444	19.0169	33.6144	14.5659	7.83655	9.55288	11.0387
ENSMUSG00000072844	G530011O06Rik	X	-	169975043	169978917	RIKEN cDNA G530011O06 gene [Source:MGI Symbol;Acc:MGI:3603513]	processed_transcript	14.4118	2.08697e-09	2.72645e-07	1.21314	0.498313	1.06447	0.031563	0.10439	0.028743
ENSMUSG00000073102	Drc1	5	+	30281388	30366695	dynein regulatory complex subunit 1 [Source:MGI Symbol;Acc:MGI:2685906]	protein_coding	0.201339	1.98316e-08	1.99493e-06	2.12159	1.25032	1.18988	8.9153	8.37973	5.48124
ENSMUSG00000073234	Gm8773	5	+	5573799	5576203	predicted gene 8773 [Source:MGI Symbol;Acc:MGI:3646213]	protein_coding	12.2217	6.66779e-06	0.000318692	0.772346	0.537006	0.511591	0	0.080064	0.041383
ENSMUSG00000073433	Arhgdig	17	-	26199183	26207786	Rho GDP dissociation inhibitor (GDI) gamma [Source:MGI Symbol;Acc:MGI:108430]	protein_coding	2.33128	0.00197935	0.0261197	6.69547	8.7104	6.62258	3.16601	3.85925	2.4067
ENSMUSG00000073478	D730003I15Rik	1	+	191224454	191226140	RIKEN cDNA D730003I15 gene [Source:MGI Symbol;Acc:MGI:1925971]	lincRNA	3.63229	0.00278844	0.033509	0.690383	1.31902	1.93625	0.374322	0.320908	0.369301
ENSMUSG00000073489	Ifi204	1	-	173747293	173766943	interferon activated gene 204 [Source:MGI Symbol;Acc:MGI:96429]	protein_coding	9.92402	0.000609974	0.0106606	0.491862	0.093194	0.238112	0	0.05597	0
ENSMUSG00000073490	Ifi207	1	-	173723427	173741747	interferon activated gene 207 [Source:MGI Symbol;Acc:MGI:2138302]	protein_coding	8.2873	0.000371637	0.00722849	0.101957	0	0.116662	0	0	0
ENSMUSG00000073616	Cops9	1	-	92637145	92641985	COP9 signalosome subunit 9 [Source:MGI Symbol;Acc:MGI:1914165]	protein_coding	2.77466	3.0059e-06	0.000160284	61.6404	80.9972	67.7946	28.3732	30.0881	17.3603
ENSMUSG00000073676	Hspe1	1	+	55088132	55091307	heat shock protein 1 (chaperonin 10) [Source:MGI Symbol;Acc:MGI:104680]	protein_coding	2.72826	3.71533e-06	0.000193506	364.529	585.285	405.255	172.823	205.879	117.957
ENSMUSG00000073702	Rpl31	1	+	39367842	39371911	ribosomal protein L31 [Source:MGI Symbol;Acc:MGI:2149632]	protein_coding	2.47485	5.68737e-05	0.00174483	572.926	1209.72	677.871	306.322	379.545	308.324
ENSMUSG00000073888	Ccl27a	4	-	41769467	41774247	chemokine (C-C motif) ligand 27A [Source:MGI Symbol;Acc:MGI:1343459]	protein_coding	0.00441772	3.37909e-13	1.04871e-10	0	0	0	1.13402	1.14213	4.48468
ENSMUSG00000073902	Gm1966	7	-	106596743	106604035	predicted gene 1966 [Source:MGI Symbol;Acc:MGI:3584360]	unprocessed_pseudogene	0.346232	1.75106e-06	0.000101672	13.5431	5.53994	11.0558	28.3677	36.5043	22.2328
ENSMUSG00000073940	Hbb-bt	7	-	103812524	103813996	hemoglobin, beta adult t chain [Source:MGI Symbol;Acc:MGI:5474850]	protein_coding	164.997	3.66337e-26	9.57176e-23	8.13364	8.83881	11.4553	0.142474	0	0
ENSMUSG00000074141	Il4i1	7	+	44816387	44840809	interleukin 4 induced 1 [Source:MGI Symbol;Acc:MGI:109552]	protein_coding	4.11647	1.67102e-05	0.000666581	2.39391	0.491928	2.60317	0.068246	0.739443	0.503026
ENSMUSG00000074342	I830077J02Rik	3	-	105924358	105932664	RIKEN cDNA I830077J02 gene [Source:MGI Symbol;Acc:MGI:3588284]	protein_coding	7.00645	0.00158884	0.0221999	0.204668	0.4514	0.420153	0.051613	0	0.076273
ENSMUSG00000074364	Ehd2	7	-	15946958	15967567	EH-domain containing 2 [Source:MGI Symbol;Acc:MGI:2154274]	protein_coding	3.44966	0.000789914	0.0130627	0.26776	0.151742	0.221656	0.070971	0.050041	0.043546
ENSMUSG00000074497	A430078G23Rik	8	+	3353415	3390299	RIKEN cDNA A430078G23 gene [Source:MGI Symbol;Acc:MGI:2442135]	protein_coding	0.319671	0.000113845	0.00295978	2.01624	0.572197	1.86824	5.45984	5.46669	3.07876
ENSMUSG00000074695	Il22	10	+	118204942	118210047	interleukin 22 [Source:MGI Symbol;Acc:MGI:1355307]	protein_coding	44.3004	1.76006e-10	3.13551e-08	1.75749	3.65878	2.08857	0	0.140085	0
ENSMUSG00000074738	Fndc10	4	+	155694342	155696481	fibronectin type III domain containing 10 [Source:MGI Symbol;Acc:MGI:2444790]	protein_coding	3.11102	0.000835759	0.0136623	2.87589	1.47669	4.03834	0.832324	1.32901	0.515469
ENSMUSG00000074754	Smim26	2	+	144594054	144595366	small integral membrane protein 26 [Source:MGI Symbol;Acc:MGI:2685407]	protein_coding	2.56802	0.000909706	0.0145081	12.1567	22.1502	15.3464	7.15088	7.11883	5.0472
ENSMUSG00000074796	Slc4a11	2	-	130684113	130697519	solute carrier family 4, sodium bicarbonate transporter-like, member 11 [Source:MGI Symbol;Acc:MGI:2138987]	protein_coding	4.24815	6.68089e-05	0.00196503	1.87568	0.769557	2.37671	0.50731	0.227819	0.424082
ENSMUSG00000074797	Itpa	2	+	130667610	130681614	inosine triphosphatase (nucleoside triphosphate pyrophosphatase) [Source:MGI Symbol;Acc:MGI:96622]	protein_coding	2.01418	0.000146873	0.00356982	83.9622	95.7813	99.0569	42.4904	61.0779	34.8356
ENSMUSG00000074874	Ctla2b	13	-	60895350	60897447	cytotoxic T lymphocyte-associated protein 2 beta [Source:MGI Symbol;Acc:MGI:88555]	protein_coding	4.10799	8.07909e-05	0.00228621	3.17305	5.98831	4.67086	1.53337	1.39371	0.417373
ENSMUSG00000074896	Ifit3	19	+	34583531	34588731	interferon-induced protein with tetratricopeptide repeats 3 [Source:MGI Symbol;Acc:MGI:1101055]	protein_coding	0.302085	0.00421593	0.0442984	0.478494	0.326861	0.459418	1.71399	2.09932	0.442817
ENSMUSG00000074994	Qser1	2	-	104754795	104816760	glutamine and serine rich 1 [Source:MGI Symbol;Acc:MGI:2138986]	protein_coding	0.482457	0.000158772	0.00378854	2.87106	1.71679	2.42267	4.74064	4.97569	4.84673
ENSMUSG00000075010	AW112010	19	-	11047612	11055808	expressed sequence AW112010 [Source:MGI Symbol;Acc:MGI:2147706]	lincRNA	2.11675	0.000103657	0.00274962	407.776	410.276	487.749	207.613	264.908	144.352
ENSMUSG00000075014	Gm10800	2	-	98666547	98667301	predicted gene 10800 [Source:MGI Symbol;Acc:MGI:3641657]	protein_coding	8.86478	0.000104672	0.00277186	3.38022	3.30813	3.72752	0.793754	0.354603	0
ENSMUSG00000075033	Nxpe3	16	-	55839953	55895285	neurexophilin and PC-esterase domain family, member 3 [Source:MGI Symbol;Acc:MGI:2686598]	protein_coding	0.437154	0.00021766	0.00481884	2.43206	1.4077	2.50741	5.72248	5.41207	3.42339
ENSMUSG00000075122	Cd80	16	+	38455561	38496335	CD80 antigen [Source:MGI Symbol;Acc:MGI:101775]	protein_coding	2.36939	7.11034e-07	4.56839e-05	31.7548	21.9446	29.2703	9.41719	11.9183	13.6645
ENSMUSG00000075266	Cenpw	10	-	30194569	30200560	centromere protein W [Source:MGI Symbol;Acc:MGI:1913561]	protein_coding	2.81153	0.000375156	0.00728788	9.15189	22.0661	13.0183	4.65703	5.88404	5.17349
ENSMUSG00000075702	Selenom	11	+	3514684	3517351	selenoprotein M [Source:MGI Symbol;Acc:MGI:2149786]	protein_coding	9.91291	0.00325552	0.0373349	0.156513	0.717842	0.398975	0	0	0.101478
ENSMUSG00000075706	Gpx4	10	+	80047166	80056439	glutathione peroxidase 4 [Source:MGI Symbol;Acc:MGI:104767]	protein_coding	2.40747	5.40274e-05	0.00168387	97.0824	192.853	123.406	51.3906	68.2728	52.0099
ENSMUSG00000078153	Psme2b	11	-	48945354	48946190	protease (prosome, macropain) activator subunit 2B [Source:MGI Symbol;Acc:MGI:1341073]	protein_coding	0.379202	0.00086878	0.0140411	2.89015	2.27054	2.76667	6.8183	8.57918	5.55699
ENSMUSG00000078380	Gm6096	7	+	34251038	34251493	predicted gene 6096 [Source:MGI Symbol;Acc:MGI:3649053]	protein_coding	24.0744	0.000975497	0.0152929	0.202395	0.089474	0.400363	0	0	0
ENSMUSG00000078429	Ctdsp2	10	+	126978717	126999975	CTD (carboxy-terminal domain, RNA polymerase II, polypeptide A) small phosphatase 2 [Source:MGI Symbol;Acc:MGI:1098748]	protein_coding	0.416019	1.27667e-05	0.000537245	7.20203	6.25525	7.75944	15.3621	12.8652	22.8142
ENSMUSG00000078532	Nkain1	4	-	130531602	130574173	Na+/K+ transporting ATPase interacting 1 [Source:MGI Symbol;Acc:MGI:1914399]	protein_coding	4.12021	0.000561416	0.00999015	1.85421	2.81361	2.00038	0.766677	0.641289	0.187728
ENSMUSG00000078713	Tomm5	4	-	45105208	45108114	translocase of outer mitochondrial membrane 5 [Source:MGI Symbol;Acc:MGI:1915762]	protein_coding	2.72052	0.000123696	0.00312771	148.056	223.09	194.129	75.683	102.947	29.1327
ENSMUSG00000078776	9530053A07Rik	7	+	28129466	28164811	RIKEN cDNA 9530053A07 gene [Source:MGI Symbol;Acc:MGI:2442118]	protein_coding	6.00166	0.000199764	0.00450922	0.132691	0.169966	0.12054	0	0.010652	0.03486
ENSMUSG00000078784	1810022K09Rik	3	-	14606284	14611285	RIKEN cDNA 1810022K09 gene [Source:MGI Symbol;Acc:MGI:1916376]	protein_coding	2.0367	0.000608046	0.0106388	91.8217	152.803	102.011	52.5513	65.3786	52.2496
ENSMUSG00000078853	Igtp	11	+	58199556	58207591	interferon gamma induced GTPase [Source:MGI Symbol;Acc:MGI:107729]	protein_coding	0.48092	0.00182951	0.0246402	151.731	88.493	126.804	313.83	310.149	139.233
ENSMUSG00000078954	Arhgap8	15	+	84720052	84772207	Rho GTPase activating protein 8 [Source:MGI Symbol;Acc:MGI:1920417]	protein_coding	17.2169	0.000301804	0.00616868	0.046262	0.240261	0.199984	0	0	0
ENSMUSG00000078974	Sec61g	11	-	16500530	16508484	SEC61, gamma subunit [Source:MGI Symbol;Acc:MGI:1202066]	protein_coding	3.14323	3.36438e-07	2.38658e-05	81.0634	150.856	90.0285	30.0301	39.6119	32.7634
ENSMUSG00000078995	Zfp456	13	-	67362113	67375810	zinc finger protein 456 [Source:MGI Symbol;Acc:MGI:3040694]	protein_coding	2.03072	0.00489244	0.0488216	5.08775	7.19532	5.95636	1.85457	2.47423	4.63771
ENSMUSG00000079017	Ifi27l2a	12	-	103442167	103443680	interferon, alpha-inducible protein 27 like 2A [Source:MGI Symbol;Acc:MGI:1924183]	protein_coding	3.3599	4.18649e-07	2.87733e-05	176.998	221.407	179.593	64.7882	78.9732	28.2459
ENSMUSG00000079071	Gm14085	2	+	122484941	122528040	predicted gene 14085 [Source:MGI Symbol;Acc:MGI:3702173]	protein_coding	0.333991	0.000364016	0.00711556	0.50852	0.359082	0.793563	1.45336	2.06593	1.51421
ENSMUSG00000079186	Gzmc	14	-	56231441	56234656	granzyme C [Source:MGI Symbol;Acc:MGI:109256]	protein_coding	10.9653	2.06874e-07	1.5458e-05	6.98257	9.3314	6.75141	0.787493	1.20482	0.083912
ENSMUSG00000079293	Clec7a	6	-	129461591	129472779	C-type lectin domain family 7, member a [Source:MGI Symbol;Acc:MGI:1861431]	polymorphic_pseudogene	30.7939	1.98915e-10	3.46488e-08	2.48186	0.34431	0.94762	0.093524	0	0
ENSMUSG00000079298	Klrb1b	6	-	128813706	128826331	killer cell lectin-like receptor subfamily B member 1B [Source:MGI Symbol;Acc:MGI:107539]	protein_coding	22.2212	4.0155e-09	4.80542e-07	0.185618	0.187574	0.263444	0	0	0
ENSMUSG00000079339	Ifit1bl1	19	-	34592891	34601956	interferon induced protein with tetratricpeptide repeats 1B like 1 [Source:MGI Symbol;Acc:MGI:3650685]	protein_coding	0.166354	8.88572e-07	5.48431e-05	1.08478	0.349226	0.747232	5.33745	5.94686	1.97809
ENSMUSG00000079362	Gm43302	5	-	105214907	105293695	predicted gene 43302 [Source:MGI Symbol;Acc:MGI:5663439]	protein_coding	0.401409	0.00153683	0.0217052	1.1355	0.71456	1.76721	1.89889	3.4588	3.69848
ENSMUSG00000079363	Gbp4	5	-	105115767	105139586	guanylate binding protein 4 [Source:MGI Symbol;Acc:MGI:97072]	protein_coding	0.439241	2.39106e-05	0.000886164	36.4091	17.8083	32.1372	61.3772	66.1481	69.1125
ENSMUSG00000079470	Utp14b	1	+	78658038	78671512	UTP14B small subunit processome component [Source:MGI Symbol;Acc:MGI:2445092]	protein_coding	0.376532	1.5522e-05	0.000629381	2.3599	1.86567	1.73536	5.89551	6.18095	3.80437
ENSMUSG00000079480	Pin4	X	+	102119447	102127669	protein (peptidyl-prolyl cis/trans isomerase) NIMA-interacting, 4 (parvulin) [Source:MGI Symbol;Acc:MGI:1916963]	protein_coding	2.10119	0.00320069	0.036895	27.9117	53.6966	29.6351	17.555	22.0587	13.3136
ENSMUSG00000079641	Rpl39	X	-	37082520	37085402	ribosomal protein L39 [Source:MGI Symbol;Acc:MGI:1914498]	protein_coding	2.99515	2.7407e-06	0.000147144	672.335	1501.63	857.03	306.119	382.238	323.592
ENSMUSG00000079658	Eloc	1	-	16641725	16657042	elongin C [Source:MGI Symbol;Acc:MGI:1915173]	protein_coding	2.22836	0.000202229	0.00454204	75.2469	118.003	83.1256	37.2152	46.2059	40.5889
ENSMUSG00000079677	Fdx1l	9	-	21067520	21073614	ferredoxin 1-like [Source:MGI Symbol;Acc:MGI:1915415]	protein_coding	4.12785	1.79666e-05	0.000700652	7.76883	9.91752	10.4309	1.58562	3.90735	1.29589
ENSMUSG00000080058	Gm11175	8	-	70699162	70700080	predicted gene 11175 [Source:MGI Symbol;Acc:MGI:3809055]	antisense	2.39684	0.00314028	0.0363859	20.8649	11.7879	16.5721	6.91139	5.14802	8.4605
ENSMUSG00000080848	Gm9385	9	-	116040593	116041064	predicted pseudogene 9385 [Source:MGI Symbol;Acc:MGI:3646182]	processed_pseudogene	2.29529	0.00031198	0.00630416	50.2615	84.0291	45.1098	24.5033	31.0992	22.5408
ENSMUSG00000081049	Rps24-ps3	X	+	79195047	79195448	ribosomal protein S24, pseudogene 3 [Source:MGI Symbol;Acc:MGI:3644407]	processed_pseudogene	3.01279	0.00215045	0.0278846	4.77011	12.3121	5.11899	2.0694	2.89035	2.38919
ENSMUSG00000081152	Gm12430	4	+	47453632	47454953	predicted gene 12430 [Source:MGI Symbol;Acc:MGI:3651061]	processed_pseudogene	0.323423	0.00218039	0.028164	1.19713	1.66694	0.573705	2.94496	3.63634	4.1108
ENSMUSG00000081372	Gm16171	7	+	80907825	80908148	predicted gene 16171 [Source:MGI Symbol;Acc:MGI:3801768]	processed_pseudogene	56.6392	0.000199806	0.00450922	0.523329	0.098546	1.0473	0	0	0
ENSMUSG00000081487	Gm13689	2	-	80549712	80550396	predicted gene 13689 [Source:MGI Symbol;Acc:MGI:3652061]	processed_pseudogene	16.361	0.000365869	0.00714288	0.303177	0.555757	0.144149	0	0.033143	0
ENSMUSG00000081723	Gm15931	7	+	4274189	4282645	predicted gene 15931 [Source:MGI Symbol;Acc:MGI:3805553]	unprocessed_pseudogene	11.9647	0.00070905	0.0120301	0.129714	0	0.199228	0	0	0
ENSMUSG00000081740	Gm14279	2	-	157521697	157522028	predicted gene 14279 [Source:MGI Symbol;Acc:MGI:3650107]	processed_pseudogene	22.0673	0.0038425	0.0414952	0.24886	0.242358	0.140802	0	0	0
ENSMUSG00000082031	Gm8097	X	-	140445554	140446382	predicted gene 8097 [Source:MGI Symbol;Acc:MGI:3645746]	processed_pseudogene	0.0659174	0.00335336	0.0380713	0	0	0	0.162081	0	0.263034
ENSMUSG00000082383	Gm9670	X	+	103506812	103507589	predicted gene 9670 [Source:MGI Symbol;Acc:MGI:3780078]	transcribed_processed_pseudogene	0.00961043	8.24866e-05	0.00232162	0	0	0	0	0.767309	2.3243
ENSMUSG00000082941	Gm12850	4	+	107270434	107270869	predicted gene 12850 [Source:MGI Symbol;Acc:MGI:3651240]	processed_pseudogene	0.0389273	0.000621281	0.0108341	0	0	0	0.129219	0.297198	0.314251
ENSMUSG00000082964	Rpl13-ps5	X	+	94789717	94790346	ribosomal protein L13, pseudogene 5 [Source:MGI Symbol;Acc:MGI:3648527]	processed_pseudogene	16.1056	0.00199272	0.0262079	0.069849	0.264282	0.119038	0	0	0
ENSMUSG00000083061	Gm12191	11	-	49678710	49679057	predicted gene 12191 [Source:MGI Symbol;Acc:MGI:3651293]	processed_pseudogene	3.38387	6.29461e-06	0.000305513	34.6469	70.7056	38.0264	13.339	15.1255	13.8856
ENSMUSG00000084068	Gm11573	11	+	97096933	97097326	predicted gene 11573 [Source:MGI Symbol;Acc:MGI:3649590]	processed_pseudogene	26.9315	0.00176816	0.024083	0.018804	0.310573	0.448567	0	0	0
ENSMUSG00000084166	Gm6451	X	-	151413668	151414384	predicted gene 6451 [Source:MGI Symbol;Acc:MGI:3648305]	processed_pseudogene	2.64902	0.00467008	0.0472646	2.14495	3.95044	2.24912	0.962563	1.14259	1.02621
ENSMUSG00000084772	Gm15473	6	-	17058806	17064996	predicted gene 15473 [Source:MGI Symbol;Acc:MGI:3705105]	lincRNA	4.89066	2.73602e-05	0.000992885	1.84754	3.00323	1.67798	0.484873	0.254871	0.571332
ENSMUSG00000084786	Ubl5	9	+	20642878	20647140	ubiquitin-like 5 [Source:MGI Symbol;Acc:MGI:1913427]	protein_coding	2.33169	0.000739156	0.0124332	44.1879	69.6907	41.7641	29.1144	20.3316	17.2879
ENSMUSG00000084860	2610204G07Rik	13	+	104684931	104694994	RIKEN cDNA 2610204G07 gene [Source:MGI Symbol;Acc:MGI:1919718]	antisense	0.206799	0.00242522	0.0304893	0.149375	0.326693	0.090718	0.985326	1.34898	0.521519
ENSMUSG00000085148	Mir22hg	11	+	75461539	75466676	Mir22 host gene (non-protein coding) [Source:MGI Symbol;Acc:MGI:1914348]	processed_transcript	6.05372	9.29884e-10	1.3103e-07	15.9647	8.43913	17.8891	1.78219	1.8079	3.37114
ENSMUSG00000085156	Snhg15	11	-	6525591	6528760	small nucleolar RNA host gene 15 [Source:MGI Symbol;Acc:MGI:3650059]	processed_transcript	3.09639	4.35422e-08	3.90064e-06	152.837	173.639	176.858	43.7595	54.9391	63.8362
ENSMUSG00000085223	Gm11210	4	+	62705981	62725737	predicted gene 11210 [Source:MGI Symbol;Acc:MGI:3650633]	lincRNA	0.0308925	0.000194456	0.00443351	0	0	0	0.288203	0.252244	0.400664
ENSMUSG00000085241	Snhg3	4	-	132348014	132353686	small nucleolar RNA host gene 3 [Source:MGI Symbol;Acc:MGI:2684817]	processed_transcript	2.43399	0.00025779	0.005491	78.3318	106.98	101.063	41.0888	56.8058	19.7443
ENSMUSG00000085585	Gm12223	11	+	54247600	54254495	predicted gene 12223 [Source:MGI Symbol;Acc:MGI:3649594]	antisense	18.7845	5.7484e-05	0.00175361	0.552554	0.438445	0.603806	0.022411	0	0.034086
ENSMUSG00000085603	Gm11346	13	-	24596347	24604925	predicted gene 11346 [Source:MGI Symbol;Acc:MGI:1923274]	transcribed_processed_pseudogene	0.204462	2.72866e-05	0.000992885	0.205133	0.182038	0.091265	0.836007	0.654527	0.966162
ENSMUSG00000085636	Gm11769	11	+	120150562	120152341	predicted gene 11769 [Source:MGI Symbol;Acc:MGI:3702101]	processed_transcript	4.63396	0.00495173	0.0492565	0.148129	0.430868	0.460511	0.073735	0.015719	0.111344
ENSMUSG00000085665	Gm12059	11	+	23067998	23075574	predicted gene 12059 [Source:MGI Symbol;Acc:MGI:3649372]	processed_transcript	5.92521	0.000833927	0.0136609	0.113161	0.044649	0.116657	0.021385	0	0
ENSMUSG00000085723	Gm15915	10	-	93674218	93683322	predicted gene 15915 [Source:MGI Symbol;Acc:MGI:3801763]	antisense	12.4406	0.000185113	0.00427085	0.408973	0.147038	0.246676	0.036933	0	0
ENSMUSG00000085786	Gm15987	6	-	128951204	128975029	predicted gene 15987 [Source:MGI Symbol;Acc:MGI:3801849]	antisense	12.7915	3.85508e-10	6.16695e-08	3.83757	1.02716	4.74315	0.17151	0.208267	0.343682
ENSMUSG00000085791	Rpl30-ps9	X	-	105278637	105278981	ribosomal protein L30, pseudogene 9 [Source:MGI Symbol;Acc:MGI:3648153]	processed_pseudogene	73.3554	5.95472e-05	0.00178835	0.087203	0.98717	1.09629	0	0	0
ENSMUSG00000085826	Gm15638	16	+	45945606	45971370	predicted gene 15638 [Source:MGI Symbol;Acc:MGI:3783082]	antisense	4.18224	0.00411151	0.0436104	0.094761	0.125789	0.204131	0.022775	0.018327	0.037615
ENSMUSG00000085913	Gm15601	14	+	45563834	45598512	predicted gene 15601 [Source:MGI Symbol;Acc:MGI:3783048]	antisense	2.75628	0.0042991	0.0449313	0.331305	0.306866	0.378858	0.111802	0.160891	0.077178
ENSMUSG00000085996	A830012C17Rik	4	+	4138321	4188703	RIKEN cDNA A830012C17 gene [Source:MGI Symbol;Acc:MGI:2441830]	processed_transcript	10.2387	9.20191e-05	0.00250015	0.162543	0.231129	0.303115	0	0	0.040984
ENSMUSG00000086003	B230206L02Rik	11	+	94133485	94155776	RIKEN cDNA B230206L02 gene [Source:MGI Symbol;Acc:MGI:1924598]	processed_transcript	13.9459	0.00273057	0.0329539	0.128571	0.131	0.128806	0	0	0
ENSMUSG00000086236	5830418P13Rik	9	+	103423578	103461260	RIKEN cDNA 5830418P13 gene [Source:MGI Symbol;Acc:MGI:3604110]	antisense	5.3359	0.000283996	0.00591262	1.29566	0.676648	1.61353	0.099775	0.424233	0.123636
ENSMUSG00000086237	Gm15591	16	+	45736503	45737318	predicted gene 15591 [Source:MGI Symbol;Acc:MGI:3783038]	antisense	42.8017	1.02429e-06	6.22396e-05	0.425194	0.40845	0.420408	0	0	0
ENSMUSG00000086240	Gm7846	1	-	28580499	28580772	predicted gene 7846 [Source:MGI Symbol;Acc:MGI:3645212]	processed_pseudogene	48.2429	0.000502995	0.00920123	0.5449	0.756519	0.115867	0	0	0
ENSMUSG00000086517	Gm12534	3	+	37231333	37232469	predicted gene 12534 [Source:MGI Symbol;Acc:MGI:3650303]	antisense	21.3275	0.00110436	0.016957	0.350794	0.270471	0.210772	0.010419	0	0
ENSMUSG00000086539	Gm16759	9	+	63398601	63568691	predicted gene, 16759 [Source:MGI Symbol;Acc:MGI:4439683]	processed_transcript	11.3659	0.0016139	0.02247	0.451683	0.16734	0.105422	0.018658	0.01772	0
ENSMUSG00000086564	Cd101	3	-	100993529	101029556	CD101 antigen [Source:MGI Symbol;Acc:MGI:2685862]	protein_coding	0.216368	1.01856e-06	6.2132e-05	0.609165	0.406726	0.34788	1.79319	1.83503	2.78344
ENSMUSG00000086665	Gm13067	4	+	150049013	150056976	predicted gene 13067 [Source:MGI Symbol;Acc:MGI:3651968]	lincRNA	23.3578	4.2206e-05	0.00139624	0.662986	0.335988	1.61064	0.083008	0	0
ENSMUSG00000086753	AC157931.1	5	+	123508395	123514011	novel transcript, sense overlapping B3gnt4	sense_overlapping	87.474	2.56755e-17	1.61006e-14	0.746207	0.751134	1.09688	0	0	0
ENSMUSG00000086825	Gm15675	1	-	130429781	130437191	predicted gene 15675 [Source:MGI Symbol;Acc:MGI:3783117]	lincRNA	2.72911	0.00316292	0.0366212	2.10619	0.881211	2.94545	0.466679	0.650035	1.03819
ENSMUSG00000087132	A930001C03Rik	19	+	4439003	4448973	RIKEN cDNA A930001C03 gene [Source:MGI Symbol;Acc:MGI:2441838]	processed_transcript	5.47791	0.000645783	0.0111743	1.76189	0.326494	1.26624	0.051565	0.343397	0.192906
ENSMUSG00000087142	Gm12454	4	-	43504428	43508747	predicted gene 12454 [Source:MGI Symbol;Acc:MGI:3649695]	antisense	0.0365588	7.15329e-06	0.000330803	0	0	0	0.328647	0.169125	0.292824
ENSMUSG00000087249	Gm16062	11	+	59810080	59818491	predicted gene 16062 [Source:MGI Symbol;Acc:MGI:3802162]	antisense	2.52413	0.002557	0.0316017	4.58775	5.20032	4.18264	1.47892	2.54481	1.49302
ENSMUSG00000087263	Gm15726	X	-	169979047	169985232	predicted gene 15726 [Source:MGI Symbol;Acc:MGI:3783169]	antisense	4.69146	0.000762219	0.012712	1.02989	0.826816	1.58402	0.224624	0.23908	0.246092
ENSMUSG00000087384	Gm15558	16	-	10669248	10683539	predicted gene 15558 [Source:MGI Symbol;Acc:MGI:3783007]	antisense	6.77044	3.45037e-05	0.001184	1.0121	0.336321	1.18994	0.061265	0.214603	0.073481
ENSMUSG00000087556	Gm15764	16	+	18416682	18421997	predicted gene 15764 [Source:MGI Symbol;Acc:MGI:3783206]	processed_transcript	3.37027	0.00379114	0.0411021	1.18698	1.68346	1.50538	0.233196	0.518237	0.525826
ENSMUSG00000087590	Epb41l4aos	18	+	33794892	33795986	erythrocyte membrane protein band 4.1 like 4a, opposite strand [Source:MGI Symbol;Acc:MGI:1916999]	lincRNA	2.07349	0.00502644	0.0497786	28.4118	56.5729	29.4893	15.744	16.5266	22.9222
ENSMUSG00000087629	Gm12246	11	+	58126068	58128512	predicted gene 12246 [Source:MGI Symbol;Acc:MGI:3651154]	antisense	23.2453	0.00389035	0.041835	0	0.225547	0.441813	0	0	0
ENSMUSG00000089673	Gm16546	10	+	43319360	43319714	predicted gene 16546 [Source:MGI Symbol;Acc:MGI:4414966]	processed_pseudogene	9.03456	0.00118766	0.017953	0.331397	1.09058	0.901335	0	0.118251	0.112228
ENSMUSG00000089767	4930556I23Rik	1	+	37614259	37615372	RIKEN cDNA 4930556I23 gene [Source:MGI Symbol;Acc:MGI:1922520]	antisense	0.0443103	0.00287122	0.0341001	0	0	0	0	0.380167	0.266877
ENSMUSG00000089929	Bcl2a1b	9	+	89199209	89207827	B cell leukemia/lymphoma 2 related protein A1b [Source:MGI Symbol;Acc:MGI:1278326]	protein_coding	2.42754	0.000218568	0.00482604	150.43	254.795	186.774	52.7577	67.4625	123.63
ENSMUSG00000090015	Gm15446	5	+	109923400	109943936	predicted gene 15446 [Source:MGI Symbol;Acc:MGI:3709333]	protein_coding	14.8324	5.70646e-22	7.45502e-19	7.95773	7.7294	8.33438	0.348164	0.659472	0.58392
ENSMUSG00000090136	Gm10177	9	+	37252922	37253365	predicted gene 10177 [Source:MGI Symbol;Acc:MGI:3704330]	transcribed_processed_pseudogene	4.00338	0.00250615	0.0311817	2.97556	2.26828	1.48096	0.474496	0.700352	0.482426
ENSMUSG00000090165	Ugt1a10	1	+	88055388	88219004	UDP glycosyltransferase 1 family, polypeptide A10 [Source:MGI Symbol;Acc:MGI:3580642]	protein_coding	7.44536	0.000220518	0.00485542	0.53902	0.24735	0.284687	0.073999	0.043886	0
ENSMUSG00000090231	Cfb	17	-	34856374	34862518	complement factor B [Source:MGI Symbol;Acc:MGI:105975]	protein_coding	10.6387	0.00266682	0.0324091	0.801783	0.104517	0.543549	0	0.1091	0
ENSMUSG00000090272	Mndal	1	-	173849126	173942491	myeloid nuclear differentiation antigen like [Source:MGI Symbol;Acc:MGI:3780953]	protein_coding	0.333054	3.27933e-07	2.35294e-05	26.8496	8.70415	17.6182	51.4909	55.5307	52.688
ENSMUSG00000090460	Gm17511	7	-	127286044	127286385	predicted gene, 17511 [Source:MGI Symbol;Acc:MGI:4937145]	processed_pseudogene	20.8264	0.00466537	0.0472646	0.359093	0.057351	0.178348	0	0	0
ENSMUSG00000090559	Gm17137	7	+	126164033	126168403	predicted gene 17137 [Source:MGI Symbol;Acc:MGI:4937964]	transcribed_processed_pseudogene	11.9288	1.83068e-07	1.39998e-05	0.163416	0.039723	0.124726	0	0	0
ENSMUSG00000090570	Gm17041	9	-	107300380	107301838	predicted gene 17041 [Source:MGI Symbol;Acc:MGI:4937868]	antisense	4.02078	0.000154969	0.00371476	4.15941	2.63536	3.81446	0.635988	0.876323	1.10375
ENSMUSG00000090628	Gm17083	13	-	34006966	34008331	predicted gene 17083 [Source:MGI Symbol;Acc:MGI:4937910]	processed_pseudogene	13.0326	4.75748e-05	0.001519	0.241937	0.180954	0.089304	0	0.011603	0
ENSMUSG00000090733	Rps27	3	-	90212522	90213651	ribosomal protein S27 [Source:MGI Symbol;Acc:MGI:1888676]	protein_coding	2.4566	0.000122978	0.00311851	1102.97	2549.92	1316.97	554.145	733.338	735.56
ENSMUSG00000090841	Myl6	10	-	128490860	128494145	myosin, light polypeptide 6, alkali, smooth muscle and non-muscle [Source:MGI Symbol;Acc:MGI:109318]	protein_coding	2.29284	3.21469e-05	0.00112741	451.543	620.644	527.293	214.31	305.961	177.311
ENSMUSG00000090877	Hspa1b	17	-	34956436	34959238	heat shock protein 1B [Source:MGI Symbol;Acc:MGI:99517]	protein_coding	3.75887	3.24983e-05	0.00113469	3.7365	2.85819	5.20837	1.50891	1.13737	0.471753
ENSMUSG00000091021	Gm17300	4	+	132351772	132353382	predicted gene, 17300 [Source:MGI Symbol;Acc:MGI:4936934]	lincRNA	3.06963	0.00052616	0.00955455	16.7239	18.5475	24.097	7.72201	9.85674	1.74158
ENSMUSG00000091228	Gm20390	11	-	93949819	93968293	predicted gene 20390 [Source:MGI Symbol;Acc:MGI:5141855]	protein_coding	3.61922	0.000137938	0.00342702	2.21867	2.36688	2.94005	0.778653	0.810807	0.468174
ENSMUSG00000091625	Lsm5	6	-	56701063	56704710	LSM5 homolog, U6 small nuclear RNA and mRNA degradation associated [Source:MGI Symbol;Acc:MGI:1913623]	protein_coding	2.66722	2.90402e-05	0.00104179	85.5297	172.903	94.6483	42.2736	55.6877	34.398
ENSMUSG00000091649	Phf11b	14	-	59320964	59341351	PHD finger protein 11B [Source:MGI Symbol;Acc:MGI:3645789]	protein_coding	0.466395	0.00123645	0.0184961	13.6713	7.83404	10.5036	21.3393	30.8821	16.4435
ENSMUSG00000091695	Gm17669	18	+	67562394	67562835	predicted gene, 17669 [Source:MGI Symbol;Acc:MGI:4937303]	processed_pseudogene	16.3059	0.000630916	0.0109655	0.194038	0.275837	0.52541	0.032878	0	0
ENSMUSG00000091736	Yy2	X	-	157566119	157568985	Yy2 transcription factor [Source:MGI Symbol;Acc:MGI:3837947]	protein_coding	13.0452	0.000282688	0.00590505	0.303362	2.07251	1.97342	0	0.267228	0.038474
ENSMUSG00000091803	Cox16	12	-	81359026	81485127	cytochrome c oxidase assembly protein 16 [Source:MGI Symbol;Acc:MGI:1913522]	protein_coding	2.34627	6.33364e-05	0.00188769	31.9344	55.8468	42.2691	17.7321	22.5623	15.1168
ENSMUSG00000091971	Hspa1a	17	-	34969190	34972156	heat shock protein 1A [Source:MGI Symbol;Acc:MGI:96244]	protein_coding	4.29217	2.86183e-05	0.00103138	1.50147	1.39826	1.8931	0.515407	0.431372	0.146856
ENSMUSG00000091993	B930036N10Rik	1	-	171500568	171504111	RIKEN cDNA B930036N10 gene [Source:MGI Symbol;Acc:MGI:3702496]	antisense	2.82147	0.000308233	0.00625853	1.35602	1.97222	1.68338	0.596302	0.717291	0.443282
ENSMUSG00000092609	Gm20481	17	+	34969912	34972136	predicted gene 20481 [Source:MGI Symbol;Acc:MGI:5141946]	protein_coding	10.0224	0.00439743	0.0455641	0.08993	0.207041	0.480848	0	0.050601	0
ENSMUSG00000093565	Rab26os	17	+	24528248	24528744	RAB26, member RAS oncogene family, opposite strand [Source:MGI Symbol;Acc:MGI:1922864]	antisense	2.95687	0.00406876	0.0432741	11.9801	16.4175	13.8819	5.74826	7.14108	1.38955
ENSMUSG00000093661	Eif4e3	6	-	99625135	99666771	eukaryotic translation initiation factor 4E member 3 [Source:MGI Symbol;Acc:MGI:1914142]	protein_coding	0.351735	6.9324e-07	4.4724e-05	6.67932	8.56975	6.54323	23.1183	19.4155	19.478
ENSMUSG00000093674	Rpl41	10	-	128548114	128549305	ribosomal protein L41 [Source:MGI Symbol;Acc:MGI:1915195]	protein_coding	2.21483	0.000518411	0.00946116	1743.72	3848.05	2009.56	1074.96	1239.78	1117.26
ENSMUSG00000094344	Gm11942	4	+	32964888	32965232	predicted gene 11942 [Source:MGI Symbol;Acc:MGI:3650608]	processed_pseudogene	5.63168	8.03532e-05	0.00227793	2.01348	3.97775	3.13235	0.621457	0.449465	0.52445
ENSMUSG00000095115	Itpripl2	7	-	118485111	118491975	inositol 1,4,5-triphosphate receptor interacting protein-like 2 [Source:MGI Symbol;Acc:MGI:2442416]	protein_coding	6.72601	4.95076e-08	4.36028e-06	2.20479	0.911619	2.63008	0.412813	0.289586	0.12643
ENSMUSG00000095280	Gm21738	14	-	19415857	19418930	predicted gene, 21738 [Source:MGI Symbol;Acc:MGI:5433902]	protein_coding	17.0835	9.39138e-06	0.00041373	0.653552	0.603588	0.774389	0	0.090674	0
ENSMUSG00000095562	Gm21887	X	+	170009659	170019281	predicted gene, 21887 [Source:MGI Symbol;Acc:MGI:5434051]	protein_coding	0.294329	8.27013e-05	0.00232349	3.4247	2.72856	4.98628	10.0041	17.4209	10.4942
ENSMUSG00000095609	Gm21188	13	-	120034605	120052194	predicted gene, 21188 [Source:MGI Symbol;Acc:MGI:5434543]	protein_coding	3.50176	0.00208183	0.0272428	0.182506	0.094095	0.434914	0	0.136217	0.045538
ENSMUSG00000095704	Gm8221	15	+	77621834	77626637	predicted gene 8221 [Source:MGI Symbol;Acc:MGI:3779789]	unprocessed_pseudogene	108.849	4.66028e-10	7.23358e-08	0.907567	0.208029	2.11987	0	0	0
ENSMUSG00000096199	Ptrhd1	12	+	4234027	4239950	peptidyl-tRNA hydrolase domain containing 1 [Source:MGI Symbol;Acc:MGI:1916959]	protein_coding	2.10801	0.00123617	0.0184961	3.40829	5.91534	4.74036	2.0292	2.28132	2.34539
ENSMUSG00000096696	Zfp960	17	+	17064113	17089628	zinc finger protein 960 [Source:MGI Symbol;Acc:MGI:3052731]	protein_coding	0.277777	0.00446064	0.045976	0.097231	0.208263	0.18793	0.287027	0.505292	1.06201
ENSMUSG00000096732	Gm8897	5	+	11416418	11421235	predicted gene 8897 [Source:MGI Symbol;Acc:MGI:3779819]	protein_coding	22.8669	0.00078877	0.0130576	0	0.430594	0.225414	0	0	0
ENSMUSG00000096842	Gm10736	13	-	111593534	111593611	predicted gene 10736 [Source:MGI Symbol;Acc:MGI:3704412]	processed_pseudogene	2.25407	0.000724167	0.0122468	205.771	410.652	230.129	112.854	137.758	124.937
ENSMUSG00000096846	Gm8890	5	+	11256033	11260494	predicted gene 8890 [Source:MGI Symbol;Acc:MGI:3779817]	protein_coding	28.6015	0.000250536	0.00537299	0.04275	0.610653	0.174643	0	0	0
ENSMUSG00000096929	A330023F24Rik	1	+	194976375	195037904	RIKEN cDNA A330023F24 gene [Source:MGI Symbol;Acc:MGI:2443958]	processed_transcript	3.07627	0.00052817	0.0095724	1.60539	0.647777	1.35741	0.390655	0.439994	0.32279
ENSMUSG00000097115	1810019N24Rik	7	-	12948592	12961768	RIKEN cDNA 1810019N24 gene [Source:MGI Symbol;Acc:MGI:1916336]	lincRNA	5.65981	0.00248973	0.0310513	0.160793	0.248598	0.19684	0	0.005086	0.077326
ENSMUSG00000097145	9230114K14Rik	5	+	52190672	52279034	RIKEN cDNA 9230114K14 gene [Source:MGI Symbol;Acc:MGI:3041212]	processed_transcript	2.93207	1.70019e-05	0.000673077	11.2041	5.28985	11.1367	2.54001	3.07436	3.78946
ENSMUSG00000097152	Gm26515	5	+	110779882	110781127	predicted gene, 26515 [Source:MGI Symbol;Acc:MGI:5477009]	lincRNA	4.75897	0.000832121	0.0136456	0.567112	0.469839	0.462888	0.109272	0.11231	0.069882
ENSMUSG00000097159	Gm26517	12	+	51888015	51889459	predicted gene, 26517 [Source:MGI Symbol;Acc:MGI:5477011]	lincRNA	0.375535	0.0033113	0.0377536	1.02481	1.21269	1.33872	3.4801	4.00431	2.08848
ENSMUSG00000097162	2310010J17Rik	7	-	90124822	90129984	RIKEN cDNA 2310010J17 gene [Source:MGI Symbol;Acc:MGI:1925579]	bidirectional_promoter_lncRNA	3.23698	0.000143031	0.00351137	5.66767	6.92968	6.20996	1.83377	1.80747	2.14817
ENSMUSG00000097234	Gm26518	15	-	102455526	102483722	predicted gene, 26518 [Source:MGI Symbol;Acc:MGI:5477012]	lincRNA	4.37282	0.00156343	0.0219743	0.401518	0.090137	0.434737	0.060669	0.050722	0.077322
ENSMUSG00000097253	Gm26770	6	+	128356004	128358837	predicted gene, 26770 [Source:MGI Symbol;Acc:MGI:5477264]	antisense	3.43939	0.000933275	0.0147638	0.508089	0.41709	0.678985	0.14737	0.152463	0.145299
ENSMUSG00000097295	Hmgb1-ps8	10	-	22262742	22263367	high mobility group box 1, pseudogene 8 [Source:MGI Symbol;Acc:MGI:96114]	processed_pseudogene	0.11953	2.20579e-08	2.17485e-06	0.789389	0.970241	0.739956	4.10031	6.47258	10.5598
ENSMUSG00000097310	A930038B10Rik	14	+	34759402	34770553	RIKEN cDNA A930038B10 gene [Source:MGI Symbol;Acc:MGI:2443813]	lincRNA	6.40484	0.00119109	0.0179545	0.131613	0.119088	0.289477	0.04155	0.017473	0
ENSMUSG00000097312	Gm26870	9	-	3000282	3038313	predicted gene, 26870 [Source:MGI Symbol;Acc:MGI:5477364]	lincRNA	92.7991	6.44858e-14	2.10613e-11	0.760857	0.896835	1.09628	0	0	0
ENSMUSG00000097411	B430218F22Rik	13	+	118386630	118388124	RIKEN cDNA B430218F22 gene [Source:MGI Symbol;Acc:MGI:3704413]	protein_coding	4.62095	4.77086e-06	0.00023972	1.71802	2.00265	1.56337	0.332821	0.460543	0.326625
ENSMUSG00000097418	Mir155hg	16	+	84703167	84715245	Mir155 host gene (non-protein coding) [Source:MGI Symbol;Acc:MGI:5477161]	lincRNA	4.51339	1.6919e-07	1.3153e-05	118.166	162.189	147.439	15.7808	22.1447	56.8344
ENSMUSG00000097440	Gm6277	18	-	11820671	11840869	predicted gene 6277 [Source:MGI Symbol;Acc:MGI:3779583]	antisense	3.10312	0.00456325	0.0466046	0.227229	0.299814	0.465759	0.069965	0.125171	0.104468
ENSMUSG00000097457	2310031A07Rik	11	-	46440362	46447248	RIKEN cDNA 2310031A07 gene [Source:MGI Symbol;Acc:MGI:1916871]	lincRNA	4.45457	1.32588e-05	0.000552813	7.29358	9.58707	10.3529	1.67443	0.956389	3.45953
ENSMUSG00000097495	Gm26651	13	+	51973214	51976583	predicted gene, 26651 [Source:MGI Symbol;Acc:MGI:5477145]	lincRNA	12.0815	4.55347e-05	0.00147489	0.065568	0.181474	0.262129	0	0	0.014628
ENSMUSG00000097585	E230029C05Rik	7	+	89980723	90049069	RIKEN cDNA E230029C05 gene [Source:MGI Symbol;Acc:MGI:2442580]	processed_transcript	5.73756	1.498e-05	0.000609977	1.16687	0.912778	1.6694	0.214158	0.082114	0.332379
ENSMUSG00000097604	Gm17322	9	+	57998041	58007451	predicted gene, 17322 [Source:MGI Symbol;Acc:MGI:4936956]	lincRNA	3.02727	0.000318429	0.00641452	2.18511	4.78578	2.71382	0.95385	0.991092	1.23412
ENSMUSG00000097705	Gm26740	10	-	22187013	22302835	predicted gene, 26740 [Source:MGI Symbol;Acc:MGI:5477234]	antisense	0.159002	1.37163e-06	8.08385e-05	1.02638	0.639549	0.785207	2.57375	3.50198	9.49874
ENSMUSG00000097737	Gm26530	3	+	116488966	116493358	predicted gene, 26530 [Source:MGI Symbol;Acc:MGI:5477024]	lincRNA	2.90301	0.00268703	0.032579	0.338894	0.258699	0.301802	0.083728	0.102344	0.104077
ENSMUSG00000097779	4833407H14Rik	19	+	53460622	53462723	RIKEN cDNA 4833407H14 gene [Source:MGI Symbol;Acc:MGI:1921149]	lincRNA	4.16426	0.00261751	0.0320834	0.854515	0.97061	2.06274	0.181597	0.103924	0.625311
ENSMUSG00000097803	Rpl31-ps16	17	+	85498633	85499008	ribosomal protein L31, pseudogene 16 [Source:MGI Symbol;Acc:MGI:3648831]	processed_pseudogene	4.42602	0.00405159	0.0431499	1.20677	2.63139	1.39683	0.11892	0.532029	0.508605
ENSMUSG00000097820	E530011L22Rik	9	-	121754662	121759943	RIKEN cDNA E530011L22 gene [Source:MGI Symbol;Acc:MGI:2443770]	antisense	2.83225	0.00170532	0.0235544	0.542581	0.455568	1.04119	0.157327	0.320048	0.223259
ENSMUSG00000097863	1010001B22Rik	5	-	109995511	109996398	RIKEN cDNA 1010001B22 gene [Source:MGI Symbol;Acc:MGI:1922653]	lincRNA	24.9477	0.000288762	0.00598007	0.412056	0.213428	0.092947	0	0	0
ENSMUSG00000098178	Gm42418	17	+	39846958	39848788	predicted gene, 42418 [Source:MGI Symbol;Acc:MGI:5649005]	lincRNA	2.34897	7.56645e-06	0.000345829	1994.91	2575.35	3030.23	963.816	1086.31	1185.52
ENSMUSG00000098234	Snhg6	1	-	9941959	9944118	small nucleolar RNA host gene 6 [Source:MGI Symbol;Acc:MGI:1921074]	lincRNA	3.41743	2.66862e-08	2.55097e-06	117.155	192.17	122.208	34.2369	35.6564	56.3596
ENSMUSG00000099061	Gm28050	5	-	106500894	106574718	predicted gene, 28050 [Source:MGI Symbol;Acc:MGI:5547786]	lincRNA	18.1553	0.00362801	0.0398014	0.100507	0.103487	0.310665	0	0	0
ENSMUSG00000099417	1700028B04Rik	7	+	28492550	28497713	RIKEN cDNA 1700028B04 gene [Source:MGI Symbol;Acc:MGI:1917251]	transcribed_processed_pseudogene	6.40572	0.00111837	0.0171051	0.182039	0.263928	0.420219	0	0.032866	0.077038
ENSMUSG00000099647	Gm5776	7	-	54412158	54412478	predicted gene 5776 [Source:MGI Symbol;Acc:MGI:3647650]	processed_pseudogene	6.76535	3.58415e-05	0.00121884	2.94527	3.07947	2.52705	0.419279	0.61518	0.204032
ENSMUSG00000099974	Bcl2a1d	9	-	88723285	88731914	B cell leukemia/lymphoma 2 related protein A1d [Source:MGI Symbol;Acc:MGI:1278325]	protein_coding	2.80033	1.45806e-06	8.56107e-05	87.7963	127.089	100.629	26.6633	35.75	50.2379
ENSMUSG00000100150	Gm19585	17	+	51986415	52163976	predicted gene, 19585 [Source:MGI Symbol;Acc:MGI:5011770]	lincRNA	2.25193	4.68492e-05	0.00150812	136.344	219.69	169.269	61.9837	80.6399	90.6275
ENSMUSG00000100170	Gm28942	1	+	82819835	82820377	predicted gene 28942 [Source:MGI Symbol;Acc:MGI:5579648]	lincRNA	4.65106	7.87582e-05	0.00224898	10.2791	20.0862	10.117	1.2281	2.65112	4.80112
ENSMUSG00000100367	Gm29336	1	+	88656308	88658100	predicted gene 29336 [Source:MGI Symbol;Acc:MGI:5580042]	lincRNA	34.4126	0.000837932	0.0136836	0	0.453557	0.548821	0	0	0
ENSMUSG00000100599	1700120C14Rik	15	+	99249511	99262044	RIKEN cDNA 1700120C14 gene [Source:MGI Symbol;Acc:MGI:1920850]	processed_transcript	4.29215	0.000169063	0.00396766	0.826337	2.81448	1.17356	0.550778	0.331732	0.21615
ENSMUSG00000100744	Gm17764	1	-	82822471	82822861	predicted gene, 17764 [Source:MGI Symbol;Acc:MGI:5009928]	processed_pseudogene	8.00139	0.00247131	0.03094	0.361176	1.45533	0.876527	0	0.114484	0.195836
ENSMUSG00000100838	Gm29094	9	+	89199379	89215471	predicted gene 29094 [Source:MGI Symbol;Acc:MGI:5579800]	protein_coding	2.54292	0.00144582	0.0208904	5.34898	5.94679	6.15131	1.85526	2.26912	2.71847
ENSMUSG00000101316	Gm12663	11	-	16635109	16636066	predicted gene 12663 [Source:MGI Symbol;Acc:MGI:3652168]	processed_pseudogene	24.0153	9.6625e-10	1.34052e-07	1.09656	1.45622	1.87198	0.056009	0.099488	0
ENSMUSG00000101493	2810405F17Rik	4	-	137387266	137388382	RIKEN cDNA 2810405F17 gene [Source:MGI Symbol;Acc:MGI:1917225]	lincRNA	3.37354	0.00203062	0.0266393	1.07655	1.62308	1.24117	0.183939	0.425481	0.537624
ENSMUSG00000101939	Gm28438	1	-	24612775	24613119	predicted gene 28438 [Source:MGI Symbol;Acc:MGI:5579144]	unprocessed_pseudogene	0.267551	8.39093e-06	0.000377814	6.11787	5.69884	8.46598	25.9489	32.7532	17.1886
ENSMUSG00000102037	Bcl2a1a	9	+	88956900	88962419	B cell leukemia/lymphoma 2 related protein A1a [Source:MGI Symbol;Acc:MGI:102687]	protein_coding	8.98331	9.11739e-07	5.60523e-05	2.70789	0.815353	2.49522	0.174706	0.270927	0.197667
ENSMUSG00000102564	Gm37035	3	-	61001639	61003786	predicted gene, 37035 [Source:MGI Symbol;Acc:MGI:5610263]	antisense	20.6563	8.07394e-08	6.76872e-06	0.098768	0.223584	0.267336	0	0	0
ENSMUSG00000103406	Gm5541	3	-	93628640	93629752	predicted gene 5541 [Source:MGI Symbol;Acc:MGI:3645005]	unprocessed_pseudogene	13.2129	1.06144e-05	0.000458406	0.587209	0.361668	0.789244	0.030131	0	0.073687
ENSMUSG00000103693	Gm37529	1	-	160321686	160327078	predicted gene, 37529 [Source:MGI Symbol;Acc:MGI:5610757]	sense_intronic	2.57295	0.00325936	0.0373517	0.516317	0.483639	0.629375	0.143889	0.286844	0.18418
ENSMUSG00000104109	Gm30292	3	-	52789004	52797785	predicted gene, 30292 [Source:MGI Symbol;Acc:MGI:5589451]	lincRNA	15.0842	2.97103e-05	0.00105857	0.56271	0.614132	0.597118	0	0	0.089593
ENSMUSG00000104117	Gm20743	1	+	164863133	164936775	predicted gene, 20743 [Source:MGI Symbol;Acc:MGI:5434099]	processed_transcript	4.00073	2.4068e-05	0.000887798	1.93362	1.12797	1.56372	0.32302	0.258495	0.5521
ENSMUSG00000104598	Gm30214	14	-	53032417	53039466	predicted gene, 30214 [Source:MGI Symbol;Acc:MGI:5589373]	antisense	0.0178762	4.06021e-11	8.16051e-09	0	0.041258	0	0.627695	1.96028	1.36823
ENSMUSG00000104960	Snhg8	3	-	123507552	123508404	small nucleolar RNA host gene 8 [Source:MGI Symbol;Acc:MGI:1917145]	processed_transcript	2.40035	1.85665e-05	0.000720462	81.8816	139.887	95.6455	37.9781	43.7048	50.536
ENSMUSG00000105053	Gm43064	3	+	103809573	103838648	predicted gene 43064 [Source:MGI Symbol;Acc:MGI:5663201]	protein_coding	11.3545	8.64177e-05	0.00239782	0.465323	0.139356	0.188716	0.042517	0	0
ENSMUSG00000105361	AY036118	17	-	39847113	39848035	cDNA sequence AY036118 [Source:MGI Symbol;Acc:MGI:2158419]	lincRNA	2.1094	0.00178751	0.0241993	22.1068	32.0518	31.9012	17.3148	8.23405	15.2336
ENSMUSG00000105443	Gm43837	5	+	64383454	64386205	predicted gene 43837 [Source:MGI Symbol;Acc:MGI:5663974]	lincRNA	15.42	0.00487983	0.0487268	0.234262	0	0.198337	0	0	0
ENSMUSG00000105504	Gbp5	3	+	142493978	142522344	guanylate binding protein 5 [Source:MGI Symbol;Acc:MGI:2429943]	protein_coding	0.27599	1.94603e-11	4.06239e-09	25.8301	23.1647	22.5704	78.8745	76.2549	104.253
ENSMUSG00000105652	4930519L02Rik	3	+	143017660	143040752	RIKEN cDNA 4930519L02 gene [Source:MGI Symbol;Acc:MGI:1922335]	lincRNA	52.3688	4.81925e-06	0.00024061	0.85882	0.232611	0.449632	0	0	0
ENSMUSG00000105879	Gm6204	3	-	53692422	53692878	predicted gene 6204 [Source:MGI Symbol;Acc:MGI:3649038]	processed_pseudogene	3.07848	0.00114638	0.0174314	6.32572	11.836	7.13563	1.5733	2.7787	3.84523
ENSMUSG00000106247	Gm43720	5	-	138264952	138279958	predicted gene 43720 [Source:MGI Symbol;Acc:MGI:5663857]	protein_coding	2.74421	0.00471903	0.0476677	0.192985	0.165822	0.299839	0.048261	0.109645	0.063039
ENSMUSG00000106588	Gm17590	5	-	3472861	3480873	predicted gene, 17590 [Source:MGI Symbol;Acc:MGI:4937224]	antisense	7.66138	4.84693e-08	4.29295e-06	2.01224	1.40552	2.34493	0.177186	0.338881	0.210023
ENSMUSG00000106918	Mrpl33	5	+	31596935	31664384	mitochondrial ribosomal protein L33 [Source:MGI Symbol;Acc:MGI:2137225]	protein_coding	2.34458	0.000250493	0.00537299	128.037	195.657	151.442	70.9029	85.5643	46.1685
ENSMUSG00000107176	Gm9794	6	-	66875321	66875743	predicted pseudogene 9794 [Source:MGI Symbol;Acc:MGI:3642653]	processed_pseudogene	2.92672	0.00131972	0.0194265	6.97005	16.0438	7.20568	3.62044	3.08407	3.60113
ENSMUSG00000107313	Gm43332	5	+	149183183	149184226	predicted gene 43332 [Source:MGI Symbol;Acc:MGI:5663469]	lincRNA	9.8428	0.00496056	0.0492773	0	0.152992	0.112292	0	0	0
ENSMUSG00000107770	Gm44126	6	+	76284416	76284929	predicted gene, 44126 [Source:MGI Symbol;Acc:MGI:5690518]	processed_pseudogene	30.031	0.00145025	0.0209247	0.505377	0.365554	0	0	0	0
ENSMUSG00000108321	Gm44649	7	+	80751822	80758612	predicted gene 44649 [Source:MGI Symbol;Acc:MGI:5753225]	antisense	32.3939	4.08705e-05	0.00136325	0.429263	0.133325	0.379229	0	0	0
ENSMUSG00000108436	Gm44851	7	+	80404269	80406577	predicted gene 44851 [Source:MGI Symbol;Acc:MGI:5753427]	antisense	18.5515	8.22313e-07	5.13602e-05	0.212182	0.519854	0.381347	0.031633	0	0
ENSMUSG00000110386	Gm42031	8	-	85125872	85132289	predicted gene, 42031 [Source:MGI Symbol;Acc:MGI:5624916]	lincRNA	0.479503	0.00160592	0.0223985	16.1875	7.72956	13.5474	22.0949	18.8427	37.2269
ENSMUSG00000110440	Gm45894	8	+	122870174	122901457	predicted gene 45894 [Source:MGI Symbol;Acc:MGI:5805009]	antisense	7.90745	0.000249625	0.00537299	0.412439	3.87988	0.646264	0.264576	0.112863	0.220903
ENSMUSG00000110630	K230015D01Rik	8	+	104442271	104443786	RIKEN cDNA K230015D01 gene [Source:MGI Symbol;Acc:MGI:3642019]	antisense	6.2089	0.0036348	0.0398481	0.068418	0.125784	0.262967	0.002751	0.025287	0.020425
ENSMUSG00000110752	D730003K21Rik	9	+	116327337	116339511	RIKEN cDNA D730003K21 gene [Source:MGI Symbol;Acc:MGI:1925830]	lincRNA	20.5715	0.00409081	0.0434496	0	0.473401	0.113743	0	0	0
ENSMUSG00000111118	Gm6545	19	-	12528755	12530540	predicted gene 6545 [Source:MGI Symbol;Acc:MGI:3643874]	processed_pseudogene	0.280943	0.0006478	0.0111969	0.381776	0.2159	0.407442	1.30148	1.64783	0.705127
ENSMUSG00000111964	Gm8942	10	+	115269978	115270377	predicted gene 8942 [Source:MGI Symbol;Acc:MGI:3645705]	processed_pseudogene	3.41066	0.00223695	0.0286743	2.47584	3.17003	2.28919	0.595811	1.08374	0.625791
ENSMUSG00000112023	Lilr4b	10	+	51480632	51486703	leukocyte immunoglobulin-like receptor, subfamily B, member 4B [Source:MGI Symbol;Acc:MGI:102702]	protein_coding	5.72852	9.6203e-17	5.58583e-14	45.9335	39.6715	51.5693	5.48869	7.22208	11.2103
ENSMUSG00000112120	Gm32255	10	-	67496359	67497707	predicted gene, 32255 [Source:MGI Symbol;Acc:MGI:5591414]	lincRNA	3.19961	0.0012035	0.0181241	1.07531	0.953183	1.43669	0.276602	0.476465	0.30931
ENSMUSG00000112148	Lilrb4a	10	+	51490956	51496611	leukocyte immunoglobulin-like receptor, subfamily B, member 4A [Source:MGI Symbol;Acc:MGI:102701]	protein_coding	4.7603	2.76712e-12	7.1115e-10	97.823	71.9036	98.6326	12.0942	15.5677	28.6888
ENSMUSG00000112449	Srp54b	12	+	55155104	55189573	signal recognition particle 54B [Source:MGI Symbol;Acc:MGI:3714357]	protein_coding	2.85613	1.10049e-06	6.66117e-05	17.5576	23.6312	18.7466	6.48998	5.8535	8.62188
ENSMUSG00000112510	Gm47566	12	-	98274732	98279661	predicted gene, 47566 [Source:MGI Symbol;Acc:MGI:6096592]	antisense	3.85139	0.00106543	0.0164884	0.986384	1.74375	1.43623	0.310312	0.357912	0.391347
ENSMUSG00000112963	Gm6093	13	-	33562486	33569317	predicted gene 6093 [Source:MGI Symbol;Acc:MGI:3648840]	lincRNA	6.19304	3.93043e-05	0.00132226	0.325242	0.434648	0.491859	0.06305	0.060006	0.05391
ENSMUSG00000113136	Gm19951	12	+	99643093	99647221	predicted gene, 19951 [Source:MGI Symbol;Acc:MGI:5012136]	lincRNA	11.0417	7.08943e-05	0.00205817	0.356215	0.411202	0.997848	0.051515	0	0.081075
ENSMUSG00000113157	Gm48693	12	+	20615014	20664803	predicted gene, 48693 [Source:MGI Symbol;Acc:MGI:6098323]	processed_transcript	16.8004	0.00296083	0.0348932	0	0.239577	0.234436	0	0	0
ENSMUSG00000113669	Gm36723	12	+	25303940	25471979	predicted gene, 36723 [Source:MGI Symbol;Acc:MGI:5595882]	lincRNA	5.97033	0.00265245	0.0323347	0.274728	0.150284	0.275154	0	0.029302	0.062997
ENSMUSG00000113902	Ndufb1-ps	12	-	101968090	101977068	NADH:ubiquinone oxidoreductase subunit B1 [Source:MGI Symbol;Acc:MGI:3780865]	bidirectional_promoter_lncRNA	2.63329	2.40388e-05	0.000887798	55.838	98.356	60.6514	27.6023	33.4475	20.5199
ENSMUSG00000114053	Gm35330	13	-	5539279	5724510	predicted gene, 35330 [Source:MGI Symbol;Acc:MGI:5594489]	lincRNA	3.40598	0.0013021	0.0192213	2.79401	1.95647	2.70049	0.954829	0.450054	0.761542
ENSMUSG00000114185	Gm47662	13	+	32997062	33001750	predicted gene, 47662 [Source:MGI Symbol;Acc:MGI:6096750]	lincRNA	5.62087	1.65031e-05	0.000659999	9.62578	11.3449	10.6416	0.474637	1.00185	4.12294
ENSMUSG00000114608	Gm36161	13	+	120010390	120018931	predicted gene, 36161 [Source:MGI Symbol;Acc:MGI:5595320]	lincRNA	7.92974	0.000757433	0.0126712	0.149354	0.082125	0.276982	0	0	0.037904
ENSMUSG00000114761	Gm47242	19	-	12539588	12540823	predicted gene, 47242 [Source:MGI Symbol;Acc:MGI:6096064]	lincRNA	0.111786	0.00345024	0.0386353	0.228769	0	0	1.17762	0.641635	0.46561
ENSMUSG00000115783	Bc1	7	+	144914470	144914637	brain cytoplasmic RNA 1 [Source:MGI Symbol;Acc:MGI:104905]	lincRNA	7.19151	8.49519e-09	9.65066e-07	46.7994	134.809	69.5881	7.77834	15.3826	11.7428
ENSMUSG00000115852	AC169509.1	16	-	24122699	24382390	BMP2 inducible kinase (Bmp2k) pseudogene	transcribed_processed_pseudogene	0.191957	0.00427215	0.0447392	0.067547	0	0	0.104364	0.212569	0.161237
ENSMUSG00000116031	D030024E09Rik	15	-	61534676	61774451	RIKEN cDNA D030024E09 gene [Source:MGI Symbol;Acc:MGI:3041198]	lincRNA	0.0221188	2.14186e-06	0.000120351	0	0	0	0.221154	0	1.10516
ENSMUSG00000116109	Gm49498	15	-	61534676	61544183	predicted gene, 49498 [Source:MGI Symbol;Acc:MGI:6155181]	lincRNA	9.54534	0.00178571	0.0241993	0.920146	1.84451	0.731534	0	0.326115	0.0133
ENSMUSG00000116550	Gm3507	17	+	15597928	15598448	predicted gene 3507 [Source:MGI Symbol;Acc:MGI:3781684]	processed_pseudogene	118.048	9.09916e-12	2.06736e-09	2.53991	1.46653	1.58193	0.017594	0	0
ENSMUSG00000116560	Gm2808	17	-	6511791	6528713	predicted gene 2808 [Source:MGI Symbol;Acc:MGI:3780977]	unprocessed_pseudogene	3.37585	0.000118679	0.00304009	1.00118	0.640513	0.973093	0.255699	0.267469	0.230274
ENSMUSG00000116606	Gm10479	12	+	20426913	20435417	predicted gene 10479 [Source:MGI Symbol;Acc:MGI:3704385]	lincRNA	0.0464852	0.00324376	0.0372546	0	0	0	0	0.143768	0.471599
ENSMUSG00000116957	Gm34680	16	+	32550211	32553708	predicted gene, 34680 [Source:MGI Symbol;Acc:MGI:5593839]	lincRNA	0.0999256	0.00128274	0.0189726	0	0.045243	0	0.275618	0.272027	0.175345
ENSMUSG00000116984	4930549P19Rik	17	+	19415431	19490072	RIKEN cDNA 4930549P19 gene [Source:MGI Symbol;Acc:MGI:1922614]	lincRNA	10.7298	3.79086e-05	0.00127805	0.087966	0.111855	0.21246	0.01122	0	0
ENSMUSG00000117286	Gm1043	5	+	37085370	37229547	predicted 1043 [Source:NCBI gene;Acc:381634]	protein_coding	0.294562	4.21808e-05	0.00139624	0.19299	0.286213	0.367854	0.783332	0.69265	1.47151
ENSMUSG00000117358	AC154442.1	17	-	74519665	74528094	novel transcript	processed_transcript	4.22692	0.000303485	0.00619497	0.385345	0.551973	0.48493	0.064383	0.136478	0.11271
ENSMUSG00000117648	AC154366.4	17	-	78199256	78200025	novel transcript	bidirectional_promoter_lncRNA	25.5108	0.000180551	0.00418094	0.231744	0.219511	0.284068	0	0	0
ENSMUSG00000117809	Asdurf	1	-	53348479	53352619	Asnsd1 upstream reading frame [Source:NCBI gene;Acc:110599589]	protein_coding	12.4029	0.00257982	0.0316959	0.782097	0.77493	0.53069	0.000228	0.127509	0.013007
ENSMUSG00000117874	SPATA24	18	-	35647268	35662163	novel protein	protein_coding	0.0919326	0.00415072	0.0439075	0	0	0	0	0.129038	0.167288
ENSMUSG00000117964	AC119228.1	19	-	29373417	29384471	novel transcript, antisense to Cd274	antisense	2.61017	0.000433938	0.00816669	1.78411	0.95255	1.85331	0.336345	0.790278	0.613364
ENSMUSG00000118246	AC121824.2	18	+	34046826	34047291	peptidylprolyl isomerase E (cyclophilin E) (Ppie) pseudogene	processed_pseudogene	15.0978	0.000470809	0.00874512	0.144538	0.678231	0.641042	0	0.068942	0
ENSMUSG00000118382	AC165962.4	17	+	30603105	30605211	ribosomal protein S13 (Rps13) pseudogene	transcribed_processed_pseudogene	3.2105	0.00133106	0.0195567	0.179287	0.142582	0.135591	0.121833	0	0
